# Supplementary material for: Physiological and molecular responses of lobe coral indicate nearshore adaptations to anthropogenic stressors
Source: Sci Rep. 2021 Feb 9;11:3423. doi: 10.1038/s41598-021-82569-7 (PMC7873073; doi:10.1038/s41598-021-82569-7)
Supplement: Supplementary file 2 — Supplementary Information 2. [file 41598_2021_82569_MOESM2_ESM.zip]

Archive with 5 entries (4 files):
- Tisthammer_SI.2.xlsx
- __MACOSX/
- __MACOSX/._Tisthammer_SI.2.xlsx
- Tisthammer_SI.1.xlsx
- __MACOSX/._Tisthammer_SI.1.xlsx
