# Supplementary material for: Physiological and molecular responses of lobe coral indicate nearshore adaptations to anthropogenic stressors
Source: Sci Rep. 2021 Feb 9;11:3423. doi: 10.1038/s41598-021-82569-7 (PMC7873073; doi:10.1038/s41598-021-82569-7)
Supplement: Supplementary file 2 — Supplementary Information 2. [file 41598_2021_82569_MOESM2_ESM.zip › Tisthammer_SI.2.xlsx]

## Sheet: A.GO_NearshoreSite
A1. The enriched GO terms uniquely identified in the offshore corals (O→N) and the nearshore corals (N→N) at the nearshore site.									A2. The Gene Ontology (GO) terms identified with significantly more abundant proteins in the offshore population at the nearshore site (O→N), compared to the nearshore population (N→N) using metaGOmics (cutoff P < 0.01).						BP=Biological process, MF= Molecular Function, and CC = Cellular Component of the GO categories.
Treat-ment	GO Accession	GO Name	GO Ca.	P-value	N. of proteins				GO Accession	GO Terms	GO Ca.	P-value	No. of Protein	%
ON	GO:0046129	purine ribonucleoside biosynthetic process	BP	0.0001	25				GO:0044281	small molecule metabolic process	BP	1.02e-08	41	0.149
ON	GO:0042451	purine nucleoside biosynthetic process	BP	0.0001	25				GO:0019752	carboxylic acid metabolic process	BP	2.18e-07	27	0.098
ON	GO:0072329	monocarboxylic acid catabolic process	BP	0.000111	17				GO:0043436	oxoacid metabolic process	BP	5.77e-07	27	0.098
ON	GO:0046395	carboxylic acid catabolic process	BP	0.000187	28				GO:0006082	organic acid metabolic process	BP	6.54e-07	27	0.098
ON	GO:0016054	organic acid catabolic process	BP	0.000187	28				GO:1901564	organonitrogen compound metabolic process	BP	5.66e-06	41	0.149
ON	GO:0072521	purine-containing compound metabolic process	BP	0.000219	52				GO:0044710	single-organism metabolic process	BP	1.04e-05	72	0.261
ON	GO:0006635	fatty acid beta-oxidation	BP	0.000489	14				GO:0006520	cellular amino acid metabolic process	BP	4.16e-05	18	0.065
ON	GO:0044283	small molecule biosynthetic process	BP	0.000998	47				GO:0055114	oxidation-reduction process	BP	0.000766	37	0.134
ON	GO:0065003	macromolecular complex assembly	BP	0.00123	76				GO:0043038	amino acid activation	BP	0.00127	8	0.029
ON	GO:0033539	fatty acid beta-oxidation using acyl-CoA dehydrogenase	BP	0.00204	13				GO:0043039	tRNA aminoacylation	BP	0.00127	8	0.029
ON	GO:0009062	fatty acid catabolic process	BP	0.00287	14				GO:0006418	tRNA aminoacylation for protein translation	BP	0.00127	8	0.029
ON	GO:0034622	cellular macromolecular complex assembly	BP	0.00356	55				GO:0043603	cellular amide metabolic process	BP	0.00177	22	0.08
ON	GO:1990748	cellular detoxification	BP	0.00383	27				GO:1901565	organonitrogen compound catabolic process	BP	0.00489	10	0.036
ON	GO:0098869	cellular oxidant detoxification	BP	0.00383	27				GO:0016874	ligase activity	MF	0.000329	18	0.065
ON	GO:0098754	detoxification	BP	0.00383	27				GO:0016491	oxidoreductase activity	MF	0.000356	36	0.13
ON	GO:0006099	tricarboxylic acid cycle	BP	0.00386	16				GO:0016875	ligase activity, forming carbon-oxygen bonds	MF	0.000629	8	0.029
ON	GO:0043933	macromolecular complex subunit organization	BP	0.00457	107				GO:0016876	ligase activity, forming aminoacyl-tRNA and related compounds	MF	0.000629	8	0.029
ON	GO:0006886	intracellular protein transport	BP	0.00489	62				GO:0004812	aminoacyl-tRNA ligase activity	MF	0.000629	8	0.029
ON	GO:0009127	purine nucleoside monophosphate biosynthetic process	BP	0.0056	20				GO:0005737	cytoplasm	CC	2.75e-10	69	0.25
ON	GO:0009168	purine ribonucleoside monophosphate biosynthetic process	BP	0.0056	20				GO:0048475	coated membrane	CC	2.95e-05	8	0.029
ON	GO:0019395	fatty acid oxidation	BP	0.00619	14				GO:0030117	membrane coat	CC	2.95e-05	8	0.029
ON	GO:0034440	lipid oxidation	BP	0.00619	14				GO:0005622	intracellular	CC	6.85e-05	93	0.337
ON	GO:1901136	carbohydrate derivative catabolic process	BP	0.00679	18				GO:0030118	clathrin coat	CC	0.000424	5	0.018
ON	GO:0071822	protein complex subunit organization	BP	0.00724	66				GO:0030120	vesicle coat	CC	0.000424	5	0.018
ON	GO:0009636	response to toxic substance	BP	0.00783	27				GO:0030662	coated vesicle membrane	CC	0.000627	5	0.018
ON	GO:1901605	alpha-amino acid metabolic process	BP	0.00876	44				GO:0044424	intracellular part	CC	0.000643	82	0.297
ON	GO:0016614	oxidoreductase activity, acting on CH-OH group of donors	MF	2.12e-06	35				GO:0030659	cytoplasmic vesicle membrane	CC	0.00126	5	0.018
ON	GO:0000062	fatty-acyl-CoA binding	MF	0.000753	15				GO:0012506	vesicle membrane	CC	0.00126	5	0.018
ON	GO:0052890	oxidoreductase activity, acting on the CH-CH group of donors, with a flavin as acceptor	MF	0.000926	13				GO:0005623	cell	CC	0.00156	98	0.355
ON	GO:0050662	coenzyme binding	MF	0.0015	57				GO:0030135	coated vesicle	CC	0.00172	5	0.018
ON	GO:0003824	catalytic activity	MF	0.00169	968				GO:0030660	Golgi-associated vesicle membrane	CC	0.00177	4	0.014
ON	GO:0016209	antioxidant activity	MF	0.00176	27				GO:0005798	Golgi-associated vesicle	CC	0.00291	4	0.014
ON	GO:0016868	intramolecular transferase activity, phosphotransferases	MF	0.00405	7				GO:0044433	cytoplasmic vesicle part	CC	0.00303	5	0.018
ON	GO:0030170	pyridoxal phosphate binding	MF	0.00886	26				GO:0044464	cell part	CC	0.00445	96	0.348
ON	GO:0005739	mitochondrion	CC	0.000413	75				GO:0044444	cytoplasmic part	CC	0.00607	41	0.149
ON	GO:0043230	extracellular organelle	CC	0.00249	20
ON	GO:1903561	extracellular vesicle	CC	0.00249	20
ON	GO:0098796	membrane protein complex	CC	0.00291	81
ON	GO:1990204	oxidoreductase complex	CC	0.00351	13
ON	GO:0030658	transport vesicle membrane	CC	0.00495	6
ON	GO:0070062	extracellular exosome	CC	0.00725	19
ON	GO:0065010	extracellular membrane-bounded organelle	CC	0.00725	19
NN	GO:0071826	ribonucleoprotein complex subunit organization	BP	6.94e-05	31
NN	GO:0006733	oxidoreduction coenzyme metabolic process	BP	0.000755	22
NN	GO:0019362	pyridine nucleotide metabolic process	BP	0.00104	20
NN	GO:0046496	nicotinamide nucleotide metabolic process	BP	0.00104	20
NN	GO:0032271	regulation of protein polymerization	BP	0.00493	16
NN	GO:0034314	Arp2/3 complex-mediated actin nucleation	BP	0.00658	8
NN	GO:0016836	hydro-lyase activity	BP	0.000104	17
NN	GO:0004867	serine-type endopeptidase inhibitor activity	MF	0.00127	11
NN	GO:0016835	carbon-oxygen lyase activity	MF	0.00131	18
NN	GO:0016829	lyase activity	MF	0.00301	45
NN	GO:0030414	peptidase inhibitor activity	MF	0.00767	25
NN	GO:0051287	NAD binding	MF	0.00943	18
NN	GO:0016769	transferase activity, transferring nitrogenous groups	MF	0.00991	12
NN	GO:0008540	proteasome regulatory particle, base subcomplex	CC	0.00562	8
NN	GO:0070993	translation preinitiation complex	CC	0.00562	8
NN	GO:0033290	eukaryotic 48S preinitiation complex	CC	0.00562	8
NN	GO:0005768	endosome	CC	0.00673	23
NN	GO:0030118	clathrin coat	CC	0.00704	9
NN	GO:0071013	catalytic step 2 spliceosome	CC	0.00896	12

## Sheet: B.GO_OffshoreSite
B1. The enriched GO terms uniquely identified in the offshore corals (O→O) and the nearshore corals (N→O) at the offshore site.									B2. The Gene Ontology (GO) terms identified with significantly more abundant proteins in the offshore population at the offshore site (O→O) compared to the nearshore population (N→O) (I), and those in the nearshore population at the offshore site (II) using metaGOmics (cutoff P < 0.01)						BP=Biological process, MF= Molecular Function, and CC = Cellular Component of the GO categories.
									I. Offshore-Corals
Treat-ment	GO Accession	GO Name	GO Ca.	P-value	N. of proteins				GO Accession	GO Terms	GO Ca.	P-value	No. of Protein	%
NO	GO:0019318	hexose metabolic process	BP	0.000119	23				GO:1901564	organonitrogen compound metabolic process	BP	2.68e-14	73	0.143
NO	GO:0009141	nucleoside triphosphate metabolic process	BP	0.000137	33				GO:0043603	cellular amide metabolic process	BP	1.46e-12	45	0.088
NO	GO:0006101	citrate metabolic process	BP	0.000205	18				GO:0006518	peptide metabolic process	BP	2.82e-11	40	0.078
NO	GO:0005996	monosaccharide metabolic process	BP	0.000367	26				GO:0043604	amide biosynthetic process	BP	3.99e-11	38	0.075
NO	GO:0009205	purine ribonucleoside triphosphate metabolic process	BP	0.000384	30				GO:0044281	small molecule metabolic process	BP	8.11e-11	59	0.116
NO	GO:0008652	cellular amino acid biosynthetic process	BP	0.000645	31				GO:1901566	organonitrogen compound biosynthetic process	BP	2.6e-10	51	0.1
NO	GO:0009144	purine nucleoside triphosphate metabolic process	BP	0.000811	30				GO:0043043	peptide biosynthetic process	BP	3.18e-10	35	0.069
NO	GO:0046394	carboxylic acid biosynthetic process	BP	0.00182	38				GO:0006412	translation	BP	6.09e-10	34	0.067
NO	GO:0016053	organic acid biosynthetic process	BP	0.00182	38				GO:0019752	carboxylic acid metabolic process	BP	7.74e-08	36	0.071
NO	GO:0051493	regulation of cytoskeleton organization	BP	0.00194	24				GO:0043436	oxoacid metabolic process	BP	2.65e-07	36	0.071
NO	GO:0006099	tricarboxylic acid cycle	BP	0.00272	16				GO:0006082	organic acid metabolic process	BP	3.11e-07	36	0.071
NO	GO:0006635	fatty acid beta-oxidation	BP	0.00365	13				GO:0006520	cellular amino acid metabolic process	BP	2.8e-06	25	0.049
NO	GO:1901607	alpha-amino acid biosynthetic process	BP	0.00413	29				GO:0043038	amino acid activation	BP	6.07e-06	12	0.024
NO	GO:0046034	ATP metabolic process	BP	0.00418	26				GO:0043039	tRNA aminoacylation	BP	6.07e-06	12	0.024
NO	GO:1901136	carbohydrate derivative catabolic process	BP	0.00465	18				GO:0006418	tRNA aminoacylation for protein translation	BP	6.07e-06	12	0.024
NO	GO:0072329	monocarboxylic acid catabolic process	BP	0.005	15				GO:0044710	single-organism metabolic process	BP	2.58e-05	103	0.202
NO	GO:0051495	positive regulation of cytoskeleton organization	BP	0.005	15				GO:0044271	cellular nitrogen compound biosynthetic process	BP	3.15e-05	50	0.098
NO	GO:0006733	oxidoreduction coenzyme metabolic process	BP	0.00796	21				GO:0008152	metabolic process	BP	4.07e-05	232	0.455
NO	GO:0055088	lipid homeostasis	BP	0.00813	13				GO:1901576	organic substance biosynthetic process	BP	0.000534	65	0.127
NO	GO:0006026	aminoglycan catabolic process	BP	0.00813	9				GO:0009058	biosynthetic process	BP	0.00114	67	0.131
NO	GO:0006032	chitin catabolic process	BP	0.00813	9				GO:0006807	nitrogen compound metabolic process	BP	0.0031	90	0.176
NO	GO:0001731	formation of translation preinitiation complex	BP	0.00813	9				GO:0044249	cellular biosynthetic process	BP	0.00408	61	0.12
NO	GO:0044089	positive regulation of cellular component biogenesis	BP	0.0087	17				GO:0016875	ligase activity, forming carbon-oxygen bonds	MF	4.18e-06	12	0.024
NO	GO:0009108	coenzyme biosynthetic process	BP	0.00995	22				GO:0016876	ligase activity, forming aminoacyl-tRNA and related compounds	MF	4.18e-06	12	0.024
NO	GO:0030170	pyridoxal phosphate binding	BP	0.000471	28				GO:0004812	aminoacyl-tRNA ligase activity	MF	4.18e-06	12	0.024
NO	GO:0016829	lyase activity	BP	0.000556	48				GO:0004177	aminopeptidase activity	MF	0.00213	8	0.016
NO	GO:0051287	NAD binding	BP	0.000696	20				GO:0003735	structural constituent of ribosome	MF	0.0068	17	0.033
NO	GO:0004568	chitinase activity	BP	0.00396	9				GO:0005737	cytoplasm	CC	5.14e-15	115	0.225
NO	GO:0050662	coenzyme binding	BP	0.00444	55				GO:0044444	cytoplasmic part	CC	4.63e-08	78	0.153
NO	GO:0000062	fatty-acyl-CoA binding	BP	0.00461	14				GO:0022626	cytosolic ribosome	CC	3.6e-06	11	0.022
NO	GO:0008483	transaminase activity	BP	0.0072	12				GO:0044445	cytosolic part	CC	4.09e-05	13	0.025
NO	GO:0052890	oxidoreductase activity, acting on the CH-CH group of donors, with a flavin as acceptor	BP	0.0072	12				GO:0005829	cytosol	CC	4.32e-05	22	0.043
NO	GO:1901681	sulfur compound binding	BP	0.00949	21				GO:0005840	ribosome	CC	0.000273	16	0.031
NO	GO:0044421	extracellular region part	BP	1.67e-05	65				GO:0022625	cytosolic large ribosomal subunit	CC	0.000655	7	0.014
NO	GO:0016282	eukaryotic 43S preinitiation complex	BP	0.00265	8				GO:0044424	intracellular part	CC	0.000721	134	0.263
OO	GO:0033036	macromolecule localization	BP	0.000142	107				GO:0005622	intracellular	CC	0.00117	149	0.292
OO	GO:0006886	intracellular protein transport	BP	0.00765	57				GO:0044391	ribosomal subunit	CC	0.00137	12	0.024
OO	GO:0016050	vesicle organization	BP	0.00634	20				GO:1990904	ribonucleoprotein complex	CC	0.00165	24	0.047
OO	GO:0009127	purine nucleoside monophosphate biosynthetic process	BP	0.00519	19				GO:0030529	intracellular ribonucleoprotein complex	CC	0.00165	24	0.047
OO	GO:0009168	purine ribonucleoside monophosphate biosynthetic process	BP	0.00519	19
OO	GO:0005525	GTP binding	MF	0.00202	76				II Nearshore Corals
OO	GO:0032561	guanyl ribonucleotide binding	MF	0.00153	77				GO Accession	GO Terms	GO Ca.	P-value	No. of Protein	%
OO	GO:0019001	guanyl nucleotide binding	MF	0.00153	77				GO:0005576	extracellular region	CC	4.33e-06	14	0.09
OO	GO:0044433	cytoplasmic vesicle part	CC	6.38e-05	13
OO	GO:0030118	clathrin coat	CC	0.00698	9
OO	GO:0043226	organelle	CC	0.000316	433
OO	GO:0016023	cytoplasmic membrane-bounded vesicle	CC	0.000123	22
OO	GO:0071013	catalytic step 2 spliceosome	CC	0.0088	12
OO	GO:0031410	cytoplasmic vesicle	CC	0.000184	22
OO	GO:0043229	intracellular organelle	CC	0.000479	424

## Sheet: C.GO_OffshoreCorals
C. The enriched GO terms uniquely identified in the offshore corals at the offshore site (O→O) and the nearshore site (O→N).
BP=Biological process, MF= Molecular Function, and CC = Cellular Component of the GO categories.
Treat-ment	GO Accession	GO Name	GO Ca.	P-value	N. of proteins
OO	GO:0071826	ribonucleoprotein complex subunit organization	BP	0.000522	29
OO	GO:0032271	regulation of protein polymerization	BP	0.00311	16
OO	GO:0043648	dicarboxylic acid metabolic process	BP	0.00311	16
OO	GO:0034314	Arp2/3 complex-mediated actin nucleation	BP	0.00506	8
OO	GO:0016050	vesicle organization	BP	0.00634	20
OO	GO:0006413	translational initiation	BP	0.00791	17
OO	GO:0045010	actin nucleation	BP	0.00831	10
OO	GO:0004867	serine-type endopeptidase inhibitor activity	MF	0.000798	11
OO	GO:0003743	translation initiation factor activity	MF	0.00131	17
OO	GO:0019001	guanyl nucleotide binding	MF	0.00153	77
OO	GO:0032561	guanyl ribonucleotide binding	MF	0.00153	77
OO	GO:0008135	translation factor activity, RNA binding	MF	0.00181	22
OO	GO:0005525	GTP binding	MF	0.00202	76
OO	GO:0016836	hydro-lyase activity	MF	0.00293	15
OO	GO:0016835	carbon-oxygen lyase activity	MF	0.00375	17
ON	GO:0016023	cytoplasmic membrane-bounded vesicle	CC	0.000123	22
ON	GO:0005852	eukaryotic translation initiation factor 3 complex	CC	0.000171	10
ON	GO:0031410	cytoplasmic vesicle	CC	0.000184	22
ON	GO:0005768	endosome	CC	0.00179	24
ON	GO:0008540	proteasome regulatory particle, base subcomplex	CC	0.0056	8
OO	GO:0033290	eukaryotic 48S preinitiation complex	CC	0.0056	8
OO	GO:0070993	translation preinitiation complex	CC	0.0056	8
OO	GO:0030118	clathrin coat	CC	0.00698	9
OO	GO:0071013	catalytic step 2 spliceosome	CC	0.0088	12
ON	GO:0009141	nucleoside triphosphate metabolic process	BP	1.65e-05	35
ON	GO:0009144	purine nucleoside triphosphate metabolic process	BP	2.31e-05	33
ON	GO:0009205	purine ribonucleoside triphosphate metabolic process	BP	4.18e-05	32
ON	GO:0042451	purine nucleoside biosynthetic process	BP	0.0001	25
ON	GO:0046129	purine ribonucleoside biosynthetic process	BP	0.0001	25
ON	GO:0072329	monocarboxylic acid catabolic process	BP	0.000111	17
ON	GO:0072521	purine-containing compound metabolic process	BP	0.000219	52
ON	GO:0006101	citrate metabolic process	BP	0.000306	18
ON	GO:0006635	fatty acid beta-oxidation	BP	0.000489	14
ON	GO:0019318	hexose metabolic process	BP	0.00102	22
ON	GO:0065003	macromolecular complex assembly	BP	0.00123	76
ON	GO:0046034	ATP metabolic process	BP	0.00179	27
ON	GO:0033539	fatty acid beta-oxidation using acyl-CoA dehydrogenase	BP	0.00204	13
ON	GO:0005996	monosaccharide metabolic process	BP	0.0026	25
ON	GO:0006753	nucleoside phosphate metabolic process	BP	0.00267	60
ON	GO:0009117	nucleotide metabolic process	BP	0.00284	59
ON	GO:0009062	fatty acid catabolic process	BP	0.00287	14
ON	GO:0034622	cellular macromolecular complex assembly	BP	0.00356	55
ON	GO:0098754	detoxification	BP	0.00383	27
ON	GO:0098869	cellular oxidant detoxification	BP	0.00383	27
ON	GO:1990748	cellular detoxification	BP	0.00383	27
ON	GO:0006099	tricarboxylic acid cycle	BP	0.00386	16
ON	GO:0043933	macromolecular complex subunit organization	BP	0.00457	107
ON	GO:0019395	fatty acid oxidation	BP	0.00619	14
ON	GO:0034440	lipid oxidation	BP	0.00619	14
ON	GO:1901136	carbohydrate derivative catabolic process	BP	0.00679	18
ON	GO:0071822	protein complex subunit organization	BP	0.00724	66
ON	GO:0009636	response to toxic substance	BP	0.00783	27
ON	GO:0000062	fatty-acyl-CoA binding	MF	0.000753	15
ON	GO:0052890	oxidoreductase activity, acting on the CH-CH group of donors, with a flavin as acceptor	MF	0.000926	13
ON	GO:0050662	coenzyme binding	MF	0.0015	57
ON	GO:0003824	catalytic activity	MF	0.00169	968
ON	GO:0016209	antioxidant activity	MF	0.00176	27
ON	GO:0016868	intramolecular transferase activity, phosphotransferases	MF	0.00405	7
ON	GO:0008483	transaminase activity	MF	0.00866	12
ON	GO:0030170	pyridoxal phosphate binding	MF	0.00886	26
ON	GO:0044421	extracellular region part	CC	4.2e-06	68
ON	GO:0005739	mitochondrion	CC	0.000413	75
ON	GO:0043230	extracellular organelle	CC	0.00249	20
ON	GO:1903561	extracellular vesicle	CC	0.00249	20
ON	GO:0098796	membrane protein complex	CC	0.00291	81
ON	GO:1990204	oxidoreductase complex	CC	0.00351	13
ON	GO:0030658	transport vesicle membrane	CC	0.00495	6
ON	GO:0065010	extracellular membrane-bounded organelle	CC	0.00725	19
ON	GO:0070062	extracellular exosome	CC	0.00725	19

## Sheet: D.GO_NearshoreCorals
D. The enriched GO terms uniquely identified in the nearshore corals at the nearshore site (N→N) and the offshore site (N→O)
BP=Biological process, MF= Molecular Function, and CC = Cellular Component of the GO categories.
Treat-ment	GO Accession	GO Name	GO Ca.	P-value	N. of proteins
NN	GO:0019362	pyridine nucleotide metabolic process	BP	0.00104	20
NN	GO:0046496	nicotinamide nucleotide metabolic process	BP	0.00104	20
NN	GO:0033036	macromolecule localization	BP	0.00277	105
NN	GO:0006753	nucleoside phosphate metabolic process	BP	0.00651	56
NN	GO:0009117	nucleotide metabolic process	BP	0.00728	55
NN	GO:0030414	peptidase inhibitor activity	MF	0.00767	25
NN	GO:0016769	transferase activity, transferring nitrogenous groups	MF	0.00991	12
NN	GO:0043226	organelle	CC	0.00304	428
NN	GO:0043229	intracellular organelle	CC	0.00601	418
NN	GO:0044433	cytoplasmic vesicle part	CC	0.00621	11
NN	GO:0030118	clathrin coat	CC	0.00704	9
NN	GO:0071013	catalytic step 2 spliceosome	CC	0.00896	12
NO	GO:0044283	small molecule biosynthetic process	BP	6.11e-06	51
NO	GO:1901605	alpha-amino acid metabolic process	BP	0.000216	47
NO	GO:0016054	organic acid catabolic process	BP	0.000473	27
NO	GO:0046395	carboxylic acid catabolic process	BP	0.000473	27
NO	GO:0008652	cellular amino acid biosynthetic process	BP	0.000645	31
NO	GO:0045010	actin nucleation	BP	0.00123	11
NO	GO:0016053	organic acid biosynthetic process	BP	0.00182	38
NO	GO:0046394	carboxylic acid biosynthetic process	BP	0.00182	38
NO	GO:0051493	regulation of cytoskeleton organization	BP	0.00194	24
NO	GO:0006099	tricarboxylic acid cycle	BP	0.00272	16
NO	GO:0006635	fatty acid beta-oxidation	BP	0.00365	13
NO	GO:1901607	alpha-amino acid biosynthetic process	BP	0.00413	29
NO	GO:0006413	translational initiation	BP	0.00465	18
NO	GO:1901136	carbohydrate derivative catabolic process	BP	0.00465	18
NO	GO:0051495	positive regulation of cytoskeleton organization	BP	0.005	15
NO	GO:0072329	monocarboxylic acid catabolic process	BP	0.005	15
NO	GO:0001731	formation of translation preinitiation complex	BP	0.00813	9
NO	GO:0006026	aminoglycan catabolic process	BP	0.00813	9
NO	GO:0006032	chitin catabolic process	BP	0.00813	9
NO	GO:0055088	lipid homeostasis	BP	0.00813	13
NO	GO:0044089	positive regulation of cellular component biogenesis	BP	0.0087	17
NO	GO:0043648	dicarboxylic acid metabolic process	BP	0.00931	16
NO	GO:0009108	coenzyme biosynthetic process	BP	0.00995	22
NO	GO:0016614	oxidoreductase activity, acting on CH-OH group of donors	MF	0.000356	31
NO	GO:0008135	translation factor activity, RNA binding	MF	0.000427	24
NO	GO:0030170	pyridoxal phosphate binding	MF	0.000471	28
NO	GO:0003743	translation initiation factor activity	MF	0.000767	18
NO	GO:0004568	chitinase activity	MF	0.00396	9
NO	GO:0050662	coenzyme binding	MF	0.00444	55
NO	GO:0000062	fatty-acyl-CoA binding	MF	0.00461	14
NO	GO:0052890	oxidoreductase activity, acting on the CH-CH group of donors, with a flavin as acceptor	MF	0.0072	12
NO	GO:1901681	sulfur compound binding	MF	0.00949	21
NO	GO:0005852	eukaryotic translation initiation factor 3 complex	CC	0.000291	10
NO	GO:0016282	eukaryotic 43S preinitiation complex	CC	0.00265	8

## Sheet: E.GO_Across4Treatments
E. The enriched GO terms uniquely identified in one or two of the treatments. The identified cellular pathways/functions are grouped starting with the most parent term. Functions are listed starting with a group with the most GO terms, and then in order of P-value. BP = Biological Process, MF = Molecular Function, and CC= Cellular Component of the GO categories.
			P-values					No. of Proteins
GO Terms	GO Accession #	GO Cat.	N->N	N->O	O->N	O->O		N->N	N->O	O->N	O->O
Offshore Site (N→O, O→O)
1. translational initiation	GO:0006413	BP	0.277	0.00465	0.635	0.00791		15	18	15	17
translation initiation factor activity	GO:0003743	MF	0.0653	0.000767	0.129	0.00131		15	18	15	17
translation factor activity, RNA binding	GO:0008135	MF	0.0156	0.000427	0.0382	0.00181		21	24	21	22
eukaryotic translation initiation factor 3 complex	GO:0005852	CC	0.0341	0.000291	0.55	0.000171		8	10	7	10
2.dicarboxylic acid metabolic process	GO:0043648	BP	0.029	0.00931	0.0131	0.00311		15	16	16	16
3. actin nucleation	GO:0045010	BP	0.0114	0.00123	0.0223	0.00831		10	11	10	10
Offshore Corals (O→N, O→O)
1. purine nucleoside monophosphate biosynthetic process	GO:0009127	BP	0.619	1	0.0056	0.00519		16	16	20	19
purine ribonucleoside monophosphate biosynthetic process	GO:0009168	BP	0.619	1	0.0056	0.00519		16	16	20	19
2. intracellular protein transport	GO:0006886	BP	0.187	0.089	0.00489	0.00765		54	57	62	57
Nearshore Site (N→N, O→N)
1 nucleoside phosphate metabolic process	GO:0006753	BP	0.00651	0.119	0.00267	0.113		56	54	60	51
nucleotide metabolic process	GO:0009117	BP	0.00728	0.131	0.00284	0.13		55	53	59	50
Nearshore Corals (N→N, N→O)
1. oxidoreduction coenzyme metabolic process	GO:0006733	BP	0.000755	0.00796	0.012	0.0409		22	21	21	19
NAD binding	GO:0051287	MF	0.00943	0.000696	0.0886	0.0229		18	20	17	17
2. lyase activity	GO:0016829	MF	0.00301	0.000556	0.659	0.0134		45	48	40	42
Nearshore vs Offshore Corals (N→N, O→O)
1. clathrin coat	GO:0030118	CC	0.00704	0.011	0.0153	0.00698		9	9	9	9
2. catalytic step 2 spliceosome	GO:0071013	CC	0.00896	0.0904	0.613	0.0088		12	11	10	12
Cross-transplanted corals (O→N, N→O)
1. monocarboxylic acid catabolic process	GO:0072329	BP	0.111	0.005	0.000111	0.0124		13	15	17	14
fatty acid beta-oxidation	GO:0006635	BP	0.138	0.00365	0.000489	0.0131		11	13	14	12
fatty-acyl-CoA binding	GO:0000062	MF	0.113	0.00461	0.000753	0.0116		12	14	15	13
2. tricarboxylic acid cycle	GO:0006099	BP	0.0565	0.00272	0.00386	0.205		14	16	16	13
3. carbohydrate derivative catabolic process	GO:1901136	BP	0.0625	0.00465	0.00679	0.187		16	18	18	15
4. pyridoxal phosphate binding	GO:0030170	MF	0.108	0.000471	0.00886	0.162		23	28	26	22
coenzyme binding	GO:0050662	MF	0.0147	0.00444	0.0015	0.0192		52	55	57	50
oxidoreductase activity, acting on the CH-CH group of donors, with a flavin as acceptor	GO:0052890	MF	0.249	0.0072	0.000926	0.0243		10	12	13	11
Unique in N→N
1. pyridine nucleotide metabolic process	GO:0019362	BP	0.00104	0.0112	0.0164	0.0722		20	19	19	17
nicotinamide nucleotide metabolic process	GO:0046496	BP	0.00104	0.0112	0.0164	0.0722		20	19	19	17
2. peptidase inhibitor activity	GO:0030414	MF	0.00767	0.0157	0.0213	0.0157		25	25	25	25
3. transferase activity, transferring nitrogenous groups	GO:0016769	MF	0.00991	0.0153	0.0183	0.0153		12	12	12	12
Unique in N→O
1. organic acid biosynthetic process	GO:0016053	BP	1	0.00126	0.0767	0.0496		28	38	35	32
carboxylic acid biosynthetic process	GO:0046394	BP	1	0.00126	0.0767	0.0496		28	38	35	32
cellular amino acid biosynthetic process	GO:0008652	BP	1	0.000645	0.0132	0.0549		22	31	29	26
alpha-amino acid biosynthetic process	GO:0008652	BP	0.0837	0.00216	0.141	0.039		20	29	27	24
2. aminoglycan catabolic process	GO:0006026	BP	0.0894	0.00813	0.154	0.799		8	9	8	7
chitin catabolic process	GO:0006032	BP	0.0894	0.00813	0.154	0.799		8	9	8	7
chitinase activity	GO:0004568	MF	0.0448	0.00396	0.0694	0.366		8	9	8	7
3.formation of translation preinitiation complex	GO:0001731	BP	0.0894	0.00813	0.154	0.0695		8	9	8	8
eukaryotic 43S preinitiation complex	GO:0016282	CC	0.0307	0.00265	0.0577	0.0307		7	8	7	7
4. regulation of cytoskeleton organization	GO:0051493	BP	0.0144	0.00194	0.0472	0.0324		22	24	22	21
positive regulation of cytoskeleton organization	GO:0051495	BP	0.0186	0.005	0.044	0.0768		14	15	14	13
5. lipid homeostasis	GO:0055088	BP	0.248	0.00813	0.0109	0.0263		11	13	13	12
6. positive regulation of cellular component biogenesis	GO:0044089	BP	0.0246	0.0087	0.0124	0.0158		16	17	17	16
7. sulfur compound binding	GO:1901681	MF	1	0.00949	0.0125	0.482		16	21	21	17
8. coenzyme biosynthetic process	GO:0009108	BP	0.0724	0.00995	0.0585	0.0438		20	22	21	20
Unique in O→O
1. vesicle organization	GO:0016050	BP	0.178	0.0901	0.463	0.00634		18	19	18	20
cytoplasmic vesicle	GO:0016023	CC	0.0404	0.0815	0.0383	0.000123		18	18	19	22
cytoplasmic membrane-bounded vesicle	GO:0031410	CC	0.0535	0.107	0.0516	0.000184		18	18	19	22
2. guanyl nucleotide binding	GO:0019001	MF	1	1	1	0.00153		71	69	71	77
guanyl ribonucleotide binding	GO:0032561	MF	1	1	1	0.00153		71	69	71	77
GTP binding	GO:0005525	MF	1	1	1	0.00202		70	68	70	76
Unique in O→N
1.lipid oxidation	GO:0034440	BP	0.701	0.0329	0.00619	0.0898		11	13	14	12
fatty acid catabolic process	GO:0009062	BP	0.426	0.0169	0.00287	0.0499		11	13	14	12
fatty acid oxidation	GO:0019395	BP	0.701	0.0329	0.00619	0.0898		11	13	14	12
fatty acid beta-oxidation using acyl-CoA dehydrogenase	GO:0033539	BP	0.489	0.0145	0.00204	0.0523		10	12	13	11
2. response to toxic substance	GO:0009636	BP	0.246	1	0.00783	1		23	20	27	20
detoxification	GO:0098754	BP	0.143	1	0.00383	1		23	20	27	20
cellular oxidant detoxification	GO:0098869	BP	0.143	1	0.00383	1		23	20	27	20
cellular detoxification	GO:1990748	BP	0.143	1	0.00383	1		23	20	27	20
3. macromolecular complex subunit organization	GO:0043933	BP	0.0289	0.0243	0.00457	0.0212		98	102	107	96
macromolecular complex assembly	GO:0065003	BP	0.0921	0.215	0.00123	0.0603		66	67	76	65
cellular macromolecular complex assembly	GO:0034622	BP	0.0113	0.0926	0.00356	0.0498		51	50	55	48
protein complex subunit organization	GO:0071822	BP	1	0.706	0.00724	0.973		54	58	66	54
4. purine-containing compound metabolic process	GO:0072521	BP	0.0176	0.0597	0.000219	0.0945		45	45	52	42
purine nucleoside biosynthetic process	GO:0042451	BP	0.0509	0.102	0.0001	0.0306		20	20	25	20
purine ribonucleoside biosynthetic process	GO:0046129	BP	0.0509	0.102	0.0001	0.0306		20	20	25	20
5. catalytic activity	GO:0003824	MF	0.0163	0.0102	0.00169	0.583		909	945	968	854
intramolecular transferase activity, phosphotransferases	GO:0016868	MF	0.101	0.13	0.00405	0.0781		6	6	7	6
oxidoreductase complex	GO:1990204	CC	0.289	0.0156	0.00351	0.287		10	12	13	10
6. antioxidant activity	GO:0016209	MF	0.0824	1	0.00176	1		23	20	27	20
7. extracellular organelle	GO:0043230	CC	0.0456	0.0894	0.00249	0.519		17	17	20	15
extracellular vesicle	GO:1903561	CC	0.0456	0.0894	0.00249	0.519		17	17	20	15
extracellular membrane-bounded organelle	GO:0065010	CC	0.0336	0.0664	0.00725	1		17	17	19	14
extracellular exosome	GO:0070062	CC	0.0336	0.0664	0.00725	1		17	17	19	14
8. mitochondrion	GO:0005739	CC	0.112	0.0275	0.000413	0.533		62	67	75	59
9. membrane protein complex	GO:0098796	CC	0.477	0.0101	0.00291	0.26		67	77	81	68
10. transport vesicle membrane	GO:0030658	CC	1	1	0.00495	0.111		3	3	6	5

## Sheet: F.Nearshore Protein Abundance
Relative abundance of each coral sample for all identified proteins, and log2 fold change and assocaited statistics for each protein between the nearhosre corals and offshore corals at the nearshore site
P. lobata protein ID	Uniprot/NCBI ID	P. lobata N->N corals Bioreplicate1	P. lobata N->N corals Bioreplicate2	P. lobata N->N corals Bioreplicate3	P. lobata O->N corals Bioreplicate1	P. lobata O->N corals Bioreplicate2	P. lobata O->Ncorals Bioreplicate3	Log2 Fold Change	Z-statistic	FDR	FDRup	FDRdown	Significantly abundant	AN->Notated protein function
m.1	P21369	5	5	8	0	6	0	-0.616	-1.4322	0	0.630094	0		Pyrazinamidase/nicotinamidase OS=Escherichia coli (strain K12) GN=pncA PE=3 SV=1
m.1000	Q24799	30	28	39	43	22	19	0.083	0.5649	0.849869	0.141065	0.74081		Myophilin OS=Echinococcus granulosus PE=2 SV=1
m.10007	Q9P0J7	1	0	0	0	0	0	0.25	0.3004	1	0.486084	0.665956		E3 ubiquitin-protein ligase KCMF1 OS=Homo sapiens GN=KCMF1 PE=1 SV=2
m.10009	Q5P203	2	6	3	6	6	3	0.551	1.397	1.2e-05	0	0.66898		Putative regulator of ribonuclease activity OS=Aromatoleum aromaticum (strain EbN1) GN=AZOSEA25360 PE=3 SV=1
m.10012	O89026	13	4	3	3	1	1	-1.26	-2.2466	0	0.608755	0	Y (N->N)	Roundabout homolog 1 OS=Mus musculus GN=Robo1 PE=1 SV=1
m.10015	B4JT39	17	13	18	19	13	7	0.038	0.1736	0.999936	0.605463	0.566894		Mesencephalic astrocyte-derived neurotrophic factor homolog OS=Drosophila grimshawi GN=Manf PE=3 SV=1
m.10038	P86854	3	2	0	0	1	0	-0.604	-0.7937	0.000405	0.66324	1.8e-05		Perlucin-like protein OS=Mytilus galloprovincialis PE=1 SV=1
m.1005	Q13310	14	16	18	20	18	15	0.311	1.6652	0	0	0.652419		Polyadenylate-binding protein 4 OS=Homo sapiens GN=PABPC4 PE=1 SV=1
m.10055	Q91437	0	0	0	0	0	2	0.434	0.5134	0.938652	0.20022	0.736104		CAD protein OS=Squalus acanthias GN=CAD PE=2 SV=1
m.10061	Q64459	0	0	0	0	1	0	0.255	0.2905	1	0.497449	0.660146		Cytochrome P450 3A11 OS=Mus musculus GN=Cyp3a11 PE=1 SV=1
m.1007	P20965	0	0	0	0	2	0	0.477	0.5588	0.862641	0.147472	0.740454		Polyadenylate-binding protein 1-A OS=Xenopus laevis GN=pabpc1-a PE=1 SV=3
m.10080	Q14247	33	44	23	21	18	11	-0.457	-2.6365	0	0.603368	0		Src substrate cortactin OS=Homo sapiens GN=CTTN PE=1 SV=2
m.10093	B0FYY4	1	1	0	2	0	0	0.498	0.5923	0.785353	0.114433	0.741807		Integrin beta-1 OS=Ovis aries GN=ITGB1 PE=2 SV=1
m.10101	Q8LGG8	0	1	0	0	2	1	0.498	0.6276	0.687301	0.085398	0.741765		Universal stress protein A-like protein OS=Arabidopsis thaliana GN=At3g01520 PE=1 SV=2
m.10110	O11780	0	1	0	1	0	1	0.23	0.2406	1	0.549488	0.626189		Transforming growth factor-beta-induced protein ig-h3 OS=Sus scrofa GN=TGFBI PE=1 SV=1
m.10111	3660641	8	5	5	2	8	2	-0.21	-0.556	0.021685	0.684407	0.001214		Uncharacterized protein OS=Branchiostoma floridae GN=BRAFLDRAFT_85349 PE=4 SV=1
m.1013	A7RU46	0	0	1	0	0	0	0.038	0.0476	1	0.673312	0.410606		Nck-associated protein 1 homolog OS=Nematostella vectensis GN=napA PE=3 SV=1
m.10132	Q6NZW8	1	4	0	0	2	0	-0.226	-0.3432	0.276069	0.705558	0.021709		ADP-ribosylation factor-like protein 8B-A OS=Danio rerio GN=arl8ba PE=2 SV=1
m.10133	Q9DBC0	0	0	0	0	1	0	0.259	0.2992	1	0.487479	0.665267		Selenoprotein O OS=Mus musculus GN=Selo PE=2 SV=4
m.10135	Q9YI37	11	6	10	9	17	16	0.665	2.5866	0	0	0.615203	Y (O->N)	Succinyl-CoA ligase [ADP-forming] subunit beta, mitochondrial (Fragment) OS=Columba livia GN=SUCLA2 PE=1 SV=1
m.10138	O77775	0	0	1	2	2	0	0.704	0.9468	0.037124	0.001994	0.710279		Neutrophil cytosol factor 2 OS=Bos taurus GN=NCF2 PE=2 SV=1
m.10139	Q8R1W8	0	2	0	7	0	1	1.05	1.7532	0	0	0.647722		Interphotoreceptor matrix proteoglycan 1 OS=Mus musculus GN=Impg1 PE=1 SV=1
m.10145	3287590	0	0	0	0	1	0	0.189	0.2123	1	0.57504	0.603163		Predicted protein (Fragment) OS=Nematostella vectensis GN=v1g223497 PE=4 SV=1
m.10146	O43639	0	0	0	0	1	0	0.281	0.3031	1	0.482927	0.667491		Cytoplasmic protein NCK2 OS=Homo sapiens GN=NCK2 PE=1 SV=2
m.10164	n/a	1	1	1	0	1	0	0.165	0.1942	0.999854	0.589903	0.586904		unknown
m.10168	Q61205	2	0	0	0	2	0	0.22	0.2927	1	0.494953	0.661462		Platelet-activating factor acetylhydrolase IB subunit gamma OS=Mus musculus GN=Pafah1b3 PE=1 SV=1
m.10171	Q5XI29	0	0	1	0	0	0	0.152	0.1639	1	0.612308	0.556904		Cleavage and polyadenylation specificity factor subunit 7 OS=Rattus norvegicus GN=Cpsf7 PE=2 SV=1
m.10182	O75937	3	1	0	1	0	0	-0.352	-0.4552	0.083628	0.694663	0.005286		DnaJ homolog subfamily C member 8 OS=Homo sapiens GN=DNAJC8 PE=1 SV=2
m.10194	P15178	15	34	24	40	47	19	0.601	4.0221	0	0	0.596105	Y (O->N)	Aspartate--tRNA ligase, cytoplasmic OS=Rattus norvegicus GN=Dars PE=2 SV=1
m.10196	P04041	1	1	0	0	0	0	0.238	0.267	1	0.523063	0.645159		Glutathione peroxidase 1 OS=Rattus norvegicus GN=Gpx1 PE=1 SV=4
m.10199	Q05975	20	13	24	15	14	3	-0.359	-1.6605	0	0.62216	0		Ras-related protein Rab-2 OS=Lymnaea stagnalis GN=RAB2 PE=2 SV=1
m.1020	Q6ZQ08	0	1	1	2	0	1	0.449	0.5664	0.846673	0.139515	0.74089		CCR4-NOT transcription complex subunit 1 OS=Mus musculus GN=Cnot1 PE=1 SV=2
m.10216	n/a	2	0	0	0	0	0	-0.15	-0.177	0.76005	0.71314	0.112542		unknown
m.10254	n/a	5	2	11	4	1	3	-0.62	-1.4355	0	0.629971	0		unknown
m.1026	Q92626	2	1	0	0	0	0	-0.177	-0.2211	0.63651	0.712976	0.076846		Peroxidasin homolog OS=Homo sapiens GN=PXDN PE=1 SV=2
m.10260	3665646	4	2	0	1	0	0	-0.707	-0.9341	2.4e-05	0.653352	1e-06		Putative uncharacterized protein OS=Branchiostoma floridae GN=BRAFLDRAFT_85506 PE=4 SV=1
m.1027	3289105	0	0	0	2	0	0	0.598	0.7536	0.308647	0.024483	0.733012		Predicted protein OS=Nematostella vectensis GN=v1g225191 PE=4 SV=1
m.10289	P41541	0	0	0	0	1	0	0.166	0.1988	0.999878	0.586234	0.591152		General vesicular transport factor p115 OS=Bos taurus GN=USO1 PE=1 SV=1
m.10292	Q53H12	0	0	0	0	0	1	0.271	0.3128	1	0.471386	0.672832		Acylglycerol kinase, mitochondrial OS=Homo sapiens GN=AGK PE=1 SV=2
m.10303	Q8BKF1	0	1	0	0	1	0	0.232	0.2585	1	0.531844	0.639305		DNA-directed RNA polymerase, mitochondrial OS=Mus musculus GN=Polrmt PE=2 SV=1
m.10304	Q96RW7	31	6	11	8	6	0	-0.94	-3.0774	0	0.598454	0	Y (N->N)	Hemicentin-1 OS=Homo sapiens GN=HMCN1 PE=1 SV=2
m.10324	Q04446	12	7	25	13	8	7	-0.227	-0.882	7.1e-05	0.656797	3e-06		1,4-alpha-glucan-branching enzyme OS=Homo sapiens GN=GBE1 PE=1 SV=3
m.10327	Q1LZA7	12	7	6	2	1	0	-1.67	-2.9788	0	0.599394	0	Y (N->N)	LIM domain-containing protein 2 OS=Bos taurus GN=LIMD2 PE=2 SV=1
m.1033	Q9ERQ8	0	0	0	0	4	0	0.872	1.2617	0.000205	7e-06	0.679096		Carbonic anhydrase 7 OS=Mus musculus GN=Ca7 PE=1 SV=2
m.10342	P08183	0	0	0	0	0	1	0.169	0.1844	0.999781	0.597482	0.577587		Multidrug resistance protein 1 OS=Homo sapiens GN=ABCB1 PE=1 SV=3
m.10346	Q9NR16	0	0	0	0	1	1	0.148	0.1757	0.999854	0.603941	0.569008		Scavenger receptor cysteine-rich type 1 protein M160 OS=Homo sapiens GN=CD163L1 PE=1 SV=2
m.1035	Q5RF84	0	0	0	1	1	1	0.198	0.223	1	0.565713	0.612207		Ubiquitin-conjugating enzyme E2 G2 OS=Pongo abelii GN=UBE2G2 PE=2 SV=1
m.10353	n/a	0	0	0	0	1	0	0.186	0.2169	1	0.57108	0.607103		unknown
m.1036	O57683	0	2	7	0	2	2	-0.535	-0.9873	7e-06	0.650098	0		Splicing factor 3B subunit 1 OS=Xenopus laevis GN=sf3b1 PE=2 SV=1
m.10365	3285278	3	0	10	4	1	0	-0.682	-1.4469	0	0.629549	0		Predicted protein (Fragment) OS=Nematostella vectensis GN=v1g140878 PE=4 SV=1
m.10373	Q99NH2	0	0	0	0	1	0	0.048	0.0564	1	0.669892	0.423148		Partitioning defective 3 homolog OS=Mus musculus GN=Pard3 PE=1 SV=2
m.10374	Q640Z6	1	0	7	0	1	0	-0.988	-1.465	0	0.628884	0		Nuclear pore complex protein Nup153 OS=Xenopus laevis GN=nup153 PE=1 SV=1
m.10378	Q03516	4	9	5	5	2	0	-0.625	-1.4993	0	0.627641	0		Uncharacterized protein RSN1 OS=Saccharomyces cerevisiae (strain ATCC 204508 / S288c) GN=RSN1 PE=1 SV=1
m.1038	P51397	17	20	19	21	16	9	0.022	0.1091	1	0.645579	0.49373		Death-associated protein 1 OS=Homo sapiens GN=DAP PE=1 SV=3
m.10382	P48508	0	0	0	2	0	1	0.446	0.5631	0.853719	0.142938	0.74071		Glutamate--cysteine ligase regulatory subunit OS=Rattus norvegicus GN=Gclm PE=1 SV=1
m.10387	Q8IV20	9	12	9	16	13	3	0.298	1.1864	0.000852	3.3e-05	0.685477		Laccase domain-containing protein 1 OS=Homo sapiens GN=LACC1 PE=1 SV=1
m.10393	Q60519	0	0	0	0	0	3	0.799	1.043	0.009362	0.00044	0.699482		Semaphorin-5B OS=Mus musculus GN=Sema5b PE=2 SV=2
m.104	Q68FD5	76	69	269	210	174	155	0.503	7.6338	0	0	0.589529	Y (O->N)	Clathrin heavy chain 1 OS=Mus musculus GN=Cltc PE=1 SV=3
m.1041	Q0VFL3	1	2	3	3	1	1	-0.063	-0.0955	0.919162	0.707785	0.203907		KH domain-containing, RNA-binding, signal transduction-associated protein 2 OS=Xenopus tropicalis GN=khdrbs2 PE=2 SV=1
m.1042	Q9PTS2	0	1	0	1	2	1	0.525	0.6237	0.698783	0.088315	0.741836		Uroporphyrinogen decarboxylase OS=Danio rerio GN=urod PE=2 SV=1
m.10463	Q32NG4	1	0	1	2	3	0	0.961	1.2417	0.000303	1.1e-05	0.680732		Parkinson disease 7 domain-containing protein 1 OS=Xenopus laevis GN=pddc1 PE=2 SV=1
m.10468	n/a	16	24	24	20	14	30	0.233	1.3164	6.8e-05	2e-06	0.67482		unknown
m.10469	P61291	0	0	0	0	1	0	0.186	0.216	1	0.57186	0.606338		Proteasome activator complex subunit 3 OS=Sus scrofa GN=PSME3 PE=2 SV=1
m.10472	Q5D1D6	1	4	4	9	3	4	0.817	1.8782	0	0	0.641564		Interferon-induced guanylate-binding protein 1 OS=Chlorocebus aethiops GN=GBP1 PE=2 SV=1
m.10484	Q68EY7	2	1	0	0	0	0	-0.125	-0.1593	0.8031	0.712662	0.129639		Coiled-coil domain-containing protein 124-A OS=Xenopus laevis GN=ccdc124-a PE=2 SV=1
m.10496	Q5R5D5	50	35	71	44	30	24	-0.244	-1.8248	0	0.617394	0		Alcohol dehydrogenase [NADP(+)] OS=Pongo abelii GN=AKR1A1 PE=2 SV=1
m.10498	n/a	0	1	0	0	0	0	0.135	0.16	1	0.614976	0.552786		unknown
m.10499	Q13825	0	1	0	0	0	3	0.794	1.0198	0.013281	0.000644	0.701989		Methylglutaconyl-CoA hydratase, mitochondrial OS=Homo sapiens GN=AUH PE=1 SV=1
m.1054	Q2Q1W2	23	25	28	24	29	25	0.261	1.7035	0	0	0.650336		E3 ubiquitin-protein ligase TRIM71 OS=Homo sapiens GN=TRIM71 PE=1 SV=1
m.10547	Q9JIH7	1	0	2	1	1	0	-0.15	-0.1891	0.728273	0.713277	0.101775		Serine/threonine-protein kinase WNK1 OS=Rattus norvegicus GN=Wnk1 PE=1 SV=2
m.10557	O95295	5	5	5	1	2	3	-0.723	-1.494	0	0.627831	0		SNARE-associated protein Snapin OS=Homo sapiens GN=SNAPIN PE=1 SV=1
m.10558	3280410	13	7	4	7	9	7	0.183	0.597	0.773187	0.110224	0.741884		Predicted protein OS=Nematostella vectensis GN=v1g246076 PE=4 SV=1
m.10560	Q55G75	8	15	15	19	22	17	0.645	2.867	0	0	0.608983	Y (O->N)	PH domain-containing protein DDB_G0267786 OS=Dictyostelium discoideum GN=DDB_G0267786 PE=4 SV=1
m.10567	Q8K1T0	0	0	1	0	0	0	0.167	0.2018	0.99992	0.583801	0.59388		Transmembrane protease serine 3 OS=Mus musculus GN=Tmprss3 PE=1 SV=2
m.10575	Q8K5C0	4	3	4	1	2	3	-0.428	-0.7964	0.000385	0.663031	1.7e-05		Grainyhead-like protein 2 homolog OS=Mus musculus GN=Grhl2 PE=2 SV=1
m.10586	Q6IQ20	1	0	2	1	1	0	-0.108	-0.1326	0.859257	0.711259	0.158408		N-acyl-phosphatidylethanolamine-hydrolyzing phospholipase D OS=Homo sapiens GN=NAPEPLD PE=1 SV=2
m.10597	Q9W2U4	0	1	3	3	0	0	0.207	0.2958	1	0.491406	0.663292		Serine/threonine-protein phosphatase 4 regulatory subunit 2 OS=Drosophila melanogaster GN=PPP4R2r PE=1 SV=2
m.1060	P62184	1	6	4	3	1	7	0.248	0.586	0.801198	0.120241	0.741663		Calmodulin OS=Renilla reniformis PE=1 SV=2
m.10600	Q05B87	6	1	0	0	0	0	-0.903	-1.1722	0	0.640587	0		Frataxin, mitochondrial OS=Bos taurus GN=FXN PE=2 SV=1
m.10601	Q8BG93	0	0	0	0	1	0	0.211	0.2456	1	0.544675	0.629962		Probable 8-oxo-dGTP diphosphatase NUDT15 OS=Mus musculus GN=Nudt15 PE=1 SV=1
m.10605	P08478	5	5	7	4	5	0	-0.327	-0.7826	0.000499	0.664105	2.2e-05		Peptidyl-glycine alpha-amidating monooxygenase A OS=Xenopus laevis GN=pam-a PE=1 SV=3
m.10613	n/a	1	0	0	0	0	0	0.113	0.1312	1	0.633223	0.520564		unknown
m.10621	Q5EA61	0	12	24	4	12	0	-0.565	-2.0108	0	0.613027	0	Y (N->N)	Creatine kinase B-type OS=Bos taurus GN=CKB PE=2 SV=1
m.10642	P43690	0	1	1	0	0	0	0.203	0.2381	1	0.55186	0.624269		Developmentally-regulated GTP-binding protein 1 OS=Xenopus laevis GN=drg1 PE=2 SV=1
m.10645	n/a	1	7	0	0	1	1	-0.949	-1.3137	0	0.634634	0		unknown
m.10676	Q3ZCH9	2	0	2	2	1	0	-0.05	-0.0686	0.950249	0.704025	0.240285		Haloacid dehalogenase-like hydrolase domain-containing protein 2 OS=Bos taurus GN=HDHD2 PE=2 SV=1
m.1069	Q3T0K2	6	8	8	4	5	8	-0.044	-0.1293	0.865383	0.711025	0.162205		T-complex protein 1 subunit gamma OS=Bos taurus GN=CCT3 PE=1 SV=1
m.10693	Q61555	2	2	2	3	2	1	0.168	0.297	1	0.490025	0.663993		Fibrillin-2 OS=Mus musculus GN=Fbn2 PE=1 SV=2
m.107	n/a	24	8	16	9	16	6	-0.227	-0.9858	8e-06	0.650186	0		unknown
m.10713	P62494	18	19	33	19	15	19	-0.051	-0.278	0.460113	0.710495	0.044245		Ras-related protein Rab-11A OS=Rattus norvegicus GN=Rab11a PE=1 SV=3
m.10714	B1H120	13	31	33	20	11	10	-0.396	-1.9422	0	0.614523	0		Septin-8 OS=Xenopus tropicalis GN=sept8 PE=2 SV=1
m.10723	Q8VHI3	0	4	1	2	7	2	0.859	1.6208	0	0	0.654914		GDP-fucose protein O-fucosyltransferase 2 OS=Mus musculus GN=Pofut2 PE=1 SV=1
m.10726	P02466	3	3	13	7	2	3	-0.253	-0.7033	0.002084	0.670647	0.000101		Collagen alpha-2(I) chain OS=Rattus norvegicus GN=Col1a2 PE=1 SV=3
m.1073	Q9NZR1	13	25	7	1	0	3	-2.007	-4.1698	0	0.594255	0	Y (N->N)	Tropomodulin-2 OS=Homo sapiens GN=TMOD2 PE=1 SV=1
m.1074	Q5SRE7	0	2	19	23	10	4	0.762	2.969	0	0	0.607176	Y (O->N)	Phytanoyl-CoA dioxygenase domain-containing protein 1 OS=Homo sapiens GN=PHYHD1 PE=1 SV=2
m.10744	P07846	22	7	14	11	27	17	0.482	2.4353	0	0	0.61959		Sorbitol dehydrogenase OS=Ovis aries GN=SORD PE=1 SV=1
m.10756	O88902	1	1	0	1	0	0	0.092	0.1033	1	0.648599	0.486398		Tyrosine-protein phosphatase non-receptor type 23 (Fragment) OS=Rattus norvegicus GN=Ptpn23 PE=1 SV=2
m.10763	n/a	0	0	0	0	2	0	0.421	0.5205	0.928978	0.191424	0.73699		unknown
m.10779	O13066	1	0	0	1	0	1	0.137	0.1687	0.999969	0.608958	0.561893		Ran GTPase-activating protein 1 OS=Xenopus laevis GN=rangap1 PE=2 SV=1
m.10790	Q5XIH9	1	1	1	3	0	2	0.925	1.2095	0.000558	2.1e-05	0.683454		4-hydroxyphenylpyruvate dioxygenase-like protein OS=Rattus norvegicus GN=Hpdl PE=2 SV=1
m.10807	3267080	86	107	71	58	38	46	-0.388	-3.8013	0	0.595266	0		Predicted protein OS=Nematostella vectensis GN=v1g197490 PE=4 SV=1
m.10812	P31696	2	2	1	3	6	0	0.985	1.6582	0	0	0.652807		Agrin OS=Gallus gallus GN=AGRN PE=1 SV=3
m.10816	Q6P3Z3	10	5	0	5	7	5	0.297	0.8504	0.120309	0.007611	0.721863		THAP domain-containing protein 4 OS=Mus musculus GN=Thap4 PE=2 SV=1
m.10817	Q63537	3	2	5	1	0	0	-1.1	-1.5571	0	0.6256	0		Synapsin-2 OS=Rattus norvegicus GN=Syn2 PE=1 SV=1
m.10818	Q32KI9	5	2	7	15	7	2	0.819	2.2937	0	0	0.624358	Y (O->N)	Arylsulfatase I OS=Mus musculus GN=Arsi PE=2 SV=1
m.10820	Q8BHT6	0	0	1	0	0	0	0.226	0.2523	1	0.538086	0.634885		Beta-1,3-glucosyltransferase OS=Mus musculus GN=B3galtl PE=2 SV=3
m.10831	Q292N4	1	2	0	0	4	0	0.662	0.9918	0.019961	0.001005	0.7051		Latrophilin Cirl OS=Drosophila pseudoobscura pseudoobscura GN=Cirl PE=3 SV=2
m.10852	Q9WVL0	10	3	2	8	5	3	0.296	0.7954	0.212151	0.015109	0.728398		Maleylacetoacetate isomerase OS=Mus musculus GN=Gstz1 PE=1 SV=1
m.10878	Q15428	0	4	9	1	7	0	-0.253	-0.5492	0.023917	0.685086	0.001349		Splicing factor 3A subunit 2 OS=Homo sapiens GN=SF3A2 PE=1 SV=2
m.10883	P34897	10	24	52	46	30	38	0.508	3.5719	0	0	0.599281	Y (O->N)	Serine hydroxymethyltransferase, mitochondrial OS=Homo sapiens GN=SHMT2 PE=1 SV=3
m.10886	Q6PB03	10	4	0	4	1	2	-0.587	-1.2086	0	0.638976	0		Phospholipase D3 OS=Xenopus laevis GN=pld3 PE=2 SV=1
m.1089	P21571	36	11	32	33	22	16	0.124	0.825	0.157911	0.010521	0.724919		ATP synthase-coupling factor 6, mitochondrial OS=Rattus norvegicus GN=Atp5j PE=1 SV=1
m.10893	P84335	42	71	54	23	16	16	-0.887	-5.8764	0	0.590682	0	Y (N->N)	Tropomyosin alpha-1 chain OS=Liza aurata PE=1 SV=1
m.10901	n/a	0	1	1	1	1	1	0.209	0.2437	1	0.546514	0.628538		unknown
m.10905	F6XBL2	7	13	7	13	11	4	0.275	1.0186	0.013519	0.000656	0.70212		26S proteasome non-ATPase regulatory subunit 11 OS=Xenopus tropicalis GN=psmd11 PE=3 SV=2
m.10909	O57460	3	0	1	6	3	1	0.943	1.6635	0	0	0.652513		Dorsal-ventral patterning tolloid-like protein 1 OS=Danio rerio GN=tll1 PE=2 SV=1
m.10914	Q5R8Z8	1	0	4	0	0	0	-0.563	-0.7745	0.000581	0.664744	2.6e-05		Ras-related protein Rab-14 OS=Pongo abelii GN=RAB14 PE=2 SV=3
m.10928	Q9VZZ4	0	0	0	0	0	5	1.126	1.5536	0	0	0.65886		Peroxidasin OS=Drosophila melanogaster GN=Pxn PE=1 SV=1
m.10938	Q8VHT6	10	6	0	10	13	5	0.727	2.4153	0	0	0.620226	Y (O->N)	Arsenite methyltransferase OS=Rattus norvegicus GN=As3mt PE=1 SV=1
m.10944	Q8CJB9	0	0	0	1	0	0	0.142	0.1498	1	0.621727	0.541737		E3 ubiquitin-protein ligase BRE1B OS=Rattus norvegicus GN=Rnf40 PE=1 SV=1
m.10974	P31335	3	10	20	9	14	17	0.419	1.8626	0	0	0.642303		Bifunctional purine biosynthesis protein PURH OS=Gallus gallus GN=ATIC PE=1 SV=1
m.110	Q80Y17	120	177	81	137	77	98	0.04	0.5441	0.890893	0.163604	0.73938		Lethal(2) giant larvae protein homolog 1 OS=Mus musculus GN=Llgl1 PE=1 SV=1
m.1100	Q61753	6	6	10	9	8	3	0.14	0.4692	0.982651	0.258567	0.728716		D-3-phosphoglycerate dehydrogenase OS=Mus musculus GN=Phgdh PE=1 SV=3
m.11013	n/a	0	1	0	0	0	0	0.348	0.3917	1	0.367764	0.707355		unknown
m.11021	Q5R8Z6	1	1	1	0	0	0	0.243	0.26	1	0.530314	0.640356		Multiple coagulation factor deficiency protein 2 homolog OS=Pongo abelii GN=MCFD2 PE=2 SV=1
m.11029	P20735	0	0	0	0	0	1	0.114	0.134	1	0.631558	0.523835		Gamma-glutamyltranspeptidase 1 OS=Sus scrofa GN=GGT1 PE=2 SV=1
m.1103	Q32LP4	0	3	0	1	0	1	-0.346	-0.4457	0.093815	0.695634	0.006013		Sodium-driven chloride bicarbonate exchanger OS=Bos taurus GN=SLC4A10 PE=2 SV=1
m.11035	Q3T0B6	5	11	0	4	2	6	-0.115	-0.3081	0.370192	0.708428	0.032181		Complement component 1 Q subcomponent-binding protein, mitochondrial OS=Bos taurus GN=C1QBP PE=2 SV=1
m.11041	Q2VB19	3	1	3	1	0	2	-0.417	-0.6896	0.002636	0.671841	0.000129		Pumilio homolog 1 OS=Gallus gallus GN=PUM1 PE=2 SV=1
m.11045	Q24799	6	5	17	5	5	2	-0.666	-1.8465	0	0.616832	0		Myophilin OS=Echinococcus granulosus PE=2 SV=1
m.11048	P32018	0	1	0	0	0	0	0.11	0.1223	1	0.638364	0.509973		Collagen alpha-1(XIV) chain OS=Gallus gallus GN=COL14A1 PE=1 SV=2
m.11063	XP_004206966	5	12	5	2	0	5	-0.842	-2.0984	0	0.611292	0	Y (N->N)	PREDICTED: uncharacterized protein LOC101235613 [Hydra vulgaris]
m.11100	A3KPW9	8	9	12	13	17	14	0.678	2.7154	0	0	0.61207	Y (O->N)	Large proline-rich protein BAG6 OS=Danio rerio GN=Bag6 PE=3 SV=1
m.11104	n/a	0	0	0	0	0	2	0.512	0.6676	0.563601	0.059432	0.740199		unknown
m.11107	Q9CPW4	46	38	38	37	20	19	-0.242	-1.65	0	0.622495	0		Actin-related protein 2/3 complex subunit 5 OS=Mus musculus GN=Arpc5 PE=2 SV=3
m.11115	Q9U8W7	9	12	0	3	0	0	-1.349	-2.6981	0	0.602589	0	Y (N->N)	Techylectin-5B OS=Tachypleus tridentatus PE=1 SV=1
m.11133	Q7T3A4	0	0	1	1	1	0	0.215	0.2524	1	0.537986	0.634957		Ras-related protein Rab-13 OS=Danio rerio GN=rab13 PE=1 SV=1
m.11137	A9JTG5	0	1	0	0	3	0	0.883	1.2375	0.000328	1.2e-05	0.681081		RanBP-type and C3HC4-type zinc finger-containing protein 1 OS=Danio rerio GN=rbck1 PE=2 SV=1
m.11149	O14818	25	39	25	25	20	21	-0.074	-0.4266	0.117369	0.697576	0.007754		Proteasome subunit alpha type-7 OS=Homo sapiens GN=PSMA7 PE=1 SV=1
m.11152	K1QX02	0	3	0	6	5	2	1.265	2.2901	0	0	0.624487	Y (O->N)	Tenascin-X OS=Crassostrea gigas GN=CGI_10023352 PE=4 SV=1
m.11158	Q9CYL5	5	4	0	0	0	4	-0.299	-0.5667	0.018551	0.683346	0.001027		Golgi-associated plant pathogenesis-related protein 1 OS=Mus musculus GN=Glipr2 PE=2 SV=3
m.11180	Q9UBC2	13	14	6	4	4	0	-1.088	-2.9558	0	0.59963	0	Y (N->N)	Epidermal growth factor receptor substrate 15-like 1 OS=Homo sapiens GN=EPS15L1 PE=1 SV=1
m.11219	Q16832	0	2	0	0	0	1	-0.14	-0.1766	0.761075	0.713132	0.112911		Discoidin domain-containing receptor 2 OS=Homo sapiens GN=DDR2 PE=1 SV=2
m.11249	O15393	0	1	0	0	3	2	0.895	1.1987	0.000681	2.6e-05	0.684392		Transmembrane protease serine 2 OS=Homo sapiens GN=TMPRSS2 PE=1 SV=3
m.1126	Q5REY2	2	6	5	4	5	0	-0.066	-0.1489	0.826229	0.712217	0.140425		60S ribosomal protein L27a OS=Pongo abelii GN=RPL27A PE=2 SV=3
m.11265	Q61220	12	11	27	11	6	2	-0.754	-2.7847	0	0.601535	0	Y (N->N)	Protein kinase C-binding protein NELL2 OS=Mus musculus GN=Nell2 PE=2 SV=3
m.11289	3281455	0	0	0	0	1	0	0.124	0.1438	1	0.625549	0.535051		Predicted protein OS=Nematostella vectensis GN=v1g215547 PE=4 SV=1
m.11297	4396321	0	0	0	0	0	1	0.198	0.2377	1	0.552237	0.62396		Putative uncharacterized protein OS=Acropora millepora PE=2 SV=1
m.11298	Q9UGM3	0	0	0	3	1	1	0.676	0.9328	0.044628	0.002449	0.71193		Deleted in malignant brain tumors 1 protein OS=Homo sapiens GN=DMBT1 PE=1 SV=2
m.113	n/a	81	159	120	146	95	128	0.255	3.5063	0	0	0.59993		unknown
m.11307	Q62077	0	0	1	1	0	0	0.194	0.214	1	0.573585	0.604629		1-phosphatidylinositol 4,5-bisphosphate phosphodiesterase gamma-1 OS=Mus musculus GN=Plcg1 PE=1 SV=2
m.11309	A2AJ76	0	2	0	0	1	0	-0.097	-0.1117	0.895553	0.709534	0.183303		Hemicentin-2 OS=Mus musculus GN=Hmcn2 PE=2 SV=1
m.11319	Q6P371	3	3	0	0	0	0	-0.723	-0.9965	6e-06	0.649561	0		Hydroxyacid-oxoacid transhydrogenase, mitochondrial OS=Xenopus tropicalis GN=adhfe1 PE=2 SV=1
m.1133	Q9Y365	2	4	4	2	2	1	-0.563	-0.9488	1.7e-05	0.652427	1e-06		PCTP-like protein OS=Homo sapiens GN=STARD10 PE=1 SV=2
m.11340	Q03376	0	3	1	5	1	0	0.615	0.9806	0.023388	0.001196	0.706369		Balbiani ring protein 3 OS=Chironomus tentans GN=BR3 PE=2 SV=1
m.11346	51839299	0	0	0	1	1	0	0.182	0.2041	0.999889	0.581915	0.595948		Chromosome undetermined SCAF6613, whole genome shotgun sequence OS=Tetraodon nigroviridis GN=GSTENG00003063001 PE=4 SV=1
m.1135	P97793	7	19	20	13	19	7	0.043	0.1924	0.999833	0.59132	0.58522		ALK tyrosine kinase receptor OS=Mus musculus GN=Alk PE=1 SV=2
m.11354	P43903	19	15	14	29	25	18	0.633	3.4146	0	0	0.600933	Y (O->N)	Quinone oxidoreductase OS=Pseudomonas aeruginosa (strain ATCC 15692 / PAO1 / 1C / PRS 101 / LMG 12228) GN=qor PE=3 SV=2
m.11369	n/a	5	7	13	1	1	0	-2.09	-3.0953	0	0.598297	0	Y (N->N)	unknown
m.11401	B2RIT0	0	1	0	0	0	0	0.11	0.1253	1	0.636657	0.513576		Dipeptidyl-peptidase 5 OS=Pseudozyma hubeiensis (strain SY62) GN=PHSY_001159 PE=4 SV=1
m.11404	Q95YJ5	0	0	0	0	0	2	0.558	0.6926	0.484841	0.046617	0.738557		Thioredoxin domain-containing protein 3 homolog OS=Ciona intestinalis GN=CiIC3 PE=2 SV=1
m.11405	Q7SXP2	0	0	0	0	0	3	0.736	0.9203	0.052407	0.002933	0.713417		NEDD8-activating enzyme E1 regulatory subunit OS=Danio rerio GN=nae1 PE=2 SV=2
m.1141	Q6F3J0	1	0	1	1	3	0	0.72	0.9553	0.033128	0.001757	0.709285		Nuclear factor NF-kappa-B p105 subunit OS=Canis familiaris GN=NFKB1 PE=2 SV=2
m.11430	Q8NDA2	1	4	2	0	0	0	-0.713	-0.9203	3.2e-05	0.65424	1e-06		Hemicentin-2 OS=Homo sapiens GN=HMCN2 PE=2 SV=2
m.11436	n/a	0	7	0	2	3	0	-0.24	-0.4734	0.066677	0.692796	0.00411		unknown
m.11439	n/a	1	1	0	0	0	2	0.469	0.6274	0.687886	0.085545	0.741769		unknown
m.11443	Q8BZE1	2	0	0	0	0	0	-0.069	-0.0863	0.930988	0.706623	0.216067		Putative DMBT1-like protein OS=Mus musculus PE=2 SV=2
m.1145	n/a	1	6	6	7	0	1	-0.129	-0.2655	0.4989	0.711218	0.050232		unknown
m.11458	Q9H4G4	4	10	10	6	2	8	-0.185	-0.5809	0.015027	0.68195	0.00082		Golgi-associated plant pathogenesis-related protein 1 OS=Homo sapiens GN=GLIPR2 PE=1 SV=3
m.11472	O95219	10	12	10	17	19	6	0.503	2.0874	0	0	0.632333	Y (O->N)	Sorting nexin-4 OS=Homo sapiens GN=SNX4 PE=1 SV=1
m.1149	Q5EE04	4	2	4	2	1	4	-0.175	-0.339	0.286542	0.705922	0.022784		Nucleoprotein TPR (Fragment) OS=Xenopus laevis GN=tpr PE=1 SV=1
m.115	Q58DS9	5	8	6	9	9	5	0.396	1.2792	0.000145	5e-06	0.677697		Ras-related protein Rab-5C OS=Bos taurus GN=RAB5C PE=2 SV=1
m.11503	P97390	6	3	7	0	5	0	-0.661	-1.3583	0	0.632891	0		Vacuolar protein sorting-associated protein 45 OS=Mus musculus GN=Vps45 PE=1 SV=1
m.1152	O35474	0	0	0	0	0	1	0.276	0.331	1	0.448926	0.682156		EGF-like repeat and discoidin I-like domain-containing protein 3 OS=Mus musculus GN=Edil3 PE=1 SV=2
m.11523	P58200	0	0	1	0	0	0	0.12	0.1312	1	0.633223	0.520564		Vesicle transport through interaction with t-SNAREs homolog 1B OS=Rattus norvegicus GN=Vti1b PE=1 SV=2
m.11536	Q9Z1N0	0	0	4	1	1	0	-0.611	-0.8209	0.00024	0.661172	1e-05		Peroxisomal acyl-coenzyme A oxidase 1 OS=Cavia porcellus GN=ACOX1 PE=2 SV=1
m.11543	Q6PZE0	15	20	9	20	17	16	0.402	1.9748	0	0	0.637154		Mucin-19 OS=Mus musculus GN=Muc19 PE=2 SV=2
m.11544	n/a	0	0	6	0	1	0	-0.855	-1.2549	0	0.637015	0		unknown
m.11553	P46436	25	52	64	72	33	57	0.38	3.1425	0	0	0.604469		Glutathione S-transferase 1 OS=Ascaris suum GN=GST1 PE=1 SV=3
m.11555	n/a	0	0	0	0	0	3	0.806	1.0704	0.006111	0.000277	0.696608		unknown
m.11561	Q00422	0	0	0	1	0	0	0.246	0.2761	1	0.513375	0.651168		GA-binding protein alpha chain OS=Mus musculus GN=Gabpa PE=1 SV=2
m.1157	P25867	3	5	4	7	5	10	0.857	2.4164	0	0	0.62019	Y (O->N)	Ubiquitin-conjugating enzyme E2-17 kDa OS=Drosophila melanogaster GN=eff PE=2 SV=1
m.11574	Q9Z1J2	0	0	0	1	0	0	0.23	0.2648	1	0.52536	0.643666		Serine/threonine-protein kinase Nek4 OS=Mus musculus GN=Nek4 PE=2 SV=1
m.1158	Q8K3X4	0	0	0	1	1	1	0.244	0.282	1	0.506938	0.654924		Interferon regulatory factor 2-binding protein-like OS=Mus musculus GN=Irf2bpl PE=1 SV=1
m.11585	P40893	1	0	0	0	1	0	0.213	0.2445	1	0.545741	0.629139		Regulation of enolase protein 1 OS=Saccharomyces cerevisiae (strain ATCC 204508 / S288c) GN=REE1 PE=1 SV=1
m.1159	3269296	0	0	0	0	1	0	0.179	0.2096	1	0.577329	0.600815		Predicted protein OS=Nematostella vectensis GN=v1g200212 PE=4 SV=1
m.11603	3284280	6	5	2	7	4	5	0.451	1.2062	0.000593	2.3e-05	0.683739		Predicted protein OS=Nematostella vectensis GN=v1g219291 PE=4 SV=1
m.1163	Q4R5J1	15	9	6	17	14	18	0.715	3.1028	0	0	0.605053	Y (O->N)	NADH dehydrogenase [ubiquinone] 1 alpha subcomplex subunit 5 OS=Macaca fascicularis GN=NDUFA5 PE=3 SV=3
m.11636	3268757	22	6	18	20	4	0	-0.377	-1.4763	0	0.628472	0		Predicted protein (Fragment) OS=Nematostella vectensis GN=v1g87496 PE=4 SV=1
m.11654	K1QX02	0	6	0	8	9	5	1.246	2.8225	0	0	0.609833	Y (O->N)	Tenascin-X OS=Crassostrea gigas GN=CGI_10023352 PE=4 SV=1
m.1168	Q98943	2	4	2	0	1	0	-0.896	-1.2273	0	0.638174	0		Caspase-2 OS=Gallus gallus GN=CASP2 PE=2 SV=2
m.11687	Q8VED2	0	1	0	0	1	1	0.115	0.1428	1	0.626175	0.533923		Biogenesis of lysosome-related organelles complex 1 subunit 4 OS=Mus musculus GN=Bloc1s4 PE=1 SV=1
m.11706	n/a	1	0	1	1	1	0	0.221	0.2609	1	0.529391	0.640982		unknown
m.11721	Q8NDA8	0	0	0	1	4	0	0.953	1.268	0.000181	6e-06	0.678589		Maestro heat-like repeat-containing protein family member 1 OS=Homo sapiens GN=MROH1 PE=2 SV=3
m.11724	P21575	1	5	6	5	4	4	0.313	0.763	0.284976	0.022028	0.732016		Dynamin-1 OS=Rattus norvegicus GN=Dnm1 PE=1 SV=2
m.11725	Q5EBF1	1	3	3	7	3	0	0.711	1.4845	2e-06	0	0.663152		Cytosolic purine 5_-nucleotidase OS=Xenopus tropicalis GN=nt5c2 PE=2 SV=1
m.11754	Q0V8T8	19	20	12	18	10	17	0.101	0.4697	0.982291	0.257879	0.728818		Contactin-associated protein like 5-2 OS=Mus musculus GN=Cntnap5b PE=2 SV=1
m.11756	n/a	0	0	0	0	0	1	0.106	0.1166	1	0.641539	0.503036		unknown
m.11767	Q9JLQ2	0	0	4	0	1	1	-0.608	-0.7922	0.000417	0.663356	1.8e-05		ARF GTPase-activating protein GIT2 OS=Mus musculus GN=Git2 PE=1 SV=2
m.1177	A7SFP1	0	0	0	0	1	0	0.178	0.2014	0.999925	0.584127	0.593518		Leucine-rich repeat protein soc-2 homolog OS=Nematostella vectensis GN=v1g189306 PE=3 SV=1
m.11786	P62323	1	1	0	8	8	0	2.109	3.2352	0	0	0.603177	Y (O->N)	Small nuclear ribonucleoprotein Sm D3 OS=Xenopus laevis GN=snrpd3 PE=2 SV=1
m.11819	P47844	3	2	3	7	6	1	0.773	1.6461	0	0	0.653482		Carbonyl reductase [NADPH] 1 OS=Oryctolagus cuniculus GN=CBR1 PE=2 SV=2
m.11820	Q5JRA6	0	0	0	1	0	0	0.218	0.2558	1	0.534579	0.637396		Melanoma inhibitory activity protein 3 OS=Homo sapiens GN=MIA3 PE=1 SV=1
m.11826	Q8CHT0	2	6	3	3	9	1	0.408	0.9582	0.031854	0.001683	0.708948		Delta-1-pyrroline-5-carboxylate dehydrogenase, mitochondrial OS=Mus musculus GN=Aldh4a1 PE=1 SV=3
m.11831	Q8L7C9	37	21	27	24	16	29	0.029	0.174	0.999927	0.605174	0.567298		Glutathione S-transferase U20 OS=Arabidopsis thaliana GN=GSTU20 PE=1 SV=1
m.11832	Q28C55	17	20	20	24	21	10	0.196	1.0469	0.008819	0.000412	0.699068		Disks large homolog 1 OS=Xenopus tropicalis GN=dlg1 PE=2 SV=1
m.1184	P11046	0	0	4	0	0	0	-0.512	-0.6676	0.003817	0.673797	0.000191		Laminin subunit beta-1 OS=Drosophila melanogaster GN=LanB1 PE=1 SV=4
m.11842	3270986	0	0	0	4	4	0	1.428	2.1403	0	0	0.630179	Y (O->N)	Predicted protein OS=Nematostella vectensis GN=v1g240789 PE=4 SV=1
m.11876	P13284	2	0	0	1	5	15	1.936	3.4378	0	0	0.600669	Y (O->N)	Gamma-interferon-inducible lysosomal thiol reductase OS=Homo sapiens GN=IFI30 PE=1 SV=3
m.1188	Q2TFN9	8	10	17	14	11	10	0.211	0.8637	0.103656	0.006393	0.720251		Heat shock 70 kDa protein 4 OS=Canis familiaris GN=HSPA4 PE=1 SV=1
m.11881	Q3MHX1	0	0	0	1	2	1	0.529	0.6613	0.58351	0.063059	0.740539		COMM domain-containing protein 7 OS=Bos taurus GN=COMMD7 PE=2 SV=1
m.11903	n/a	0	0	1	0	0	0	0.194	0.2257	1	0.563296	0.614424		unknown
m.11907	O42182	0	0	0	1	7	0	1.484	2.0523	0	0	0.633801	Y (O->N)	Fibulin-1 OS=Danio rerio GN=fbln1 PE=2 SV=1
m.11916	Q04336	0	1	0	5	1	2	1.284	1.7613	0	0	0.647306		Uncharacterized protein YMR196W OS=Saccharomyces cerevisiae (strain ATCC 204508 / S288c) GN=YMR196W PE=1 SV=1
m.11921	Q14749	3	12	1	1	3	0	-0.985	-1.8346	0	0.617138	0		Glycine N-methyltransferase OS=Homo sapiens GN=GNMT PE=1 SV=3
m.11924	P46940	0	2	0	2	1	0	0.171	0.2266	1	0.562485	0.615157		Ras GTPase-activating-like protein IQGAP1 OS=Homo sapiens GN=IQGAP1 PE=1 SV=1
m.11960	Q5PRE5	1	0	0	0	0	0	0.227	0.2626	1	0.527641	0.642159		Proline and serine-rich protein 1 OS=Mus musculus GN=Proser1 PE=1 SV=1
m.11971	U6PHC2	0	0	0	0	0	7	1.386	2.007	0	0	0.635743	Y (O->N)	Protein HIM-4, isoform a OS=Caenorhabditis elegans GN=him-4 PE=4 SV=1
m.11993	Q5E980	0	0	2	1	0	0	-0.097	-0.1209	0.880421	0.710365	0.172099		Cytochrome P450 20A1 OS=Bos taurus GN=CYP20A1 PE=2 SV=1
m.11995	Q967D7	3	8	5	2	1	0	-1.282	-2.2276	0	0.609056	0	Y (N->N)	Protein turtle OS=Drosophila melanogaster GN=tutl PE=1 SV=2
m.12002	Q7TSV4	1	1	1	0	2	1	0.541	0.6429	0.640979	0.074627	0.741338		Phosphoglucomutase-2 OS=Mus musculus GN=Pgm2 PE=1 SV=1
m.12007	Q7T0S7	6	6	6	6	11	4	0.403	1.2751	0.000157	6e-06	0.678022		Coiled-coil domain-containing protein 104 OS=Xenopus laevis GN=ccdc104 PE=2 SV=1
m.12009	P80147	2	0	0	0	4	0	0.628	0.9707	0.026845	0.001393	0.707503		4-aminobutyrate aminotransferase, mitochondrial OS=Sus scrofa GN=ABAT PE=1 SV=2
m.12028	P02845	2	2	13	4	9	6	0.332	1.0079	0.015823	0.000779	0.7033		Vitellogenin-2 OS=Gallus gallus GN=VTG2 PE=1 SV=1
m.12030	P02845	0	0	0	0	2	0	0.576	0.6609	0.584759	0.063295	0.740559		Vitellogenin-2 OS=Gallus gallus GN=VTG2 PE=1 SV=1
m.12035	n/a	5	5	1	3	2	0	-0.42	-0.8235	0.000228	0.660979	1e-05		unknown
m.1204	Q9KPS0	0	0	0	1	0	0	0.134	0.161	1	0.614296	0.553848		Protein BolA OS=Vibrio cholerae serotype O1 (strain ATCC 39315 / El Tor Inaba N16961) GN=bolA PE=3 SV=1
m.12048	Q96NN9	10	20	40	37	27	20	0.422	2.6071	0	0	0.614669		Apoptosis-inducing factor 3 OS=Homo sapiens GN=AIFM3 PE=1 SV=1
m.12056	Q54RA4	2	0	0	0	2	1	0.181	0.2476	1	0.542725	0.631448		Probable iron/ascorbate oxidoreductase DDB_G0283291 OS=Dictyostelium discoideum GN=DDB_G0283291 PE=3 SV=1
m.12069	Q16527	0	1	0	0	1	0	0.265	0.2991	1	0.487595	0.665209		Cysteine and glycine-rich protein 2 OS=Homo sapiens GN=CSRP2 PE=1 SV=3
m.1211	n/a	0	0	1	0	0	0	0.258	0.2999	1	0.486666	0.665669		unknown
m.12124	n/a	1	18	0	16	12	8	0.831	2.9293	0	0	0.607857	Y (O->N)	unknown
m.12129	n/a	348	327	536	465	281	286	0.073	1.7956	0	0	0.64557		unknown
m.1215	3275784	67	62	45	31	30	30	-0.434	-3.3312	0	0.596686	0		Predicted protein OS=Nematostella vectensis GN=v1g243536 PE=4 SV=1
m.12175	A7SLW1	31	12	18	14	7	10	-0.468	-2.0926	0	0.611401	0		Branched-chain-amino-acid aminotransferase OS=Nematostella vectensis GN=v1g246094 PE=3 SV=1
m.12185	P52826	4	3	4	5	5	3	0.4	1.0042	0.016698	0.000827	0.703711		Carnitine O-acetyltransferase OS=Columba livia GN=CRAT PE=1 SV=1
m.12229	Q7ZVY5	52	60	78	78	57	67	0.303	2.9524	0	0	0.607458		Citrate synthase, mitochondrial OS=Danio rerio GN=cs PE=2 SV=1
m.1223	P18654	4	1	1	2	2	0	0.013	0.02	0.997643	0.682974	0.3703		Ribosomal protein S6 kinase alpha-3 OS=Mus musculus GN=Rps6ka3 PE=1 SV=2
m.12238	Q9R0Q6	49	53	66	58	38	42	0.044	0.3692	1	0.398781	0.698996		Actin-related protein 2/3 complex subunit 1A OS=Mus musculus GN=Arpc1a PE=1 SV=1
m.1225	A4IFB1	0	0	4	1	1	0	-0.594	-0.7385	0.001121	0.667664	5.2e-05		Serrate RNA effector molecule homolog OS=Bos taurus GN=SRRT PE=2 SV=1
m.12265	n/a	0	0	1	0	0	0	0.185	0.2023	0.99991	0.583392	0.594331		unknown
m.12286	n/a	0	0	3	1	1	2	-0.011	-0.017	0.986046	0.693507	0.315203		unknown
m.12311	P42659	5	1	1	0	0	0	-0.754	-1.0691	1e-06	0.645576	0		Dipeptidyl aminopeptidase-like protein 6 OS=Bos taurus GN=DPP6 PE=1 SV=1
m.12334	P02466	8	9	8	8	8	10	0.269	0.986	0.021675	0.0011	0.705756		Collagen alpha-2(I) chain OS=Rattus norvegicus GN=Col1a2 PE=1 SV=3
m.1234	n/a	0	0	0	1	0	0	0.069	0.0805	1	0.659622	0.456479		unknown
m.1235	Q96HN2	0	0	0	1	2	1	0.534	0.6127	0.730418	0.096931	0.741952		Putative adenosylhomocysteinase 3 OS=Homo sapiens GN=AHCYL2 PE=1 SV=1
m.12363	A7MBC0	0	0	0	0	0	3	0.793	1.0201	0.013222	0.000641	0.701956		Putative N-acetylglucosamine-6-phosphate deacetylase OS=Bos taurus GN=AMDHD2 PE=2 SV=1
m.12364	4606641	1	1	0	1	1	0	0.159	0.1694	0.999924	0.608464	0.562613		Uncharacterized protein OS=Amphimedon queenslandica GN=LOC100633942 PE=4 SV=1
m.1238	Q8BX37	10	4	3	4	9	7	0.374	1.1712	0.00112	4.5e-05	0.686842		Iron/zinc purple acid phosphatase-like protein OS=Mus musculus GN=Papl PE=2 SV=2
m.12417	Q4KLH5	9	7	12	15	2	11	0.225	0.8305	0.149094	0.009819	0.724261		Arf-GAP domain and FG repeat-containing protein 1 OS=Rattus norvegicus GN=Agfg1 PE=1 SV=1
m.1245	Q6NYB7	67	41	82	67	52	36	0.025	0.2301	1	0.559301	0.61798		Ras-related protein Rab-1A OS=Rattus norvegicus GN=Rab1A PE=1 SV=3
m.12482	P54758	1	0	0	2	1	0	0.554	0.7197	0.40251	0.035332	0.736321		Ephrin type-A receptor 6 OS=Rattus norvegicus GN=Epha6 PE=2 SV=2
m.1249	Q9Z1Q5	36	47	65	63	57	49	0.362	3.0934	0	0	0.605194		Chloride intracellular channel protein 1 OS=Mus musculus GN=Clic1 PE=1 SV=3
m.12521	Q5REU4	8	16	19	15	21	7	0.234	1.1269	0.00242	0.000102	0.690978		Staphylococcal nuclease domain-containing protein 1 OS=Pongo abelii GN=SND1 PE=2 SV=1
m.12572	Q92626	0	1	0	0	0	1	0.218	0.2523	1	0.538086	0.634885		Peroxidasin homolog OS=Homo sapiens GN=PXDN PE=1 SV=2
m.12573	n/a	0	0	0	0	0	1	0.164	0.1871	0.999835	0.595426	0.580191		unknown
m.12576	n/a	0	0	1	4	0	0	0.991	1.2853	0.000128	4e-06	0.677217		unknown
m.12588	Q9BXT4	0	1	0	0	0	0	0.261	0.2992	1	0.487479	0.665267		Tudor domain-containing protein 1 OS=Homo sapiens GN=TDRD1 PE=2 SV=2
m.12589	Q10743	3	0	1	0	0	0	-0.336	-0.4415	0.098633	0.696063	0.006363		Disintegrin and metalloproteinase domain-containing protein 10 (Fragment) OS=Rattus norvegicus GN=Adam10 PE=2 SV=1
m.12606	n/a	0	0	0	0	0	1	0.191	0.2239	1	0.56491	0.612949		unknown
m.1261	P34059	2	6	9	2	0	0	-1.344	-2.3926	0	0.606614	0	Y (N->N)	N-acetylgalactosamine-6-sulfatase OS=Homo sapiens GN=GALNS PE=1 SV=1
m.12631	n/a	8	2	0	0	0	0	-1.191	-1.6532	0	0.622392	0		unknown
m.12642	Q5XFX0	113	153	166	156	101	146	0.155	2.2625	0	0	0.625489		Transgelin-2 OS=Rattus norvegicus GN=Tagln2 PE=2 SV=1
m.12643	3282180	2	3	6	1	0	0	-1.115	-1.6718	0	0.621803	0		Predicted protein OS=Nematostella vectensis GN=v1g247020 PE=4 SV=1
m.12647	Q9QZT0	3	2	0	1	0	0	-0.598	-0.7211	0.001527	0.669123	7.2e-05		CUB and zona pellucida-like domain-containing protein 1 OS=Rattus norvegicus GN=Cuzd1 PE=2 SV=2
m.12648	n/a	12	10	17	7	9	4	-0.432	-1.5366	0	0.626315	0		unknown
m.1265	Q8UUZ1	0	0	0	1	1	0	0.255	0.2794	1	0.50979	0.653281		Protein mab-21-like 2 OS=Danio rerio GN=mab21l2 PE=2 SV=1
m.12659	P20693	0	0	0	2	1	0	0.534	0.6428	0.641291	0.074694	0.741342		Low affinity immunoglobulin epsilon Fc receptor OS=Mus musculus GN=Fcer2 PE=2 SV=1
m.12662	3283492	2	3	1	13	4	3	1.455	3.1643	0	0	0.604157	Y (O->N)	Predicted protein OS=Nematostella vectensis GN=v1g218210 PE=4 SV=1
m.12663	P60755	0	1	0	0	0	0	0.122	0.1362	1	0.630234	0.526384		MAM domain-containing glycosylphosphatidylinositol anchor protein 2 OS=Mus musculus GN=Mdga2 PE=1 SV=1
m.12673	Q8N6F8	9	11	15	22	5	17	0.44	1.9667	0	0	0.637514		Williams-Beuren syndrome chromosomal region 27 protein OS=Homo sapiens GN=WBSCR27 PE=2 SV=2
m.12676	Q920J4	2	3	3	4	2	3	0.334	0.6719	0.549982	0.057051	0.739949		Thioredoxin-like protein 1 OS=Rattus norvegicus GN=Txnl1 PE=1 SV=3
m.12686	Q9D8W5	2	6	6	10	5	5	0.592	1.6608	0	0	0.652663		26S proteasome non-ATPase regulatory subunit 12 OS=Mus musculus GN=Psmd12 PE=1 SV=4
m.12693	P01027	0	2	0	4	5	2	1.305	2.0908	0	0	0.632193	Y (O->N)	Complement C3 OS=Mus musculus GN=C3 PE=1 SV=3
m.12695	Q32LC7	0	0	0	0	1	0	0.213	0.2396	1	0.550439	0.625423		Ras GTPase-activating protein-binding protein 1 OS=Bos taurus GN=G3BP PE=2 SV=1
m.12698	Q8T5Z4	32	17	23	20	11	8	-0.39	-2.0019	0	0.613214	0		40S ribosomal protein S19 OS=Branchiostoma belcheri GN=RPS19 PE=2 SV=1
m.12699	P24409	0	7	0	2	1	1	-0.681	-1.086	1e-06	0.644708	0		Ras-related protein Rab-10 OS=Canis familiaris GN=RAB10 PE=1 SV=1
m.12709	Q3ZBH0	20	19	23	24	21	25	0.352	2.0413	0	0	0.634268		T-complex protein 1 subunit beta OS=Bos taurus GN=CCT2 PE=1 SV=3
m.12711	Q9NQW7	19	22	6	17	15	20	0.333	1.6867	0	0	0.651242		Xaa-Pro aminopeptidase 1 OS=Homo sapiens GN=XPNPEP1 PE=1 SV=3
m.12713	Q14344	0	0	0	0	0	1	0.159	0.1755	0.999865	0.604086	0.568807		Guanine nucleotide-binding protein subunit alpha-13 OS=Homo sapiens GN=GNA13 PE=1 SV=2
m.12716	Q9LBT9	35	11	17	2	3	0	-2.208	-5.0203	0	0.592256	0	Y (N->N)	Lectin mal homologue (Fragment) OS=Microcystis aeruginosa GN=malh PE=4 SV=1
m.1272	Q8AV58	1	11	0	0	3	0	-0.79	-1.3937	0	0.631538	0		Protein sidekick-1 OS=Gallus gallus GN=SDK1 PE=2 SV=1
m.12721	n/a	0	0	0	0	2	0	0.556	0.7267	0.382156	0.032815	0.735679		unknown
m.12722	Q6GQ73	2	3	2	1	2	2	-0.101	-0.1645	0.790879	0.712838	0.12445		Protein Hook homolog 3 OS=Xenopus laevis GN=hook3 PE=2 SV=1
m.12724	n/a	0	0	0	3	0	0	0.772	1.097	0.003982	0.000175	0.693907		unknown
m.12725	Q0MQI7	72	52	45	43	28	28	-0.31	-2.4728	0	0.605519	0		NADH dehydrogenase [ubiquinone] flavoprotein 2, mitochondrial OS=Pongo pygmaeus GN=NDUFV2 PE=2 SV=1
m.12730	Q3MHW9	0	0	1	3	0	0	0.778	1.069	0.006248	0.000284	0.696752		NADH-cytochrome b5 reductase 1 OS=Bos taurus GN=CYB5R1 PE=2 SV=1
m.12732	O35920	30	45	39	69	42	62	0.648	5.1927	0	0	0.591822	Y (O->N)	Calpain-9 OS=Rattus norvegicus GN=Capn9 PE=2 SV=2
m.12733	P00516	3	7	11	4	11	1	-0.01	-0.0289	0.980132	0.696344	0.297551		cGMP-dependent protein kinase 1 OS=Bos taurus GN=PRKG1 PE=1 SV=2
m.12740	P53590	3	10	6	22	7	6	0.857	2.976	0	0	0.607058	Y (O->N)	Succinyl-CoA ligase [GDP-forming] subunit beta, mitochondrial (Fragment) OS=Sus scrofa GN=SUCLG2 PE=1 SV=2
m.12744	C3YWU0	20	5	4	5	2	3	-0.885	-2.135	0	0.610622	0	Y (N->N)	Alpha-L-fucosidase OS=Branchiostoma floridae GN=BRAFLDRAFT_56888 PE=3 SV=2
m.12749	Q6PC91	3	16	2	16	5	31	1.149	4.5907	0	0	0.59352	Y (O->N)	Transcription factor BTF3 homolog 4 OS=Danio rerio GN=btf3l4 PE=2 SV=1
m.12757	Q9U5M4	29	53	42	23	23	24	-0.338	-2.3045	0	0.607874	0		Tropomyosin-2 OS=Podocoryne carnea GN=TPM2 PE=2 SV=1
m.1276	Q08DJ8	0	0	0	0	0	8	1.446	2.1194	0	0	0.631022	Y (O->N)	Heat shock factor protein 1 OS=Bos taurus GN=HSF1 PE=2 SV=1
m.12762	P07996	50	56	89	73	52	1	-0.201	-1.6828	0	0.62146	0		Thrombospondin-1 OS=Homo sapiens GN=THBS1 PE=1 SV=2
m.12764	Q9VQX4	1	0	3	2	1	0	-0.053	-0.0796	0.938796	0.705696	0.225114		Nicotinate phosphoribosyltransferase OS=Drosophila melanogaster GN=CG3714 PE=2 SV=2
m.12770	Q2TCH3	0	0	3	0	3	0	0.184	0.2926	1	0.495066	0.661403		ATP-citrate synthase OS=Ovis aries GN=ACLY PE=2 SV=1
m.12773	n/a	0	0	1	0	0	0	0.187	0.2166	1	0.57134	0.606848		unknown
m.12774	Q6GMF8	0	0	1	0	0	0	0.165	0.1978	0.999824	0.587037	0.590235		Inactive rhomboid protein 1 OS=Danio rerio GN=rhbdf1 PE=2 SV=1
m.12778	n/a	4	4	4	0	1	3	-0.739	-1.3855	0	0.631849	0		unknown
m.12781	n/a	0	1	0	0	0	0	0.156	0.1758	0.999848	0.603868	0.569108		unknown
m.12786	Q9PUI0	6	6	0	4	3	0	-0.269	-0.6291	0.007139	0.677334	0.000371		Acidic phospholipase A2 S7-48J OS=Austrelaps superbus PE=2 SV=1
m.12790	A6KWR4	24	9	12	10	8	6	-0.398	-1.5642	0	0.625354	0		L-rhamnose mutarotase OS=Bacteroides vulgatus (strain ATCC 8482 / DSM 1447 / NCTC 11154) GN=rhaM PE=3 SV=1
m.12795	Q8R4V0	0	0	0	0	1	0	0.304	0.348	1	0.427069	0.690086		Serine/threonine-protein kinase Sgk3 OS=Rattus norvegicus GN=Sgk3 PE=1 SV=2
m.12796	P61917	13	33	7	10	9	17	-0.162	-0.7028	0.002102	0.67069	0.000102		Epididymal secretory protein E1 OS=Pan troglodytes GN=NPC2 PE=2 SV=1
m.12799	P05300	24	18	15	20	21	18	0.269	1.5217	1e-06	0	0.660811		Lysosome-associated membrane glycoprotein 1 OS=Gallus gallus GN=LAMP1 PE=2 SV=1
m.12800	Q6Q2B2	0	2	2	0	0	0	-0.34	-0.4378	0.103045	0.69644	0.006686		Muscleblind-like protein 2a OS=Takifugu rubripes GN=mbnl2a PE=2 SV=1
m.12809	Q5E9I7	0	3	1	0	0	0	-0.372	-0.4807	0.060749	0.692047	0.003709		Methylosome protein 50 OS=Bos taurus GN=WDR77 PE=2 SV=1
m.1281	P49596	0	0	1	0	1	0	0.272	0.3016	1	0.484684	0.666641		Probable protein phosphatase 2C T23F11.1 OS=Caenorhabditis elegans GN=T23F11.1 PE=3 SV=2
m.12810	Q62829	16	9	11	19	7	11	0.264	1.1055	0.003462	0.00015	0.693063		Serine/threonine-protein kinase PAK 3 OS=Rattus norvegicus GN=Pak3 PE=1 SV=1
m.12813	P62494	0	2	0	0	2	0	0.209	0.2798	1	0.509353	0.653535		Ras-related protein Rab-11A OS=Rattus norvegicus GN=Rab11a PE=1 SV=3
m.12818	Q52RN5	24	30	28	19	28	17	-0.033	-0.2008	0.69593	0.713274	0.09207		Superoxide dismutase [Cu-Zn] OS=Bos mutus grunniens GN=SOD1 PE=2 SV=3
m.12824	Q02874	33	64	59	62	53	34	0.178	1.5073	1e-06	0	0.661708		Core histone macro-H2A.1 OS=Rattus norvegicus GN=H2afy PE=1 SV=4
m.12825	P26818	0	0	3	1	1	2	-0.102	-0.1482	0.827758	0.712183	0.14117		Beta-adrenergic receptor kinase 2 OS=Bos taurus GN=ADRBK2 PE=2 SV=1
m.12826	Q96EP0	1	0	1	0	0	0	0.26	0.3172	1	0.46605	0.675169		E3 ubiquitin-protein ligase RNF31 OS=Homo sapiens GN=RNF31 PE=1 SV=1
m.12829	Q9NYU2	0	0	3	0	2	1	0.024	0.0339	0.99987	0.678308	0.390754		UDP-glucose:glycoprotein glucosyltransferase 1 OS=Homo sapiens GN=UGGT1 PE=1 SV=3
m.1283	Q9IA76	13	10	4	12	10	3	0.162	0.6062	0.748496	0.102292	0.741958		60S ribosomal protein L31 OS=Paralichthys olivaceus GN=rpl31 PE=2 SV=1
m.12839	Q8HXW6	11	6	4	6	1	6	-0.284	-0.7974	0.000378	0.662954	1.7e-05		Palmitoyl-protein thioesterase 1 OS=Macaca fascicularis GN=PPT1 PE=2 SV=1
m.12842	Q8IX30	1	0	1	0	3	0	0.85	1.0225	0.012758	0.000616	0.701694		Signal peptide, CUB and EGF-like domain-containing protein 3 OS=Homo sapiens GN=SCUBE3 PE=1 SV=1
m.12857	3278137	0	1	0	0	0	0	0.244	0.2562	1	0.534176	0.637681		Predicted protein OS=Nematostella vectensis GN=v1g244848 PE=4 SV=1
m.12859	Q24K02	1	4	2	4	1	7	0.782	1.6332	0	0	0.654208		Insulin-degrading enzyme OS=Bos taurus GN=IDE PE=2 SV=1
m.1286	4941088	1015	1239	1609	1371	774	1416	0.153	7.0024	0	0	0.590006		Uncharacterized protein OS=Stylophora pistillata PE=4 SV=1
m.12871	Q8HXG6	0	0	0	0	0	1	0.15	0.1704	0.9999	0.607754	0.563638		NADH dehydrogenase [ubiquinone] 1 alpha subcomplex subunit 11 OS=Bos taurus GN=NDUFA11 PE=1 SV=3
m.12872	Q5BKL0	7	5	4	2	1	4	-0.637	-1.3601	0	0.632822	0		4-hydroxyphenylpyruvate dioxygenase OS=Xenopus tropicalis GN=hpd PE=2 SV=1
m.12890	Q9CQI7	4	1	0	4	6	6	1.28	2.6413	0	0	0.613808	Y (O->N)	U2 small nuclear ribonucleoprotein B__ OS=Mus musculus GN=Snrpb2 PE=2 SV=1
m.12895	P54923	0	5	0	1	3	0	-0.177	-0.2908	0.421107	0.709669	0.038727		[Protein ADP-ribosylarginine] hydrolase OS=Mus musculus GN=Adprh PE=2 SV=1
m.129	Q9BWV1	6	1	0	5	0	1	0.089	0.1667	1	0.610363	0.559826		Brother of CDO OS=Homo sapiens GN=BOC PE=1 SV=1
m.12908	Q3URF8	0	0	0	0	2	0	0.447	0.5783	0.819746	0.127596	0.741419		BTB/POZ domain-containing protein KCTD21 OS=Mus musculus GN=Kctd21 PE=2 SV=1
m.12917	P12256	0	2	6	24	0	19	1.865	4.8255	0	0	0.592764	Y (O->N)	Penicillin acylase OS=Lysinibacillus sphaericus PE=1 SV=1
m.12919	O06997	0	1	2	0	0	0	-0.097	-0.1154	0.889593	0.709882	0.178752		Uncharacterized FAD-linked oxidoreductase YvdP OS=Bacillus subtilis (strain 168) GN=yvdP PE=1 SV=1
m.12921	P46222	2	0	0	0	0	3	0.503	0.7198	0.402216	0.035295	0.736312		60S ribosomal protein L11 OS=Drosophila melanogaster GN=RpL11 PE=1 SV=2
m.12924	Q96CG8	0	0	1	0	1	0	0.2	0.239	1	0.551008	0.624962		Collagen triple helix repeat-containing protein 1 OS=Homo sapiens GN=CTHRC1 PE=1 SV=1
m.12925	Q95JD5	0	0	10	0	2	0	-0.95	-1.592	0	0.624405	0		Sulfotransferase family cytosolic 1B member 1 OS=Canis familiaris GN=SULT1B1 PE=1 SV=1
m.12931	O14929	0	3	6	4	0	0	-0.338	-0.605	0.010416	0.679617	0.000555		Histone acetyltransferase type B catalytic subunit OS=Homo sapiens GN=HAT1 PE=1 SV=1
m.12936	n/a	1	0	6	3	1	0	-0.299	-0.5414	0.026731	0.685867	0.00152		unknown
m.12941	Q9QYU4	4	8	0	14	8	10	1.157	3.3715	0	0	0.60144	Y (O->N)	Ketimine reductase mu-crystallin OS=Rattus norvegicus GN=Crym PE=1 SV=1
m.12942	Q01528	0	0	2	2	2	0	0.449	0.6411	0.646503	0.075839	0.7414		Hemagglutinin/amebocyte aggregation factor OS=Limulus polyphemus PE=1 SV=1
m.12945	3285315	2	2	0	1	0	0	-0.425	-0.5058	0.043692	0.689476	0.002586		Predicted protein OS=Nematostella vectensis GN=v1g248425 PE=4 SV=1
m.1296	Q5RFF7	8	8	17	12	10	19	0.45	2.0083	0	0	0.635686		Tetratricopeptide repeat protein 38 OS=Pongo abelii GN=TTC38 PE=2 SV=1
m.12970	P63086	11	15	22	18	13	12	0.133	0.6182	0.714743	0.092552	0.74191		Mitogen-activated protein kinase 1 OS=Rattus norvegicus GN=Mapk1 PE=1 SV=3
m.12976	4612222	1	0	1	1	0	5	1.119	1.6707	0	0	0.652116		Uncharacterized protein OS=Amphimedon queenslandica GN=LOC100634434 PE=4 SV=1
m.12982	Q4R7L3	1	0	0	2	5	1	1.305	1.7583	0	0	0.64746		26S protease regulatory subunit 6B OS=Macaca fascicularis GN=PSMC4 PE=2 SV=1
m.12989	Q62077	0	0	0	0	0	1	0.116	0.1347	1	0.631138	0.524649		1-phosphatidylinositol 4,5-bisphosphate phosphodiesterase gamma-1 OS=Mus musculus GN=Plcg1 PE=1 SV=2
m.12991	n/a	402	358	498	371	533	81	-0.01	-0.2239	0.627969	0.712907	0.074902		unknown
m.12999	Q13217	1	0	0	1	0	0	0.218	0.2722	1	0.517563	0.648625		DnaJ homolog subfamily C member 3 OS=Homo sapiens GN=DNAJC3 PE=1 SV=1
m.13002	Q96RQ3	0	0	0	0	0	1	0.188	0.2077	1	0.578926	0.599147		Methylcrotonoyl-CoA carboxylase subunit alpha, mitochondrial OS=Homo sapiens GN=MCCC1 PE=1 SV=3
m.1301	Q5E946	38	26	45	35	15	17	-0.255	-1.5599	0	0.625503	0		Protein DJ-1 OS=Bos taurus GN=PARK7 PE=2 SV=1
m.13014	O70589	2	0	2	1	0	0	-0.355	-0.4384	0.102318	0.696379	0.006632		Peripheral plasma membrane protein CASK OS=Mus musculus GN=Cask PE=1 SV=2
m.13018	P79126	0	2	0	0	0	0	-0.046	-0.0555	0.96203	0.701782	0.258806		Protein phosphatase 1G OS=Bos taurus GN=PPM1G PE=2 SV=2
m.13024	Q498T2	0	0	0	1	2	0	0.625	0.7726	0.261935	0.019741	0.730972		Chromatin target of PRMT1 protein OS=Rattus norvegicus GN=Chtop PE=2 SV=1
m.13034	Q8BWL5	1	0	0	0	0	0	0.212	0.2372	1	0.552708	0.623573		RNA-binding motif, single-stranded-interacting protein 3 OS=Mus musculus GN=Rbms3 PE=2 SV=2
m.13039	n/a	2	0	4	1	1	3	-0.155	-0.2661	0.497033	0.711186	0.049931		unknown
m.13041	Q63528	0	0	0	1	0	1	0.081	0.0905	1	0.65495	0.469809		Replication protein A 32 kDa subunit OS=Rattus norvegicus GN=Rpa2 PE=2 SV=2
m.13047	Q96CG8	0	0	1	2	0	0	0.585	0.7513	0.31462	0.025117	0.733251		Collagen triple helix repeat-containing protein 1 OS=Homo sapiens GN=CTHRC1 PE=1 SV=1
m.13050	B1YJD6	9	17	0	0	0	0	-2.15	-3.2852	0	0.596931	0	Y (N->N)	5_-methylthioadenosine/S-adenosylhomocysteine nucleosidase OS=Exiguobacterium sibiricum (strain DSM 17290 / JCM 13490 / 255-15) GN=mtN->N PE=3 SV=1
m.13061	Q93009	0	0	1	0	0	0	0.19	0.2139	1	0.573671	0.604543		Ubiquitin carboxyl-terminal hydrolase 7 OS=Homo sapiens GN=USP7 PE=1 SV=2
m.13075	O88696	18	5	3	4	2	2	-1.005	-2.4251	0	0.606166	0	Y (N->N)	Putative ATP-dependent Clp protease proteolytic subunit, mitochondrial OS=Mus musculus GN=Clpp PE=1 SV=1
m.13076	4513385	0	0	0	0	0	4	0.866	1.2311	0.000371	1.4e-05	0.681616		Uncharacterized protein OS=Strongylocentrotus purpuratus PE=4 SV=1
m.13082	Q96RW7	0	3	1	2	0	2	0.228	0.3575	1	0.414523	0.694209		Hemicentin-1 OS=Homo sapiens GN=HMCN1 PE=1 SV=2
m.13085	Q28740	2	4	0	2	4	5	0.69	1.4242	6e-06	0	0.667117		Basigin OS=Oryctolagus cuniculus GN=BSG PE=2 SV=1
m.13089	Q8K3C3	14	18	20	18	13	15	0.09	0.437	0.999382	0.303696	0.721164		Protein LZIC OS=Mus musculus GN=Lzic PE=1 SV=1
m.13090	O35474	1	4	3	0	5	0	0.08	0.1506	1	0.621209	0.542618		EGF-like repeat and discoidin I-like domain-containing protein 3 OS=Mus musculus GN=Edil3 PE=1 SV=2
m.13091	Q5H9R7	5	4	1	3	1	1	-0.54	-0.9718	1e-05	0.651019	0		Serine/threonine-protein phosphatase 6 regulatory subunit 3 OS=Homo sapiens GN=PPP6R3 PE=1 SV=2
m.13094	Q8N2E2	2	3	3	4	10	0	0.877	2.0429	0	0	0.6342	Y (O->N)	von Willebrand factor D and EGF domain-containing protein OS=Homo sapiens GN=VWDE PE=2 SV=4
m.13107	P42768	0	1	0	1	0	0	0.27	0.304	1	0.481869	0.667997		Wiskott-Aldrich syndrome protein OS=Homo sapiens GN=WAS PE=1 SV=4
m.13119	P42700	24	31	55	10	17	13	-0.78	-4.1289	0	0.594375	0	Y (N->N)	60 kDa SS-A/Ro ribonucleoprotein OS=Xenopus laevis GN=trove2 PE=1 SV=1
m.13120	Q90744	0	1	0	1	1	0	0.261	0.2903	1	0.497675	0.660026		Alpha-N-acetylgalactosaminidase OS=Gallus gallus GN=NAGA PE=1 SV=1
m.13131	O18413	8	13	13	8	12	7	-0.003	-0.0114	0.988428	0.692082	0.323545		26S protease regulatory subunit 8 OS=Drosophila melanogaster GN=Rpt6 PE=1 SV=2
m.13133	3275465	14	21	25	37	27	8	0.422	2.5837	0	0	0.61528		Predicted protein OS=Nematostella vectensis GN=v1g243369 PE=4 SV=1
m.13137	P48506	0	0	3	0	0	0	-0.372	-0.5214	0.035347	0.687888	0.002055		Glutamate--cysteine ligase catalytic subunit OS=Homo sapiens GN=GCLC PE=1 SV=2
m.13144	Q4KLU2	0	0	1	0	3	0	0.821	1.1037	0.003567	0.000155	0.693241		Pre-mRNA-processing factor 39 OS=Xenopus laevis GN=prpf39 PE=2 SV=1
m.13171	Q6UPE1	0	0	0	3	2	0	0.891	1.2466	0.000276	1e-05	0.680327		Electron transfer flavoprotein-ubiquinone oxidoreductase, mitochondrial OS=Rattus norvegicus GN=Etfdh PE=2 SV=1
m.13173	Q8BKV0	0	1	2	0	0	1	-0.163	-0.2037	0.687573	0.713253	0.08977		Testican-3 OS=Mus musculus GN=Spock3 PE=2 SV=2
m.13180	O42401	0	1	2	3	0	4	0.978	1.5448	0	0	0.659393		Matrilin-3 OS=Gallus gallus GN=MATN3 PE=2 SV=1
m.13191	Q9NVS9	5	4	11	2	10	8	0.231	0.6987	0.465917	0.043853	0.738091		Pyridoxine-5_-phosphate oxidase OS=Homo sapiens GN=PNPO PE=1 SV=1
m.13197	Q0P5Y3	3	3	4	2	1	0	-0.779	-1.2875	0	0.635682	0		Tubulin polymerization-promoting protein family member 2 OS=Mus musculus GN=Tppp2 PE=2 SV=1
m.132	P84875	3	2	5	4	3	0	-0.043	-0.0814	0.936683	0.705952	0.222668		Carboxypeptidase inhibitor SmCI OS=Sabellastarte magnifica PE=1 SV=1
m.13206	O95336	4	7	8	6	10	0	0.117	0.3612	1	0.409578	0.695756		6-phosphogluconolactonase OS=Homo sapiens GN=PGLS PE=1 SV=2
m.13208	n/a	0	0	1	0	0	0	0.129	0.146	1	0.62416	0.537518		unknown
m.13218	P29144	0	1	1	0	1	0	0.208	0.2388	1	0.551198	0.624809		Tripeptidyl-peptidase 2 OS=Homo sapiens GN=TPP2 PE=1 SV=4
m.13226	Q8CG45	4	10	9	7	6	0	-0.266	-0.7585	0.00078	0.666026	3.6e-05		Aflatoxin B1 aldehyde reductase member 2 OS=Rattus norvegicus GN=Akr7a2 PE=1 SV=2
m.13228	F2UR72	0	0	0	0	1	0	0.173	0.1997	0.999909	0.585507	0.591974		Teneurin-2 OS=Salpingoeca rosetta (strain ATCC 50818 / BSB-021) GN=PTSG_10401 PE=4 SV=1
m.13233	Q95218	6	42	15	0	0	0	-2.937	-4.8392	0	0.592516	0	Y (N->N)	Deleted in malignant brain tumors 1 protein OS=Oryctolagus cuniculus GN=Dmbt1 PE=1 SV=2
m.13240	Q3T000	1	8	9	3	5	2	-0.379	-0.9513	1.6e-05	0.652272	1e-06		Synaptobrevin homolog YKT6 OS=Bos taurus GN=YKT6 PE=2 SV=1
m.13248	P16170	1	1	1	0	0	0	0.15	0.1791	0.999864	0.601447	0.572395		Neural cell adhesion molecule 1-A OS=Xenopus laevis GN=ncam1-a PE=2 SV=1
m.13257	n/a	0	0	3	6	4	3	1.212	2.2586	0	0	0.625632	Y (O->N)	unknown
m.13278	Q5PQ53	0	0	0	1	1	1	0.18	0.2111	1	0.576061	0.602123		Peflin OS=Xenopus laevis GN=pef1 PE=1 SV=1
m.1328	A7SXK3	0	0	0	1	1	0	0.167	0.191	0.999773	0.592414	0.583902		Transmembrane emp24 domain-containing protein OS=Nematostella vectensis GN=v1g194562 PE=3 SV=1
m.13287	3682710	0	1	0	7	0	7	2.088	2.9465	0	0	0.607559	Y (O->N)	Putative uncharacterized protein OS=Branchiostoma floridae GN=BRAFLDRAFT_89366 PE=4 SV=1
m.13295	Q8VHP7	0	2	1	1	3	3	0.828	1.2312	0.000371	1.4e-05	0.681607		Leukocyte elastase inhibitor B OS=Mus musculus GN=Serpinb1b PE=1 SV=1
m.133	n/a	1	2	0	0	0	0	-0.086	-0.1049	0.905941	0.708845	0.19182		unknown
m.13303	P41565	0	0	0	1	1	1	0.219	0.2527	1	0.537687	0.635174		Isocitrate dehydrogenase [NAD] subunit gamma 1, mitochondrial OS=Rattus norvegicus GN=Idh3g PE=2 SV=2
m.13314	Q5I0D1	14	13	14	14	12	23	0.4	1.959	0	0	0.637857		Glyoxalase domain-containing protein 4 OS=Rattus norvegicus GN=Glod4 PE=1 SV=1
m.1334	n/a	0	0	1	0	1	0	0.2	0.2238	1	0.565	0.612867		unknown
m.13347	Q26474	0	1	0	0	0	0	0.283	0.3155	1	0.468119	0.674272		Lachesin OS=Schistocerca americana GN=LAC PE=1 SV=1
m.13354	n/a	0	0	2	0	0	0	-0.173	-0.2216	0.634992	0.712964	0.076496		unknown
m.13356	O14772	0	0	1	0	0	0	0.153	0.1592	1	0.615517	0.551934		Fucose-1-phosphate guanylyltransferase OS=Homo sapiens GN=FPGT PE=1 SV=2
m.13368	P29145	1	0	0	1	0	0	0.261	0.3089	1	0.476063	0.670717		PC3-like endoprotease variant B OS=Hydra vulgaris PE=2 SV=1
m.13371	Q9P2J5	9	7	20	27	22	10	0.736	3.5781	0	0	0.599223	Y (O->N)	Leucine--tRNA ligase, cytoplasmic OS=Homo sapiens GN=LARS PE=1 SV=2
m.1339	Q9K9H0	23	21	27	18	23	34	0.294	1.8056	0	0	0.645072		Isocitrate lyase OS=Bacillus halodurans (strain ATCC BAA-125 / DSM 18197 / FERM 7344 / JCM 9153 / C-125) GN=aceA PE=3 SV=1
m.13393	Q7ZUX6	0	0	0	1	0	0	0.1	0.1151	1	0.642359	0.501191		Deoxyhypusine hydroxylase OS=Danio rerio GN=dohh PE=2 SV=1
m.134	P46222	2	11	12	21	10	3	0.535	1.991	0	0	0.636441		60S ribosomal protein L11 OS=Drosophila melanogaster GN=RpL11 PE=1 SV=2
m.13400	Q9JLT4	1	0	0	0	1	0	0.146	0.1673	1	0.609943	0.560448		Thioredoxin reductase 2, mitochondrial OS=Mus musculus GN=Txnrd2 PE=1 SV=4
m.13409	Q5ZJN2	2	0	2	1	0	1	-0.383	-0.4958	0.049909	0.690499	0.00299		Ras-related protein Rab-11A OS=Gallus gallus GN=RAB11A PE=2 SV=1
m.13423	Q66H20	1	6	12	14	8	10	0.744	2.5317	0	0	0.616706	Y (O->N)	Polypyrimidine tract-binding protein 2 OS=Rattus norvegicus GN=Ptbp2 PE=2 SV=1
m.13427	Q9QXT1	0	1	3	0	0	0	-0.457	-0.5357	0.028971	0.686441	0.001657		Dual adapter for phosphotyrosine and 3-phosphotyrosine and 3-phosphoinositide OS=Mus musculus GN=Dapp1 PE=1 SV=1
m.13432	Q9PTG8	2	0	1	0	0	0	-0.141	-0.1736	0.768741	0.713074	0.115703		Transforming acidic coiled-coil-containing protein 3 OS=Xenopus laevis GN=tacc3 PE=1 SV=2
m.13434	Q96L93	0	1	0	1	0	1	0.17	0.1901	0.999729	0.593113	0.58305		Kinesin-like protein KIF16B OS=Homo sapiens GN=KIF16B PE=1 SV=2
m.13436	P23780	36	25	20	20	10	26	-0.144	-0.8294	0.000204	0.660542	9e-06		Beta-galactosidase OS=Mus musculus GN=Glb1 PE=2 SV=1
m.13437	Q9I9M5	1	0	0	0	0	0	0.178	0.2214	1	0.567134	0.610882		Frizzled-1 OS=Xenopus laevis GN=fzd1 PE=2 SV=1
m.13442	3284139	2	15	0	0	0	0	-1.69	-2.5367	0	0.604668	0	Y (N->N)	Predicted protein OS=Nematostella vectensis GN=v1g233699 PE=4 SV=1
m.13443	Q7JQD3	26	95	43	47	34	84	0.23	2.128	0	0	0.630674		Gelsolin-like protein 1 OS=Lumbricus terrestris GN=AM PE=1 SV=1
m.13444	Q64319	9	6	5	9	2	6	0.061	0.1802	0.999865	0.600631	0.573482		Neutral and basic amino acid transport protein rBAT OS=Rattus norvegicus GN=Slc3a1 PE=1 SV=1
m.13446	Q9CQX8	2	0	0	2	0	1	0.247	0.3061	1	0.479391	0.669171		28S ribosomal protein S36, mitochondrial OS=Mus musculus GN=Mrps36 PE=2 SV=1
m.13448	O46560	30	36	15	30	20	17	0.042	0.263	1	0.527227	0.642434		Pyridoxal kinase OS=Sus scrofa GN=PDXK PE=1 SV=1
m.13458	3284280	0	0	0	0	1	0	0.178	0.1937	0.999855	0.590298	0.586438		Predicted protein OS=Nematostella vectensis GN=v1g219291 PE=4 SV=1
m.1346	P72745	38	40	28	48	27	39	0.301	2.2726	0	0	0.62512		Universal stress protein Slr1101 OS=Synechocystis sp. (strain PCC 6803 / Kazusa) GN=slr1101 PE=3 SV=1
m.13464	Q92626	0	6	0	0	0	0	-0.849	-1.224	0	0.638314	0		Peroxidasin homolog OS=Homo sapiens GN=PXDN PE=1 SV=2
m.13471	n/a	14	10	6	6	4	6	-0.415	-1.4025	0	0.631206	0		unknown
m.13475	Q9EPB1	5	4	22	13	12	7	0.258	1.035	0.010575	0.000502	0.700339		Dipeptidyl peptidase 2 OS=Rattus norvegicus GN=Dpp7 PE=1 SV=1
m.13476	Q91XS8	0	4	2	0	1	0	-0.707	-0.9899	7e-06	0.649945	0		Serine/threonine-protein kinase 17B OS=Rattus norvegicus GN=Stk17b PE=1 SV=1
m.13486	P27463	57	42	65	40	22	48	-0.174	-1.3668	0	0.632564	0		Retinal dehydrogenase 1 OS=Gallus gallus GN=ALDH1A1 PE=2 SV=1
m.13490	P28304	5	10	1	3	7	9	0.411	1.1221	0.002624	0.000111	0.691441		Quinone oxidoreductase 1 OS=Escherichia coli (strain K12) GN=qorA PE=1 SV=1
m.13513	O00462	1	0	0	1	0	3	0.696	0.9216	0.051547	0.002878	0.713262		Beta-maN->Nosidase OS=Homo sapiens GN=MANBA PE=1 SV=3
m.13514	Q5ZLF0	4	4	3	1	0	0	-1.141	-1.6869	0	0.621333	0		Hsc70-interacting protein OS=Gallus gallus GN=ST13 PE=2 SV=1
m.13516	P08081	41	23	18	19	21	27	0.019	0.115	1	0.642414	0.501068		Clathrin light chain A OS=Rattus norvegicus GN=Clta PE=1 SV=1
m.13531	Q58CP2	0	1	0	0	3	2	0.933	1.1894	0.000807	3.2e-05	0.685211		Sulfatase-modifying factor 2 OS=Bos taurus GN=SUMF2 PE=2 SV=1
m.1355	Q8IVV2	12	7	7	20	6	9	0.528	2.0104	0	0	0.635595	Y (O->N)	Lipoxygenase homology domain-containing protein 1 OS=Homo sapiens GN=LOXHD1 PE=2 SV=3
m.13557	Q9WUP7	4	2	6	1	2	1	-0.993	-1.5815	0	0.624761	0		Ubiquitin carboxyl-terminal hydrolase isozyme L5 OS=Mus musculus GN=Uchl5 PE=2 SV=2
m.13570	Q3UHK8	0	0	1	0	0	0	0.143	0.1807	0.999857	0.600259	0.573974		Trinucleotide repeat-containing gene 6A protein OS=Mus musculus GN=Tnrc6a PE=2 SV=1
m.13574	P17713	0	1	0	3	2	3	1.239	1.8568	0	0	0.642579		Tyrosine-protein kinase STK OS=Hydra vulgaris GN=STK PE=2 SV=1
m.13590	Q00612	10	16	17	23	20	17	0.563	2.5768	0	0	0.615464	Y (O->N)	Glucose-6-phosphate 1-dehydrogenase X OS=Mus musculus GN=G6pdx PE=1 SV=3
m.136	Q9VQ93	0	2	0	1	1	3	0.436	0.6349	0.665434	0.080125	0.74159		Golgi phosphoprotein 3 homolog rotini OS=Drosophila melanogaster GN=rti PE=1 SV=1
m.13601	Q90WA0	11	7	3	7	5	0	-0.249	-0.693	0.002487	0.671543	0.000121		Protease inhibitor textilinin-2 OS=Pseudonaja textilis textilis PE=1 SV=1
m.13617	Q9CZR2	1	3	3	7	3	1	0.66	1.3377	4.3e-05	1e-06	0.673227		N-acetylated-alpha-linked acidic dipeptidase 2 OS=Mus musculus GN=Naalad2 PE=1 SV=2
m.13622	Q9CR98	6	5	4	4	2	2	-0.433	-0.9746	1e-05	0.650851	0		Protein FAM136A OS=Mus musculus GN=Fam136a PE=2 SV=1
m.13634	Q0VA77	2	0	0	0	0	0	-0.201	-0.251	0.544248	0.711941	0.057971		Bis(5_-adenosyl)-triphosphatase enpp4 OS=Xenopus tropicalis GN=enpp4 PE=2 SV=1
m.13637	Q4DJ07	0	0	1	0	0	0	0.163	0.1944	0.999853	0.589745	0.587091		Prostaglandin F synthase OS=Trypanosoma cruzi (strain CL Brener) GN=Tc00.1047053511287.49 PE=1 SV=2
m.13659	O89110	0	0	0	3	3	1	1.178	1.5935	0	0	0.656492		Caspase-8 OS=Mus musculus GN=Casp8 PE=1 SV=1
m.13684	Q6PF21	0	0	0	1	0	0	0.216	0.2559	1	0.534478	0.637467		Methionine--tRNA ligase, cytoplasmic OS=Xenopus laevis GN=mars PE=2 SV=1
m.1369	P53448	402	551	363	349	205	264	-0.246	-5.4536	0	0.591518	0		Fructose-bisphosphate aldolase C OS=Carassius auratus GN=aldoc PE=2 SV=2
m.13710	3266693	0	0	2	2	2	0	0.433	0.5684	0.842362	0.137466	0.740992		Predicted protein OS=Nematostella vectensis GN=v1g238216 PE=4 SV=1
m.13713	Q6AYC8	0	0	0	0	2	0	0.491	0.6186	0.71359	0.092239	0.741906		SH2 domain-containing protein 4A OS=Rattus norvegicus GN=Sh2d4a PE=2 SV=1
m.13720	Q7SGY1	0	0	0	1	0	1	0.172	0.2022	0.999913	0.583474	0.594241		Putative D-arabinono-1,4-lactone oxidase OS=Neurospora crassa (strain ATCC 24698 / 74-OR23-1A / CBS 708.71 / DSM 1257 / FGSC 987) GN=alo-1 PE=3 SV=1
m.1373	n/a	0	2	0	0	0	0	-0.101	-0.1191	0.883483	0.710211	0.174262		unknown
m.13739	3266162	1	1	3	0	0	1	-0.363	-0.4889	0.054635	0.691205	0.003301		Predicted protein (Fragment) OS=Nematostella vectensis GN=v1g79796 PE=4 SV=1
m.13742	Q5SQX6	0	0	1	0	0	0	0.172	0.197	0.999767	0.587678	0.589499		Cytoplasmic FMR1-interacting protein 2 OS=Mus musculus GN=Cyfip2 PE=1 SV=2
m.13743	Q6GLT8	26	32	28	15	19	11	-0.428	-2.35	0	0.607214	0		Fumarylacetoacetate hydrolase domain-containing protein 2 OS=Xenopus laevis GN=fahd2 PE=2 SV=1
m.13744	Q27245	0	3	2	7	0	1	0.674	1.2591	0.000216	8e-06	0.679306		Putative aminopeptidase W07G4.4 OS=Caenorhabditis elegans GN=W07G4.4 PE=1 SV=1
m.13748	Q8BL48	2	3	3	2	0	1	-0.558	-0.8799	7.4e-05	0.656941	3e-06		RING finger protein unkempt homolog OS=Mus musculus GN=Unk PE=2 SV=1
m.1375	Q96CG8	0	0	1	0	0	0	0.093	0.1084	1	0.645949	0.492852		Collagen triple helix repeat-containing protein 1 OS=Homo sapiens GN=CTHRC1 PE=1 SV=1
m.13753	O81884	0	0	2	1	5	3	1.117	1.7729	0	0	0.646714		L-galactose dehydrogenase OS=Arabidopsis thaliana GN=LGALDH PE=1 SV=1
m.13789	n/a	31	43	43	72	21	16	0.149	1.1536	0.001528	6.2e-05	0.688457		unknown
m.13791	P10620	0	0	0	0	1	0	0.212	0.2419	1	0.548245	0.627178		Microsomal glutathione S-transferase 1 OS=Homo sapiens GN=MGST1 PE=1 SV=1
m.13811	Q2HJH1	1	7	6	8	5	8	0.65	1.9232	0	0	0.639476		Aspartyl aminopeptidase OS=Bos taurus GN=DNPEP PE=1 SV=1
m.13822	D4QD85	0	0	0	1	0	0	0.214	0.25	1	0.540366	0.633212		Lectin OS=Nemopilema nomurai PE=2 SV=1
m.13842	O16025	31	35	35	59	42	22	0.425	3.1233	0	0	0.604749		Allene oxide synthase-lipoxygenase protein OS=Plexaura homomalla PE=1 SV=1
m.13862	n/a	60	65	31	55	20	17	-0.299	-2.3604	0	0.607066	0		unknown
m.13863	Q8C6K9	6	10	23	15	6	8	-0.061	-0.2404	0.577341	0.712382	0.064198		Collagen alpha-6(VI) chain OS=Mus musculus GN=Col6a6 PE=1 SV=2
m.13869	3286479	0	0	0	1	0	0	0.147	0.1651	1	0.611478	0.55816		Predicted protein OS=Nematostella vectensis GN=v1g222210 PE=4 SV=1
m.13885	F2UR72	0	5	0	2	7	1	0.564	1.0952	0.004101	0.00018	0.694087		Teneurin-2 OS=Salpingoeca rosetta (strain ATCC 50818 / BSB-021) GN=PTSG_10401 PE=4 SV=1
m.13894	Q6P5D8	0	0	0	0	1	0	0.266	0.278	1	0.511316	0.652389		Structural maintenance of chromosomes flexible hinge domain-containing protein 1 OS=Mus musculus GN=Smchd1 PE=1 SV=2
m.139	P36241	6	12	13	19	10	3	0.263	1.0185	0.013539	0.000658	0.702131		60S ribosomal protein L19 OS=Drosophila melanogaster GN=RpL19 PE=1 SV=2
m.1390	Q8T882	44	100	95	52	39	59	-0.238	-2.1706	0	0.609999	0		Tauropine dehydrogenase OS=Arabella iricolor GN=tadh PE=1 SV=1
m.13903	n/a	1	0	2	2	1	2	0.435	0.6114	0.734065	0.097987	0.741957		unknown
m.1391	Q8CG08	0	0	0	0	3	0	0.702	0.861	0.106876	0.006625	0.720578		Collagen triple helix repeat-containing protein 1 OS=Rattus norvegicus GN=Cthrc1 PE=1 SV=1
m.13947	O04619	0	0	0	1	0	0	0.141	0.1584	1	0.616056	0.551079		Mitochondrial adenine nucleotide transporter ADNT1 OS=Arabidopsis thaliana GN=ADNT1 PE=2 SV=1
m.1396	P08630	1	0	1	0	1	0	0.209	0.2556	1	0.534781	0.637254		Tyrosine-protein kinase Btk29A OS=Drosophila melanogaster GN=Btk29A PE=2 SV=2
m.1397	P11960	0	2	0	0	3	0	0.406	0.5834	0.807571	0.122693	0.741589		2-oxoisovalerate dehydrogenase subunit alpha, mitochondrial (Fragment) OS=Rattus norvegicus GN=Bckdha PE=1 SV=1
m.13977	Q16822	5	2	16	10	7	12	0.466	1.6983	0	0	0.650615		Phosphoenolpyruvate carboxykinase [GTP], mitochondrial OS=Homo sapiens GN=PCK2 PE=1 SV=3
m.13989	Q4R4S5	0	0	0	0	1	1	0.074	0.0875	1	0.656378	0.465843		Lysosomal acid lipase/cholesteryl ester hydrolase OS=Macaca fascicularis GN=LIPA PE=2 SV=1
m.14010	P28799	0	18	0	0	0	0	-1.792	-2.6806	0	0.602808	0	Y (N->N)	Granulins OS=Homo sapiens GN=GRN PE=1 SV=2
m.14051	A2TLM1	1	4	0	2	3	0	0.238	0.3867	1	0.374728	0.705589		Ribose-5-phosphate isomerase OS=Sus scrofa GN=RPIA PE=2 SV=1
m.1408	n/a	21	13	34	18	3	0	-0.899	-3.8317	0	0.595188	0	Y (N->N)	unknown
m.14083	Q93008	0	0	2	0	3	0	0.413	0.6063	0.748225	0.102208	0.741958		Probable ubiquitin carboxyl-terminal hydrolase FAF-X OS=Homo sapiens GN=USP9X PE=1 SV=3
m.1409	P00766	0	0	0	0	0	9	1.591	2.2721	0	0	0.625138	Y (O->N)	Chymotrypsinogen A OS=Bos taurus PE=1 SV=1
m.141	n/a	76	105	127	138	76	89	0.21	2.5515	0	0	0.616152		unknown
m.14108	Q5ZLA6	0	1	0	0	1	0	0.164	0.1833	0.999741	0.598312	0.576518		Unconventional myosin-Ic OS=Gallus gallus GN=MYO1C PE=2 SV=1
m.14109	Q9WVM6	0	10	8	0	5	1	-0.838	-1.6741	0	0.621731	0		Tolloid-like protein 2 OS=Mus musculus GN=Tll2 PE=1 SV=1
m.14128	Q5R4U9	81	40	52	44	35	11	-0.432	-3.3056	0	0.596818	0		Sorcin OS=Pongo abelii GN=SRI PE=2 SV=1
m.1413	Q7ZV03	9	22	18	16	16	15	0.209	0.9936	0.019454	0.000977	0.704897		Vacuolar protein sorting-associated protein 26B OS=Danio rerio GN=vps26b PE=2 SV=1
m.14137	Q6LUR4	0	1	0	0	1	7	1.519	2.0395	0	0	0.634345	Y (O->N)	5_-methylthioadenosine/S-adenosylhomocysteine nucleosidase OS=Photobacterium profundum GN=mtN->N PE=3 SV=1
m.1415	3274911	0	0	0	12	0	0	1.904	2.7982	0	0	0.610316	Y (O->N)	Predicted protein OS=Nematostella vectensis GN=v1g243062 PE=4 SV=1
m.14152	O94826	1	1	4	2	2	0	0.009	0.0137	0.996281	0.684958	0.360958		Mitochondrial import receptor subunit TOM70 OS=Homo sapiens GN=TOMM70A PE=1 SV=1
m.14201	n/a	0	1	2	0	0	1	-0.203	-0.2448	0.563607	0.712208	0.061553		unknown
m.14213	Q62288	0	4	1	3	3	2	0.574	1.0398	0.009831	0.000464	0.699824		Testican-1 OS=Mus musculus GN=Spock1 PE=2 SV=2
m.14255	Q68EK7	1	3	2	2	1	3	0.256	0.4245	1	0.321451	0.717725		Ras-related protein Rab-4B OS=Danio rerio GN=rab4b PE=2 SV=1
m.14269	B2GUS6	2	0	3	4	2	1	0.395	0.7368	0.353656	0.029445	0.734713		Lysine-specific demethylase 8 OS=Xenopus tropicalis GN=kdm8 PE=2 SV=1
m.14282	Q9CXR1	0	0	0	0	1	0	0.265	0.2947	1	0.492669	0.662646		Dehydrogenase/reductase SDR family member 7 OS=Mus musculus GN=Dhrs7 PE=2 SV=2
m.14297	3284280	0	0	0	0	1	0	0.164	0.1762	0.999822	0.603576	0.569509		Predicted protein OS=Nematostella vectensis GN=v1g219291 PE=4 SV=1
m.14312	Q95334	22	47	17	15	31	16	-0.089	-0.5473	0.024577	0.685276	0.001389		Glutamyl aminopeptidase OS=Sus scrofa GN=ENPEP PE=1 SV=1
m.14336	O57683	3	0	6	0	2	0	-0.752	-1.251	0	0.637177	0		Splicing factor 3B subunit 1 OS=Xenopus laevis GN=sf3b1 PE=2 SV=1
m.14343	P56224	0	0	1	0	1	0	0.144	0.1688	0.999963	0.608888	0.561996		POU domain, class 3, transcription factor 3-A OS=Danio rerio GN=pou3f3a PE=2 SV=2
m.14349	Q14517	5	9	4	5	4	4	-0.127	-0.3511	0.256944	0.704859	0.019803		Protocadherin Fat 1 OS=Homo sapiens GN=FAT1 PE=1 SV=2
m.14355	Q9XTL9	14	29	32	40	29	35	0.553	3.8588	0	0	0.597073	Y (O->N)	Glycogen phosphorylase OS=Drosophila melanogaster GN=GlyP PE=2 SV=2
m.1436	P05166	85	145	107	115	101	85	0.117	1.5142	1e-06	0	0.661277		Propionyl-CoA carboxylase beta chain, mitochondrial OS=Homo sapiens GN=PCCB PE=1 SV=3
m.1437	Q8R4V5	11	13	8	7	5	3	-0.545	-1.7482	0	0.619503	0		Oncoprotein-induced transcript 3 protein OS=Mus musculus GN=Oit3 PE=2 SV=2
m.14375	Q91X96	7	3	3	5	2	3	-0.043	-0.0959	0.918619	0.707833	0.203385		Guanine nucleotide exchange factor MSS4 OS=Mus musculus GN=Rabif PE=2 SV=1
m.14377	Q96G03	0	0	0	0	0	1	0.181	0.2042	0.999897	0.581832	0.596037		Phosphoglucomutase-2 OS=Homo sapiens GN=PGM2 PE=1 SV=4
m.1440	Q9VZZ4	2	6	8	7	8	0	0.235	0.6434	0.639419	0.074292	0.74132		Peroxidasin OS=Drosophila melanogaster GN=Pxn PE=1 SV=1
m.14422	Q9V9J3	0	3	0	4	2	0	0.552	0.8536	0.116118	0.0073	0.721475		Tyrosine-protein kinase Src42A OS=Drosophila melanogaster GN=Src42A PE=2 SV=1
m.14438	Q00059	4	6	7	1	5	0	-0.706	-1.5304	0	0.626533	0		Transcription factor A, mitochondrial OS=Homo sapiens GN=TFAM PE=1 SV=1
m.14456	Q8BM89	2	2	2	3	0	6	0.698	1.3099	7.7e-05	3e-06	0.675314		Arylsulfatase J OS=Mus musculus GN=Arsj PE=2 SV=1
m.14458	n/a	65	76	108	20	19	28	-1.078	-7.6752	0	0.589329	0	Y (N->N)	unknown
m.1447	A7RWP6	3	4	4	5	1	4	0.136	0.3008	1	0.485618	0.666184		Eukaryotic translation initiation factor 3 subunit E OS=Nematostella vectensis GN=v1g163572 PE=3 SV=1
m.14490	Q9DBI0	37	19	15	15	11	14	-0.35	-1.9027	0	0.615443	0		Transmembrane protease serine 6 OS=Mus musculus GN=Tmprss6 PE=1 SV=4
m.145	Q9V3J1	0	1	1	3	5	1	1.43	2.1104	0	0	0.631388	Y (O->N)	V-type proton ATPase subunit H OS=Drosophila melanogaster GN=VhaSFD PE=2 SV=2
m.1453	P13686	1	0	0	0	0	0	0.139	0.1572	1	0.616861	0.549792		Tartrate-resistant acid phosphatase type 5 OS=Homo sapiens GN=ACP5 PE=1 SV=3
m.1454	Q9UMS4	5	10	12	7	11	17	0.473	1.8512	0	0	0.642847		Pre-mRNA-processing factor 19 OS=Homo sapiens GN=PRPF19 PE=1 SV=1
m.14543	P56069	31	42	60	22	24	35	-0.273	-1.9431	0	0.614503	0		Cystathionine gamma-synthase OS=Helicobacter pylori (strain ATCC 700392 / 26695) GN=metB PE=1 SV=1
m.1456	Q8NCC3	19	4	7	11	12	0	-0.013	-0.0449	0.970155	0.69976	0.274092		Group XV phospholipase A2 OS=Homo sapiens GN=PLA2G15 PE=1 SV=2
m.14575	Q8BPM2	0	1	0	0	0	0	0.146	0.172	0.999942	0.606613	0.565271		Mitogen-activated protein kinase kinase kinase kinase 5 OS=Mus musculus GN=Map4k5 PE=1 SV=2
m.14586	T2MFD7	0	0	1	0	0	0	0.122	0.141	1	0.627295	0.531884		Leucine-rich PPR motif-containing protein, mitochondrial (Fragment) OS=Hydra vulgaris GN=LRPPRC PE=2 SV=1
m.14602	n/a	3	4	7	0	0	4	-0.659	-1.2907	0	0.635553	0		unknown
m.1461	Q2KN93	2	0	0	3	6	0	1.213	1.9655	0	0	0.637567		Cytospin-A OS=Danio rerio GN=specc1la PE=2 SV=2
m.14620	Q02508	0	2	1	0	0	0	-0.076	-0.0944	0.920659	0.707653	0.205344		Protein HGV2 OS=Halocynthia roretzi GN=HGV2 PE=2 SV=1
m.1463	Q7ZU42	2	9	8	7	9	3	0.242	0.7573	0.29921	0.02349	0.732624		Obg-like ATPase 1 OS=Danio rerio GN=ola1 PE=2 SV=1
m.14672	K1QX02	0	11	0	11	9	0	0.719	2.0486	0	0	0.633958	Y (O->N)	Tenascin-X OS=Crassostrea gigas GN=CGI_10023352 PE=4 SV=1
m.14684	Q8R4P9	0	0	0	2	1	1	0.446	0.5914	0.787645	0.115251	0.74179		Multidrug resistance-associated protein 7 OS=Mus musculus GN=Abcc10 PE=2 SV=1
m.1472	Q40784	7	11	15	10	7	5	-0.193	-0.7263	0.001393	0.668684	6.6e-05		Putative glucose-6-phosphate 1-epimerase OS=Cenchrus ciliaris PE=2 SV=1
m.1473	P14618	16	24	54	36	23	34	0.218	1.4744	2e-06	0	0.663801		Pyruvate kinase PKM OS=Homo sapiens GN=PKM PE=1 SV=4
m.14730	Q8N8V2	0	0	2	0	0	1	-0.094	-0.1156	0.88926	0.7099	0.178508		Guanylate-binding protein 7 OS=Homo sapiens GN=GBP7 PE=2 SV=2
m.14738	Q8WWY8	3	2	2	2	4	5	0.689	1.3585	2.8e-05	1e-06	0.671707		Lipase member H OS=Homo sapiens GN=LIPH PE=1 SV=1
m.14739	Q5I597	16	8	8	8	7	4	-0.296	-1.0975	1e-06	0.64413	0		Betaine--homocysteine S-methyltransferase 1 OS=Bos taurus GN=BHMT PE=2 SV=1
m.14747	n/a	2	4	4	0	3	0	-0.478	-0.7986	0.000369	0.662862	1.6e-05		unknown
m.14754	3284742	29	42	63	45	17	22	-0.233	-1.7194	0	0.620347	0		Predicted protein OS=Nematostella vectensis GN=v1g237612 PE=4 SV=1
m.14756	P62335	6	11	11	9	13	10	0.364	1.3616	2.6e-05	1e-06	0.671483		26S protease regulatory subunit 10B OS=Spermophilus tridecemlineatus GN=PSMC6 PE=2 SV=1
m.14765	Q0ZLH3	0	0	1	3	4	8	1.898	3.0394	0	0	0.606027	Y (O->N)	Pejvakin OS=Homo sapiens GN=DFNB59 PE=1 SV=1
m.1477	Q7Z7G8	0	0	0	1	0	0	0.146	0.1573	1	0.616794	0.5499		Vacuolar protein sorting-associated protein 13B OS=Homo sapiens GN=VPS13B PE=1 SV=2
m.14771	n/a	0	0	0	1	0	0	0.166	0.1857	0.999825	0.596495	0.578844		unknown
m.1478	n/a	4	4	1	3	1	7	0.404	0.9059	0.062786	0.003596	0.715144		unknown
m.14803	F8WLE0	0	0	0	1	0	1	0.143	0.1602	1	0.61484	0.552999		Kinesin-like protein KIF28P OS=Rattus norvegicus GN=Kif28p PE=2 SV=1
m.14807	3281312	1	0	0	0	2	0	0.553	0.7203	0.400749	0.03511	0.736267		Predicted protein OS=Nematostella vectensis GN=v1g246553 PE=4 SV=1
m.14813	Q5RE15	1	2	1	3	4	1	0.926	1.4124	8e-06	0	0.667919		26S proteasome non-ATPase regulatory subunit 8 (Fragment) OS=Pongo abelii GN=PSMD8 PE=2 SV=2
m.1485	4396302	1	7	1	3	5	0	0.189	0.399	1	0.357536	0.709841		Putative uncharacterized protein OS=Acropora millepora PE=2 SV=1
m.1487	3900755	0	0	0	0	2	0	0.653	0.7781	0.249295	0.018524	0.730362		Putative uncharacterized protein OS=Pediculus humanus subsp. corporis GN=Phum_PHUM476960 PE=4 SV=1
m.14875	Q9VLM5	0	0	0	0	1	0	0.265	0.3277	1	0.453073	0.680531		Dolichyl-diphosphooligosaccharide--protein glycosyltransferase subunit DAD1 OS=Drosophila melanogaster GN=l(2)k12914 PE=3 SV=1
m.14897	Q8CG72	1	0	1	0	1	0	0.191	0.2004	0.999922	0.58494	0.592611		Poly(ADP-ribose) glycohydrolase ARH3 OS=Mus musculus GN=Adprhl2 PE=1 SV=1
m.149	n/a	0	2	2	4	6	0	1.069	1.933	0	0	0.639029		unknown
m.14910	O95831	2	12	14	12	10	7	0.258	0.9607	0.030791	0.00162	0.708658		Apoptosis-inducing factor 1, mitochondrial OS=Homo sapiens GN=AIFM1 PE=1 SV=1
m.14914	Q8BHS3	0	0	3	3	2	2	0.505	0.8605	0.107481	0.006669	0.720639		Pre-mRNA-splicing factor RBM22 OS=Mus musculus GN=Rbm22 PE=2 SV=1
m.14915	Q9U5M4	64	79	38	20	15	30	-0.802	-5.4004	0	0.591623	0	Y (N->N)	Tropomyosin-2 OS=Podocoryne carnea GN=TPM2 PE=2 SV=1
m.14918	Q15393	2	5	6	7	3	9	0.604	1.665	0	0	0.65243		Splicing factor 3B subunit 3 OS=Homo sapiens GN=SF3B3 PE=1 SV=4
m.14920	Q8MJJ7	0	0	0	0	1	3	0.827	1.0065	0.016149	0.000797	0.703455		m7GpppX diphosphatase OS=Bos taurus GN=DCPS PE=2 SV=1
m.14921	Q1LY46	0	0	0	1	0	0	0.111	0.133	1	0.632155	0.522671		LETM1 and EF-hand domain-containing protein 1, mitochondrial OS=Danio rerio GN=letm1 PE=3 SV=2
m.14923	Q5ZIN1	9	12	7	6	9	2	-0.289	-0.982	8e-06	0.650411	0		Nuclear migration protein nudC OS=Gallus gallus GN=NUDC PE=2 SV=1
m.14924	Q13952	0	0	1	0	0	0	0.199	0.2277	1	0.561489	0.616049		Nuclear transcription factor Y subunit gamma OS=Homo sapiens GN=NFYC PE=1 SV=3
m.1493	n/a	14	14	59	36	42	22	0.374	2.4963	0	0	0.617729		unknown
m.14938	Q8BTM8	1	2	6	6	3	2	0.443	0.9562	0.032728	0.001734	0.709181		Filamin-A OS=Mus musculus GN=Flna PE=1 SV=5
m.14946	Q8N6F8	23	2	22	1	8	0	-1.37	-3.8393	0	0.595169	0	Y (N->N)	Williams-Beuren syndrome chromosomal region 27 protein OS=Homo sapiens GN=WBSCR27 PE=2 SV=2
m.14949	O76484	0	0	0	0	0	1	0.235	0.2641	1	0.526088	0.643188		Casein kinase II subunit alpha OS=Spodoptera frugiperda PE=2 SV=1
m.14952	P24539	0	0	0	0	1	0	0.242	0.2625	1	0.527744	0.64209		ATP synthase F(0) complex subunit B1, mitochondrial OS=Homo sapiens GN=ATP5F1 PE=1 SV=2
m.14956	Q91Y25	0	0	1	0	0	0	0.144	0.1671	1	0.610083	0.56024		WASH complex subunit FAM21 OS=Cricetulus griseus GN=Fam21 PE=2 SV=1
m.14961	Q9D1L0	0	1	0	0	0	0	0.161	0.193	0.999847	0.590849	0.585783		Coiled-coil-helix-coiled-coil-helix domain-containing protein 2, mitochondrial OS=Mus musculus GN=Chchd2 PE=2 SV=1
m.14963	Q29504	45	57	85	75	65	62	0.302	3.0597	0	0	0.605709		Ubiquitin-like modifier-activating enzyme 1 OS=Oryctolagus cuniculus GN=UBA1 PE=2 SV=1
m.14967	P42678	1	7	0	1	4	1	-0.204	-0.3697	0.215293	0.703153	0.015877		Protein translation factor SUI1 homolog OS=Anopheles gambiae GN=AGAP006459 PE=3 SV=1
m.14975	Q2TBX5	0	0	0	1	1	0	0.242	0.2614	1	0.528877	0.641329		Translocon-associated protein subunit delta OS=Bos taurus GN=SSR4 PE=2 SV=1
m.14976	n/a	0	4	3	3	0	0	-0.304	-0.4985	0.048159	0.690222	0.002875		unknown
m.14983	P54611	13	15	18	24	13	11	0.259	1.2586	0.000218	8e-06	0.679347		V-type proton ATPase subunit E OS=Drosophila melanogaster GN=Vha26 PE=2 SV=1
m.14984	Q96RW7	9	11	7	8	16	3	0.212	0.7681	0.27258	0.020786	0.731465		Hemicentin-1 OS=Homo sapiens GN=HMCN1 PE=1 SV=2
m.14987	Q9CQY5	0	0	0	0	0	2	0.594	0.6833	0.514026	0.051099	0.73922		Magnesium transporter protein 1 OS=Mus musculus GN=Magt1 PE=2 SV=1
m.14994	F8S101	3	0	1	3	2	8	1.195	2.2756	0	0	0.62501	Y (O->N)	Phospholipase B OS=Crotalus adamanteus PE=2 SV=1
m.14998	Q58A42	0	0	7	6	4	0	0.436	0.901	0.066694	0.003851	0.715734		Protein DD3-3 OS=Dictyostelium discoideum GN=DD3-3 PE=2 SV=1
m.14999	P33248	270	353	222	166	128	169	-0.371	-6.2477	0	0.590032	0		Thymosin beta-12 OS=Lateolabrax japonicus PE=1 SV=2
m.1500	C1KIZ1	1	3	22	7	0	0	-0.846	-2.1828	0	0.609791	0	Y (N->N)	Small cysteine-rich protein 3a OS=Montastraea faveolata GN=SCRiP3a PE=4 SV=1
m.1501	n/a	0	0	2	2	0	0	0.172	0.2321	1	0.557462	0.619573		unknown
m.15017	P97390	1	0	1	0	1	0	0.046	0.055	1	0.670447	0.421165		Vacuolar protein sorting-associated protein 45 OS=Mus musculus GN=Vps45 PE=1 SV=1
m.15018	P28799	32	31	15	17	11	5	-0.649	-3.0936	0	0.598312	0	Y (N->N)	Granulins OS=Homo sapiens GN=GRN PE=1 SV=2
m.15022	P92177	160	164	389	173	77	122	-0.419	-6.4156	0	0.58978	0		14-3-3 protein epsilon OS=Drosophila melanogaster GN=14-3-3epsilon PE=1 SV=2
m.15026	Q7ZYB4	0	0	6	1	4	1	-0.115	-0.2008	0.69593	0.713274	0.09207		Polyadenylate-binding protein-interacting protein 1 OS=Xenopus laevis GN=paip1 PE=1 SV=1
m.1504	Q03958	19	18	18	13	15	7	-0.217	-0.987	7e-06	0.650115	0		Prefoldin subunit 6 OS=Mus musculus GN=Pfdn6 PE=2 SV=1
m.15047	O46037	22	20	37	28	14	9	-0.209	-1.1332	0	0.642393	0		Vinculin OS=Drosophila melanogaster GN=Vinc PE=1 SV=1
m.1505	Q9BXS5	0	5	2	12	8	5	1.412	3.318	0	0	0.602099	Y (O->N)	AP-1 complex subunit mu-1 OS=Homo sapiens GN=AP1M1 PE=1 SV=3
m.15054	Q8WR63	108	96	129	48	21	53	-0.777	-7.2811	0	0.589439	0	Y (N->N)	Tropomyosin OS=Trichinella pseudospiralis PE=2 SV=1
m.15066	n/a	0	0	0	2	0	4	1.181	1.6394	0	0	0.653858		unknown
m.15067	P35280	1	2	0	6	2	0	1.058	1.7201	0	0	0.649452		Ras-related protein Rab-8A OS=Rattus norvegicus GN=Rab8a PE=1 SV=2
m.15073	P31394	0	0	0	0	0	1	0.215	0.2482	1	0.542137	0.631891		Vitamin K-dependent protein C OS=Rattus norvegicus GN=Proc PE=2 SV=1
m.15079	n/a	37	32	26	46	31	17	0.216	1.481	2e-06	0	0.663377		unknown
m.15082	Q6NV34	0	0	0	1	0	0	0.07	0.078	1	0.660751	0.453098		Peroxisomal 2,4-dienoyl-CoA reductase OS=Danio rerio GN=decr2 PE=2 SV=1
m.1509	P25228	2	0	0	0	0	0	-0.103	-0.1343	0.856018	0.711375	0.156472		Ras-related protein Rab-3 OS=Drosophila melanogaster GN=Rab3 PE=1 SV=1
m.15090	Q3UH68	4	2	0	3	1	2	0.015	0.026	0.998749	0.68101	0.37916		LIM and calponin homology domains-containing protein 1 OS=Mus musculus GN=Limch1 PE=1 SV=2
m.15096	Q641Y2	5	17	6	14	15	24	0.852	3.5154	0	0	0.599837	Y (O->N)	NADH dehydrogenase [ubiquinone] iron-sulfur protein 2, mitochondrial OS=Rattus norvegicus GN=Ndufs2 PE=1 SV=1
m.15098	Q9UBL6	1	2	1	6	2	0	1.065	1.7067	0	0	0.650164		Copine-7 OS=Homo sapiens GN=CPNE7 PE=2 SV=1
m.151	A5PKG7	5	8	4	6	5	5	0.167	0.4794	0.974822	0.244636	0.730716		BTB/POZ domain-containing protein KCTD5 OS=Bos taurus GN=KCTD5 PE=2 SV=1
m.15111	P20000	124	114	83	103	64	78	-0.035	-0.4428	0.097122	0.69593	0.006253		Aldehyde dehydrogenase, mitochondrial OS=Bos taurus GN=ALDH2 PE=1 SV=2
m.15114	n/a	1	12	5	5	12	3	0.364	1.1141	0.003001	0.000129	0.692219		unknown
m.15118	n/a	0	0	0	4	11	1	2.04	3.1426	0	0	0.604468	Y (O->N)	unknown
m.15121	Q157S1	1	0	0	0	0	0	0.213	0.2504	1	0.539971	0.633504		CREB-regulated transcription coactivator 1 OS=Rattus norvegicus GN=Crtc1 PE=1 SV=1
m.15122	Q68US5	7	3	3	4	1	4	-0.162	-0.3594	0.237759	0.704107	0.017958		Protein eva-1 homolog C OS=Pan troglodytes GN=EVA1C PE=3 SV=1
m.15126	Q5ZI57	6	8	5	4	3	1	-0.679	-1.6145	0	0.623653	0		Trafficking protein particle complex subunit 3 OS=Gallus gallus GN=TRAPPC3 PE=2 SV=1
m.15132	A7MBL8	0	0	0	1	0	0	0.185	0.22	1	0.568369	0.609714		Serine/threonine-protein kinase N2 OS=Danio rerio GN=pkn2 PE=2 SV=1
m.15134	B2RRE7	4	3	2	5	3	2	0.352	0.7533	0.309421	0.024565	0.733043		OTU domain-containing protein 4 OS=Mus musculus GN=Otud4 PE=1 SV=1
m.15139	n/a	175	228	186	145	93	184	-0.103	-1.629	0	0.623175	0		unknown
m.15141	Q24439	32	37	31	31	37	23	0.131	0.9129	0.057541	0.003258	0.714303		ATP synthase subunit O, mitochondrial OS=Drosophila melanogaster GN=Oscp PE=2 SV=2
m.15155	Q92616	0	0	0	1	1	1	0.209	0.2354	1	0.554397	0.622172		Translational activator GCN1 OS=Homo sapiens GN=GCN1L1 PE=1 SV=6
m.15158	3276401	25	10	10	5	1	0	-1.709	-3.9001	0	0.59501	0	Y (N->N)	Predicted protein OS=Nematostella vectensis GN=v1g232929 PE=4 SV=1
m.15162	P10160	95	179	217	76	68	54	-0.676	-8.1434	0	0.589162	0	Y (N->N)	Eukaryotic translation initiation factor 5A-1 OS=Oryctolagus cuniculus GN=EIF5A PE=1 SV=2
m.15166	P56517	4	10	2	3	4	3	-0.235	-0.5619	0.019902	0.683821	0.001107		Histone deacetylase 1 OS=Gallus gallus GN=HDAC1 PE=2 SV=1
m.15170	Q2KJI2	0	0	1	0	1	0	0.115	0.1344	1	0.631318	0.5243		Dolichyl-diphosphooligosaccharide--protein glycosyltransferase subunit STT3A OS=Bos taurus GN=STT3A PE=2 SV=1
m.15172	n/a	3	10	2	6	7	2	0.219	0.5608	0.858606	0.145353	0.740576		unknown
m.15175	P21670	18	13	23	19	13	18	0.149	0.7749	0.256598	0.019224	0.730718		Proteasome subunit alpha type-4 OS=Rattus norvegicus GN=Psma4 PE=1 SV=1
m.15185	Q92597	16	37	23	31	25	26	0.305	1.8212	0	0	0.644303		Protein NDRG1 OS=Homo sapiens GN=NDRG1 PE=1 SV=1
m.15189	Q9Y2Q5	1	3	0	2	1	0	0.033	0.0478	1	0.673237	0.410893		Ragulator complex protein LAMTOR2 OS=Homo sapiens GN=LAMTOR2 PE=1 SV=1
m.152	O01359	39	52	35	20	21	24	-0.434	-2.8736	0	0.600513	0		60S acidic ribosomal protein P1 OS=Oscheius tipulae GN=rpl-21 PE=3 SV=1
m.15200	A4IGL7	4	5	0	5	12	0	0.859	2.1263	0	0	0.630742	Y (O->N)	Peroxidasin OS=Xenopus tropicalis GN=pxdn PE=2 SV=1
m.15204	O88818	32	117	78	88	69	69	0.231	2.5597	0	0	0.615927		Plastin-3 OS=Cricetulus griseus GN=PLS3 PE=2 SV=3
m.15205	Q9NQ36	3	5	1	2	1	0	-0.675	-1.025	3e-06	0.647944	0		Signal peptide, CUB and EGF-like domain-containing protein 2 OS=Homo sapiens GN=SCUBE2 PE=2 SV=2
m.15220	P17336	1	13	0	2	5	1	-0.42	-0.9382	2.2e-05	0.653092	1e-06		Catalase OS=Drosophila melanogaster GN=Cat PE=1 SV=2
m.15240	Q4A3R3	5	3	0	0	0	0	-0.98	-1.309	0	0.634821	0		Deleted in malignant brain tumors 1 protein OS=Sus scrofa GN=DMBT1 PE=2 SV=1
m.15241	P0CZ23	24	17	15	9	15	22	0.031	0.1464	1	0.623906	0.537965		Acyl-coenzyme A oxidase 3, peroxisomal OS=Arabidopsis thaliana GN=ACX3 PE=1 SV=1
m.15244	O43670	3	0	2	2	0	0	-0.179	-0.2808	0.45153	0.710322	0.042987		Zinc finger protein 207 OS=Homo sapiens GN=ZNF207 PE=1 SV=1
m.15247	Q5J6M8	4	4	4	5	5	2	0.23	0.5477	0.884414	0.159565	0.739671		Reticulon-3-A OS=Xenopus laevis GN=rtn3-a PE=2 SV=2
m.15259	Q8N3Y7	0	0	1	0	0	0	0.141	0.1523	1	0.620102	0.544482		Epidermal retinol dehydrogenase 2 OS=Homo sapiens GN=SDR16C5 PE=2 SV=2
m.1527	Q4R4I6	19	25	16	32	16	29	0.476	2.9199	0	0	0.608023		Adenylyl cyclase-associated protein 1 OS=Macaca fascicularis GN=CAP1 PE=2 SV=3
m.15279	Q3SWT4	1	3	3	0	0	1	-0.693	-0.9774	9e-06	0.650684	0		Protein IWS1 homolog OS=Rattus norvegicus GN=Iws1 PE=2 SV=1
m.15280	3683555	15	7	1	3	4	0	-0.852	-2.0624	0	0.611982	0	Y (N->N)	Putative uncharacterized protein OS=Branchiostoma floridae GN=BRAFLDRAFT_129574 PE=4 SV=1
m.15281	Q26636	15	20	4	11	0	22	0.099	0.4143	1	0.335931	0.714716		Cathepsin L OS=Sarcophaga peregrina PE=1 SV=1
m.15290	Q5ZIA5	5	4	10	10	9	8	0.605	2.0571	0	0	0.633599	Y (O->N)	Coatomer subunit beta OS=Gallus gallus GN=COPB1 PE=2 SV=1
m.153	B2GUE2	3	6	4	3	3	4	-0.078	-0.1821	0.746912	0.713216	0.107913		Leucine-rich repeat flightless-interacting protein 2 OS=Xenopus tropicalis GN=lrrfip2 PE=2 SV=1
m.1530	O93429	6	49	7	67	51	45	1.211	7.7665	0	0	0.589441	Y (O->N)	Serotransferrin OS=Paralichthys olivaceus GN=tf PE=2 SV=1
m.15303	n/a	1	0	3	2	1	0	-0.038	-0.0544	0.962942	0.701581	0.260381		unknown
m.15306	P23229	0	1	0	1	1	1	0.166	0.1966	0.999783	0.587997	0.58913		Integrin alpha-6 OS=Homo sapiens GN=ITGA6 PE=1 SV=5
m.15323	Q8BMF4	32	34	24	30	25	32	0.19	1.2156	0.000498	1.9e-05	0.68293		Dihydrolipoyllysine-residue acetyltransferase component of pyruvate dehydrogenase complex, mitochondrial OS=Mus musculus GN=Dlat PE=1 SV=2
m.15325	Q9U943	0	0	3	2	2	0	0.251	0.3577	1	0.414256	0.694293		Apolipophorins OS=Locusta migratoria PE=1 SV=2
m.15331	P24367	30	55	59	26	45	15	-0.277	-1.9719	0	0.61386	0		Peptidyl-prolyl cis-trans isomerase B OS=Gallus gallus GN=PPIB PE=2 SV=1
m.15342	Q08603	2	0	0	0	0	2	0.262	0.3736	1	0.392786	0.700716		Geranylgeranyl transferase type-2 subunit beta OS=Rattus norvegicus GN=Rabggtb PE=1 SV=1
m.15345	Q5RBI5	1	2	2	2	2	0	0.229	0.3555	1	0.417183	0.693359		Splicing factor 3B subunit 3 OS=Pongo abelii GN=SF3B3 PE=2 SV=1
m.15370	A8C9M0	113	76	30	29	22	33	-0.734	-5.9315	0	0.590577	0	Y (N->N)	Beta gamma crystallin isoform 10 (Fragment) OS=Montipora capitata PE=2 SV=1
m.15377	P08059	101	64	73	69	51	63	-0.03	-0.3073	0.372477	0.708488	0.032462		Glucose-6-phosphate isomerase OS=Sus scrofa GN=GPI PE=1 SV=3
m.15388	Q5R778	0	0	5	2	1	0	-0.492	-0.7347	0.0012	0.66798	5.6e-05		Acyl-CoA dehydrogenase family member 11 OS=Pongo abelii GN=ACAD11 PE=2 SV=2
m.15390	3279955	0	0	0	0	1	0	0.213	0.2355	1	0.554303	0.62225		Predicted protein OS=Nematostella vectensis GN=v1g245862 PE=4 SV=1
m.15396	Q62651	1	1	3	2	4	5	1.081	2.0139	0	0	0.635444	Y (O->N)	Delta(3,5)-Delta(2,4)-dienoyl-CoA isomerase, mitochondrial OS=Rattus norvegicus GN=Ech1 PE=1 SV=2
m.15400	Q7ZTY4	14	26	19	14	9	6	-0.472	-2.0103	0	0.613038	0		Histone-binding protein RBBP7 OS=Danio rerio GN=rbbp7 PE=2 SV=1
m.15401	Q9CQ02	0	0	1	0	0	1	0.188	0.2142	1	0.573413	0.6048		COMM domain-containing protein 4 OS=Mus musculus GN=Commd4 PE=2 SV=1
m.15409	Q9WUK2	0	0	0	0	1	0	0.245	0.2802	1	0.508915	0.653789		Eukaryotic translation initiation factor 4H OS=Mus musculus GN=Eif4h PE=1 SV=3
m.15418	3346723	0	0	0	1	5	0	1.081	1.4306	5e-06	0	0.666685		Predicted protein OS=Monosiga brevicollis GN=29577 PE=4 SV=1
m.15419	Q7T0V2	0	0	0	0	1	0	0.211	0.2366	1	0.553272	0.623107		Ragulator complex protein LAMTOR3-A OS=Xenopus laevis GN=lamtor3-a PE=2 SV=1
m.15422	O88413	0	2	0	0	1	0	-0.174	-0.2141	0.65738	0.713118	0.081868		Tubby-related protein 3 OS=Mus musculus GN=Tulp3 PE=1 SV=1
m.15426	Q5RI56	1	5	6	10	8	2	0.745	2.0166	0	0	0.635327	Y (O->N)	Optineurin OS=Danio rerio GN=optn PE=2 SV=2
m.15449	Q6GQ29	1	2	2	9	4	1	1.344	2.4245	0	0	0.619931	Y (O->N)	Carboxypeptidase Q OS=Xenopus laevis GN=cpq PE=2 SV=1
m.15457	Q8BKZ9	1	6	4	1	6	0	-0.109	-0.2213	0.635913	0.712971	0.076705		Pyruvate dehydrogenase protein X component, mitochondrial OS=Mus musculus GN=Pdhx PE=2 SV=1
m.1546	Q7VWH8	0	0	0	0	1	0	0.123	0.135	1	0.630958	0.524996		Phosphonoacetaldehyde hydrolase OS=Bordetella pertussis (strain Tohama I / ATCC BAA-589 / NCTC 13251) GN=phnX PE=3 SV=1
m.15462	Q9C8L4	2	5	1	3	3	1	0.112	0.2092	1	0.577666	0.600465		Persulfide dioxygenase ETHE1 homolog, mitochondrial OS=Arabidopsis thaliana GN=GLY3 PE=1 SV=3
m.1547	Q9D8Y0	37	37	22	31	10	25	-0.145	-0.9233	3e-05	0.654045	1e-06		EF-hand domain-containing protein D2 OS=Mus musculus GN=Efhd2 PE=1 SV=1
m.15471	P17213	7	9	16	17	20	10	0.635	2.5912	0	0	0.615082	Y (O->N)	Bactericidal permeability-increasing protein OS=Homo sapiens GN=BPI PE=1 SV=4
m.15477	Q54EW2	3	0	0	2	0	0	-0.05	-0.0721	0.946794	0.704577	0.235418		Putative bifunctional amine oxidase DDB_G0291301 OS=Dictyostelium discoideum GN=DDB_G0291301 PE=1 SV=1
m.15484	Q5XGA9	1	2	4	0	1	1	-0.759	-0.9981	6e-06	0.649468	0		N-alpha-acetyltransferase 50 OS=Xenopus tropicalis GN=naa50 PE=2 SV=1
m.15491	Q9WVA3	0	0	1	0	3	1	0.802	1.073	0.005864	0.000265	0.69634		Mitotic checkpoint protein BUB3 OS=Mus musculus GN=Bub3 PE=2 SV=2
m.15507	3282180	0	1	3	2	0	2	0.236	0.357	1	0.415189	0.693997		Predicted protein OS=Nematostella vectensis GN=v1g247020 PE=4 SV=1
m.15526	Q9CY64	3	6	7	10	12	8	0.848	2.5468	0	0	0.616283	Y (O->N)	Biliverdin reductase A OS=Mus musculus GN=Blvra PE=2 SV=1
m.15530	O95671	10	4	18	13	1	2	-0.494	-1.6206	0	0.623451	0		N-acetylserotonin O-methyltransferase-like protein OS=Homo sapiens GN=ASMTL PE=1 SV=3
m.15544	P80601	26	8	8	11	9	12	-0.061	-0.2599	0.516413	0.711513	0.053117		Ribonuclease UK114 OS=Capra hircus GN=HRSP12 PE=1 SV=3
m.15571	Q96B26	0	1	0	2	0	0	0.499	0.5961	0.775574	0.111022	0.741871		Exosome complex component RRP43 OS=Homo sapiens GN=EXOSC8 PE=1 SV=1
m.15573	P63100	7	12	4	10	0	14	0.307	1.0461	0.008928	0.000418	0.699152		Calcineurin subunit B type 1 OS=Rattus norvegicus GN=Ppp3r1 PE=1 SV=2
m.15579	P23511	0	0	0	1	0	0	0.234	0.2695	1	0.520431	0.646836		Nuclear transcription factor Y subunit alpha OS=Homo sapiens GN=NFYA PE=1 SV=2
m.15586	Q9JJ19	39	46	34	39	23	43	0.103	0.7705	0.266886	0.020223	0.731203		Na(+)/H(+) exchange regulatory cofactor NHE-RF1 OS=Rattus norvegicus GN=Slc9a3r1 PE=1 SV=3
m.1560	Q6EE31	6	8	9	17	12	11	0.78	3.051	0	0	0.605845	Y (O->N)	T-complex protein 1 subunit theta OS=Gallus gallus GN=CCT8 PE=1 SV=3
m.15618	E9Q634	0	1	0	1	1	2	0.471	0.6265	0.690525	0.086213	0.741787		Unconventional myosin-Ie OS=Mus musculus GN=Myo1e PE=1 SV=1
m.15624	3682490	3	0	0	0	0	0	-0.396	-0.5109	0.040791	0.688956	0.0024		Putative uncharacterized protein OS=Branchiostoma floridae GN=BRAFLDRAFT_88075 PE=4 SV=1
m.15629	n/a	0	0	2	0	0	0	-0.141	-0.1833	0.743724	0.713229	0.106843		unknown
m.15633	P50395	107	243	259	180	190	141	0.054	0.8475	0.124205	0.007902	0.722213		Rab GDP dissociation inhibitor beta OS=Homo sapiens GN=GDI2 PE=1 SV=2
m.15646	n/a	6	10	6	2	0	1	-1.544	-2.7553	0	0.601887	0	Y (N->N)	unknown
m.15654	P10922	1	2	1	0	2	0	0.162	0.2173	1	0.570732	0.607441		Histone H1.0 OS=Mus musculus GN=H1f0 PE=2 SV=4
m.15674	n/a	0	4	2	0	0	0	-0.743	-1.0878	1e-06	0.644617	0		unknown
m.15686	Q32L92	0	0	2	0	0	0	-0.079	-0.095	0.919842	0.707725	0.204559		Calponin-3 OS=Bos taurus GN=CNN3 PE=2 SV=1
m.15693	Q7ZXQ9	32	34	39	40	32	22	0.131	0.9301	0.046218	0.002547	0.71225		Drebrin-like protein A OS=Xenopus laevis GN=dbnl-a PE=2 SV=1
m.15697	n/a	2	4	0	0	0	0	-0.779	-0.9388	2.1e-05	0.653054	1e-06		unknown
m.15700	n/a	1	4	4	3	5	1	0.216	0.4176	1	0.33125	0.71571		unknown
m.15711	Q8WWV3	2	0	0	0	0	0	-0.174	-0.2073	0.677284	0.713217	0.086975		Reticulon-4-interacting protein 1, mitochondrial OS=Homo sapiens GN=RTN4IP1 PE=1 SV=2
m.15722	Q8MI17	4	24	20	16	11	33	0.463	2.4803	0	0	0.618205		Retinal dehydrogenase 1 OS=Oryctolagus cuniculus GN=ALDH1A1 PE=2 SV=1
m.15724	Q14974	0	0	0	1	2	2	0.811	1.062	0.006976	0.00032	0.697479		Importin subunit beta-1 OS=Homo sapiens GN=KPNB1 PE=1 SV=2
m.1573	Q6IP57	1	1	1	0	0	1	0.193	0.2269	1	0.562213	0.615401		UBA-like domain-containing protein 2-A OS=Xenopus laevis GN=ubald2-a PE=2 SV=1
m.15750	n/a	3	6	3	1	1	1	-1.287	-1.8448	0	0.616875	0		unknown
m.15756	Q99NB1	1	3	0	2	10	2	1.239	2.1938	0	0	0.628076	Y (O->N)	Acetyl-coenzyme A synthetase 2-like, mitochondrial OS=Mus musculus GN=Acss1 PE=1 SV=1
m.1576	A6H584	60	32	52	49	15	33	-0.168	-1.2288	0	0.63811	0		Collagen alpha-5(VI) chain OS=Mus musculus GN=Col6a5 PE=1 SV=3
m.15764	O55012	1	5	6	5	6	0	0.219	0.5275	0.918658	0.182938	0.737787		Phosphatidylinositol-binding clathrin assembly protein OS=Rattus norvegicus GN=Picalm PE=1 SV=1
m.15770	n/a	1	11	34	0	0	0	-2.634	-4.5052	0	0.593239	0	Y (N->N)	unknown
m.15776	P51108	0	0	0	3	0	1	0.793	1.0304	0.011335	0.000542	0.700836		Dihydroflavonol-4-reductase OS=Zea mays GN=A1 PE=3 SV=1
m.15796	n/a	0	0	0	0	1	0	0.21	0.2518	1	0.538583	0.634523		unknown
m.15803	P00491	3	4	6	4	6	1	0.033	0.0761	1	0.661599	0.450516		Purine nucleoside phosphorylase OS=Homo sapiens GN=PNP PE=1 SV=2
m.15806	P54319	0	1	0	0	2	0	0.528	0.6599	0.58789	0.063887	0.74061		Phospholipase A-2-activating protein OS=Rattus norvegicus GN=Plaa PE=2 SV=3
m.1582	P41044	2	3	2	2	4	11	1.158	2.5502	0	0	0.616188	Y (O->N)	Calbindin-32 OS=Drosophila melanogaster GN=Cbp53E PE=2 SV=1
m.15822	3277618	1	3	1	1	2	0	-0.061	-0.0859	0.931449	0.706569	0.216603		Predicted protein OS=Nematostella vectensis GN=v1g244535 PE=4 SV=1
m.1583	P56839	22	24	24	23	18	15	0	0.0009	0.992804	0.688744	0.341895		Phosphoenolpyruvate phosphomutase OS=Mytilus edulis PE=1 SV=3
m.15831	n/a	0	0	2	0	6	1	1.022	1.5671	0	0	0.65805		unknown
m.15837	n/a	0	1	0	0	0	0	0.148	0.1635	1	0.612584	0.556485		unknown
m.15838	Q6DFA8	0	0	0	2	0	0	0.543	0.6674	0.564229	0.059545	0.74021		Poly(A) RNA polymerase GLD2-B OS=Xenopus laevis GN=papd4-b PE=1 SV=1
m.15839	Q9CQC9	14	13	25	18	23	5	0.099	0.4827	0.971967	0.24018	0.731325		GTP-binding protein SAR1b OS=Mus musculus GN=Sar1b PE=1 SV=1
m.15850	Q5ZI78	0	0	1	1	1	0	0.232	0.2654	1	0.524736	0.644075		Tumor necrosis factor alpha-induced protein 8 OS=Gallus gallus GN=TNFAIP8 PE=2 SV=1
m.15857	Q6NZ09	13	13	23	14	8	13	-0.094	-0.4098	0.141774	0.699263	0.009642		Proteasomal ubiquitin receptor ADRM1 OS=Danio rerio GN=adrm1b PE=1 SV=1
m.15859	P46471	3	4	11	9	6	4	0.281	0.8318	0.147064	0.009659	0.724105		26S protease regulatory subunit 7 OS=Mus musculus GN=Psmc2 PE=1 SV=5
m.15899	Q8CE50	1	5	2	1	9	1	0.559	1.2471	0.000273	1e-05	0.680286		Sorting nexin-30 OS=Mus musculus GN=Snx30 PE=2 SV=1
m.159	P27393	0	0	0	0	0	1	0.177	0.1935	0.999853	0.590456	0.586251		Collagen alpha-2(IV) chain OS=Ascaris suum PE=2 SV=1
m.1592	Q2MHE4	0	0	0	2	0	0	0.511	0.6294	0.681956	0.084075	0.741727		Serine/threonine-protein kinase HT1 OS=Arabidopsis thaliana GN=HT1 PE=1 SV=1
m.15923	P01267	11	24	53	23	18	4	-0.447	-2.3629	0	0.60703	0		Thyroglobulin OS=Bos taurus GN=TG PE=1 SV=1
m.15962	Q9BZM1	5	1	0	0	0	0	-0.716	-0.9717	1e-05	0.651025	0		Group XIIA secretory phospholipase A2 OS=Homo sapiens GN=PLA2G12A PE=1 SV=1
m.15986	Q86YS6	1	4	10	4	4	3	-0.117	-0.2896	0.424747	0.70975	0.039219		Ras-related protein Rab-43 OS=Homo sapiens GN=RAB43 PE=1 SV=1
m.1600	B4EUF0	0	0	0	8	6	0	2.022	2.8443	0	0	0.609411	Y (O->N)	5_-methylthioadenosine/S-adenosylhomocysteine nucleosidase OS=Proteus mirabilis (strain HI4320) GN=mtN->N PE=3 SV=1
m.16001	Q80T79	0	1	1	3	3	3	1.377	2.093	0	0	0.632102	Y (O->N)	CUB and sushi domain-containing protein 3 OS=Mus musculus GN=Csmd3 PE=2 SV=3
m.16008	3286479	0	0	0	1	0	0	0.183	0.2026	0.999902	0.583147	0.594601		Predicted protein OS=Nematostella vectensis GN=v1g222210 PE=4 SV=1
m.16009	Q61789	9	15	19	23	14	20	0.5	2.4628	0	0	0.618736	Y (O->N)	Laminin subunit alpha-3 OS=Mus musculus GN=Lama3 PE=1 SV=4
m.16029	Q9QZB7	2	2	5	6	3	1	0.35	0.6689	0.559534	0.058704	0.740125		Actin-related protein 10 OS=Mus musculus GN=Actr10 PE=1 SV=2
m.16036	3663538	0	0	1	4	4	5	1.852	2.8	0	0	0.610279	Y (O->N)	Putative uncharacterized protein OS=Branchiostoma floridae GN=BRAFLDRAFT_63863 PE=4 SV=1
m.16043	3665245	1	4	2	0	0	0	-0.693	-0.9751	1e-05	0.650821	0		Putative uncharacterized protein OS=Branchiostoma floridae GN=BRAFLDRAFT_86827 PE=4 SV=1
m.16056	A7RQM5	1	4	2	1	1	0	-0.686	-0.9765	9e-06	0.650738	0		ATPase ASNA1 homolog OS=Nematostella vectensis GN=v1g161623 PE=3 SV=1
m.16060	Q29122	0	0	0	1	0	1	0.106	0.1247	1	0.637	0.512858		Unconventional myosin-VI OS=Sus scrofa GN=MYO6 PE=1 SV=1
m.16068	n/a	0	2	0	0	0	0	-0.1	-0.1158	0.888929	0.709919	0.178263		unknown
m.16090	O61491	15	18	12	14	27	6	0.284	1.4001	1.1e-05	0	0.668765		Flotillin-1 OS=Drosophila melanogaster GN=Flo-1 PE=2 SV=1
m.16099	n/a	3	7	10	0	0	0	-1.857	-2.7762	0	0.601637	0	Y (N->N)	unknown
m.16108	Q9W698	1	0	0	1	1	0	0.191	0.2119	1	0.575381	0.602817		1-aminocyclopropane-1-carboxylate synthase-like protein 1 OS=Takifugu rubripes GN=accs PE=3 SV=1
m.1611	P97846	0	0	1	0	2	13	1.92	2.9797	0	0	0.606996	Y (O->N)	Contactin-associated protein 1 OS=Rattus norvegicus GN=Cntnap1 PE=1 SV=1
m.16119	Q5RA81	6	4	1	4	3	7	0.486	1.1873	0.000838	3.3e-05	0.685397		GrpE protein homolog 1, mitochondrial OS=Pongo abelii GN=GRPEL1 PE=2 SV=1
m.16132	Q8BW96	0	4	3	2	0	2	-0.265	-0.4235	0.121609	0.697889	0.008075		Calcium/calmodulin-dependent protein kinase type 1D OS=Mus musculus GN=Camk1d PE=1 SV=2
m.16148	O43586	1	0	1	0	0	0	0.264	0.3064	1	0.479035	0.669338		Proline-serine-threonine phosphatase-interacting protein 1 OS=Homo sapiens GN=PSTPIP1 PE=1 SV=1
m.16180	Q0IIF7	5	9	15	15	4	10	0.233	0.9628	0.029922	0.00157	0.708414		Ubiquitin carboxyl-terminal hydrolase 14 OS=Bos taurus GN=USP14 PE=2 SV=3
m.16196	O94876	7	3	0	0	0	1	-1.227	-1.6419	0	0.622756	0		Transmembrane and coiled-coil domains protein 1 OS=Homo sapiens GN=TMCC1 PE=1 SV=3
m.16208	n/a	0	0	0	0	0	3	0.787	1.0033	0.016918	0.000839	0.703811		unknown
m.16211	Q5E9C0	3	2	2	0	5	0	0.182	0.3457	1	0.430072	0.689055		Ras suppressor protein 1 OS=Bos taurus GN=RSU1 PE=2 SV=1
m.16218	Q9CQC8	0	1	0	1	0	0	0.164	0.1877	0.999828	0.594966	0.580765		Maspardin OS=Mus musculus GN=Spg21 PE=1 SV=1
m.16222	A6QLU1	1	3	1	3	6	0	0.938	1.6689	0	0	0.652215		Glycerol-3-phosphate dehydrogenase, mitochondrial OS=Bos taurus GN=GPD2 PE=2 SV=1
m.16224	Q9UTA8	0	0	0	1	5	2	1.253	1.8238	0	0	0.644175		Uncharacterized methyltransferase-like C25B8.10 OS=Schizosaccharomyces pombe (strain 972 / ATCC 24843) GN=SPAC25B8.10 PE=3 SV=1
m.16226	P33450	0	0	0	0	1	1	0.127	0.1528	1	0.619775	0.545028		Cadherin-related tumor suppressor OS=Drosophila melanogaster GN=ft PE=1 SV=3
m.16233	n/a	13	8	15	14	10	8	0.111	0.4251	1	0.320599	0.717896		unknown
m.16246	Q91WU5	0	1	1	18	7	3	2.605	3.8771	0	0	0.596958	Y (O->N)	Arsenite methyltransferase OS=Mus musculus GN=As3mt PE=2 SV=2
m.16247	P83851	1	3	3	1	0	3	-0.167	-0.2716	0.479909	0.710877	0.047234		Inosine-uridine preferring nucleoside hydrolase OS=Leishmania major GN=NSNH PE=1 SV=3
m.16253	3280664	0	0	1	0	0	0	0.244	0.2786	1	0.510663	0.652772		Predicted protein OS=Nematostella vectensis GN=v1g246196 PE=4 SV=1
m.16258	Q923G2	1	0	1	1	1	3	0.746	0.9082	0.061019	0.003482	0.714867		DNA-directed RNA polymerases I, II, and III subunit RPABC3 OS=Mus musculus GN=Polr2h PE=2 SV=3
m.1626	Q32LM2	6	17	12	17	14	11	0.42	1.8643	0	0	0.642222		Small glutamine-rich tetratricopeptide repeat-containing protein alpha OS=Bos taurus GN=SGTA PE=2 SV=1
m.16276	P20007	0	0	3	1	0	0	-0.43	-0.5509	0.023341	0.684916	0.001314		Phosphoenolpyruvate carboxykinase [GTP] OS=Drosophila melanogaster GN=Pepck PE=2 SV=2
m.16281	O95881	14	10	14	8	6	5	-0.458	-1.59	0	0.624473	0		Thioredoxin domain-containing protein 12 OS=Homo sapiens GN=TXNDC12 PE=1 SV=1
m.16282	Q9D1D6	1	0	3	0	1	0	-0.449	-0.5763	0.016096	0.6824	0.000882		Collagen triple helix repeat-containing protein 1 OS=Mus musculus GN=Cthrc1 PE=2 SV=2
m.16290	n/a	0	0	0	1	0	0	0.236	0.2657	1	0.524423	0.644279		unknown
m.16299	n/a	0	0	1	0	0	0	0.158	0.1881	0.999819	0.594659	0.581148		unknown
m.16303	Q9HBA9	1	1	0	0	3	3	1.139	1.5757	0	0	0.657539		Putative N-acetylated-alpha-linked acidic dipeptidase OS=Homo sapiens GN=FOLH1B PE=2 SV=1
m.16304	Q96CG8	0	1	2	0	0	0	-0.068	-0.0904	0.925811	0.707156	0.210609		Collagen triple helix repeat-containing protein 1 OS=Homo sapiens GN=CTHRC1 PE=1 SV=1
m.16309	Q5RBM6	11	7	4	5	1	3	-0.697	-1.8859	0	0.615848	0		Beta-ureidopropionase OS=Pongo abelii GN=UPB1 PE=2 SV=1
m.16319	Q6AYQ8	21	27	5	8	5	12	-0.515	-2.2157	0	0.609247	0	Y (N->N)	Acylpyruvase FAHD1, mitochondrial OS=Rattus norvegicus GN=Fahd1 PE=2 SV=1
m.16332	XP_006824774	0	1	0	0	1	0	0.095	0.1171	1	0.641264	0.503649		PREDICTED: uncharacterized protein LOC100369350 [Saccoglossus kowalevskii]
m.16351	P52301	55	47	73	31	16	35	-0.535	-4.2436	0	0.594033	0	Y (N->N)	GTP-binding nuclear protein Ran OS=Xenopus laevis GN=ran PE=1 SV=2
m.16371	P53111	1	2	3	2	3	3	0.501	0.8693	0.097224	0.005934	0.719571		NADPH-dependent aldehyde reductase ARI1 OS=Saccharomyces cerevisiae (strain ATCC 204508 / S288c) GN=ARI1 PE=1 SV=1
m.16384	Q9D8N2	0	0	3	1	3	0	0.196	0.2912	1	0.496656	0.660566		Protein FAM45A OS=Mus musculus GN=Fam45a PE=2 SV=2
m.16389	Q1RMP7	2	0	0	0	1	0	-0.116	-0.1487	0.826665	0.712207	0.140638		Peptidyl-prolyl cis-trans isomerase-like 6 OS=Bos taurus GN=PPIL6 PE=2 SV=1
m.16423	Q8NUV9	0	4	5	1	2	0	-0.861	-1.3573	0	0.63293	0		Uncharacterized oxidoreductase MW2403 OS=Staphylococcus aureus (strain MW2) GN=MW2403 PE=3 SV=1
m.16425	Q5RID7	0	0	0	0	2	1	0.557	0.6865	0.503926	0.04952	0.738998		Sorting nexin-17 OS=Danio rerio GN=snx17 PE=2 SV=1
m.16442	5548421	0	18	10	6	0	0	-1.099	-2.6726	0	0.602909	0	Y (N->N)	Uncharacterized protein OS=Tetranychus urticae PE=3 SV=1
m.16446	Q9JHW2	0	0	0	2	3	4	1.437	2.152	0	0	0.629713	Y (O->N)	Omega-amidase NIT2 OS=Mus musculus GN=Nit2 PE=1 SV=1
m.16449	O55029	8	18	13	10	5	8	-0.329	-1.1869	0	0.639929	0		Coatomer subunit beta_ OS=Mus musculus GN=Copb2 PE=2 SV=2
m.16465	Q91XA9	2	0	2	6	5	4	1.362	2.4497	0	0	0.619139	Y (O->N)	Acidic mammalian chitinase OS=Mus musculus GN=Chia PE=1 SV=2
m.1647	A3KP77	0	0	0	0	0	1	0.124	0.135	1	0.630958	0.524996		Oxidoreductase NAD-binding domain-containing protein 1 OS=Danio rerio GN=oxnad1 PE=2 SV=1
m.16496	3271176	0	0	0	3	0	0	0.741	0.9822	0.022868	0.001167	0.706187		Predicted protein OS=Nematostella vectensis GN=v1g232305 PE=4 SV=1
m.16515	Q4LDE5	0	6	0	0	0	0	-0.926	-1.2715	0	0.636332	0		Sushi, von Willebrand factor type A, EGF and pentraxin domain-containing protein 1 OS=Homo sapiens GN=SVEP1 PE=1 SV=3
m.1652	Q8JFV8	85	183	115	88	65	105	-0.166	-2.0713	0	0.611809	0		Synaptic vesicle membrane protein VAT-1 homolog OS=Danio rerio GN=vat1 PE=2 SV=1
m.16526	Q9Y2S2	0	0	0	1	0	1	0.128	0.1472	1	0.623397	0.538857		Lambda-crystallin homolog OS=Homo sapiens GN=CRYL1 PE=1 SV=3
m.16548	Q92673	0	0	4	1	0	0	-0.539	-0.7043	0.002048	0.67056	9.9e-05		Sortilin-related receptor OS=Homo sapiens GN=SORL1 PE=1 SV=2
m.1655	Q90744	12	19	16	13	12	16	0.095	0.4512	0.993638	0.283629	0.72473		Alpha-N-acetylgalactosaminidase OS=Gallus gallus GN=NAGA PE=1 SV=1
m.16552	3273425	0	1	0	1	1	0	0.171	0.1944	0.999853	0.589745	0.587091		Predicted protein OS=Nematostella vectensis GN=v1g242207 PE=4 SV=1
m.16591	n/a	4	3	7	7	4	3	0.22	0.5789	0.818339	0.127013	0.74144		unknown
m.16598	A7S338	3	9	13	9	5	9	0.143	0.4635	0.986507	0.266445	0.727517		Lissencephaly-1 homolog OS=Nematostella vectensis GN=v1g242515 PE=3 SV=1
m.166	P42577	0	0	0	0	1	0	0.249	0.2793	1	0.509899	0.653218		Soma ferritin OS=Lymnaea stagnalis PE=2 SV=2
m.16603	Q8WXG9	2	2	0	0	0	0	-0.368	-0.4696	0.069954	0.693186	0.004334		G-protein coupled receptor 98 OS=Homo sapiens GN=GPR98 PE=1 SV=2
m.16613	Q96N76	0	2	0	0	0	0	-0.093	-0.1088	0.90005	0.709248	0.186911		Urocanate hydratase OS=Homo sapiens GN=UROC1 PE=1 SV=1
m.16651	Q5M8W9	14	22	22	14	18	8	-0.138	-0.6962	0.002355	0.671263	0.000115		4-hydroxy-2-oxoglutarate aldolase, mitochondrial OS=Xenopus tropicalis GN=hoga1 PE=2 SV=2
m.16655	Q07617	0	0	1	0	0	0	0.226	0.2664	1	0.523691	0.644754		Sperm-associated antigen 1 OS=Homo sapiens GN=SPAG1 PE=1 SV=3
m.16670	n/a	3	3	1	0	0	0	-0.727	-0.9562	1.5e-05	0.651969	1e-06		unknown
m.16692	Q8BWT1	86	74	123	72	61	44	-0.237	-2.4644	0	0.605632	0		3-ketoacyl-CoA thiolase, mitochondrial OS=Mus musculus GN=Acaa2 PE=1 SV=3
m.16736	n/a	1	3	0	3	1	1	0.171	0.268	1	0.522013	0.645832		unknown
m.1680	Q4QRK0	0	1	0	1	0	2	0.472	0.5806	0.814362	0.12537	0.741499		Methionine aminopeptidase 1 OS=Danio rerio GN=metap1 PE=2 SV=2
m.16813	Q26630	0	0	0	0	1	0	0.083	0.0938	1	0.653353	0.474139		33 kDa inner dynein arm light chain, axonemal OS=Strongylocentrotus purpuratus PE=1 SV=1
m.16825	Q54M22	0	0	0	0	1	0	0.165	0.1935	0.999853	0.590456	0.586251		2-oxoisovalerate dehydrogenase subunit alpha, mitochondrial OS=Dictyostelium discoideum GN=bkdA PE=3 SV=1
m.1685	Q12904	1	1	3	3	10	1	1.303	2.4585	0	0	0.618868	Y (O->N)	Aminoacyl tRNA synthase complex-interacting multifunctional protein 1 OS=Homo sapiens GN=AIMP1 PE=1 SV=2
m.16853	n/a	0	1	2	0	2	1	0.275	0.3821	1	0.381102	0.70392		unknown
m.16859	Q8WWN9	30	44	35	30	12	31	-0.169	-1.1293	0	0.642579	0		Interactor protein for cytohesin exchange factors 1 OS=Homo sapiens GN=IPCEF1 PE=1 SV=1
m.16864	Q9ULC4	1	1	1	0	1	2	0.465	0.6508	0.616441	0.069479	0.741031		Malignant T-cell-amplified sequence 1 OS=Homo sapiens GN=MCTS1 PE=1 SV=1
m.1688	Q66HG5	0	0	0	2	0	0	0.499	0.6244	0.696712	0.087786	0.741825		Transmembrane 9 superfamily member 2 OS=Rattus norvegicus GN=Tm9sf2 PE=2 SV=1
m.1689	n/a	3	5	1	3	1	0	-0.43	-0.7929	0.000411	0.663302	1.8e-05		unknown
m.16901	3275002	18	0	0	0	0	0	-1.842	-2.6367	0	0.603366	0	Y (N->N)	Predicted protein OS=Nematostella vectensis GN=v1g243126 PE=4 SV=1
m.16910	A6NMZ7	2	14	33	17	10	10	-0.045	-0.1965	0.707929	0.71329	0.095556		Collagen alpha-6(VI) chain OS=Homo sapiens GN=COL6A6 PE=1 SV=2
m.16923	Q5RBR7	3	5	9	11	8	3	0.472	1.4493	4e-06	0	0.66544		Acyl-protein thioesterase 1 OS=Pongo abelii GN=LYPLA1 PE=2 SV=1
m.16955	P22897	0	0	0	2	7	1	1.5	2.088	0	0	0.632308	Y (O->N)	Macrophage maN->Nose receptor 1 OS=Homo sapiens GN=MRC1 PE=1 SV=1
m.16972	Q8N6T3	0	1	0	0	0	0	0.111	0.1333	1	0.631977	0.52302		ADP-ribosylation factor GTPase-activating protein 1 OS=Homo sapiens GN=ARFGAP1 PE=1 SV=2
m.16991	n/a	0	0	2	2	1	0	0.282	0.3685	1	0.399731	0.698718		unknown
m.16992	Q9SE95	0	0	0	0	1	0	0.306	0.3518	1	0.422077	0.691761		FH protein interacting protein FIP2 OS=Arabidopsis thaliana GN=FIP2 PE=1 SV=1
m.16994	O18598	0	0	0	19	0	0	2.299	3.4604	0	0	0.600419	Y (O->N)	Glutathione S-transferase OS=Blattella germanica PE=1 SV=3
m.16997	P09010	38	31	80	93	61	42	0.512	4.7697	0	0	0.592936	Y (O->N)	Lamin-L(I) OS=Xenopus laevis PE=2 SV=1
m.17002	P31696	3	4	5	6	7	1	0.368	0.9387	0.041319	0.002247	0.711232		Agrin OS=Gallus gallus GN=AGRN PE=1 SV=3
m.17007	3276285	0	3	0	1	2	1	-0.058	-0.0861	0.931218	0.706596	0.216335		Predicted protein OS=Nematostella vectensis GN=v1g208975 PE=4 SV=1
m.17032	Q6GPY0	8	6	7	9	8	10	0.473	1.6344	0	0	0.65414		Mitochondrial import iN->Ner membrane translocase subunit Tim13-A OS=Xenopus laevis GN=timm13-a PE=3 SV=2
m.1706	A0M8U6	0	0	1	1	0	0	0.196	0.2346	1	0.555144	0.621545		Testin OS=Canis familiaris GN=TES PE=3 SV=1
m.17099	P49189	1	7	0	5	5	0	0.403	0.8746	0.09144	0.005528	0.718928		4-trimethylaminobutyraldehyde dehydrogenase OS=Homo sapiens GN=ALDH9A1 PE=1 SV=3
m.171	Q91VW5	5	1	8	9	10	2	0.647	1.9413	0	0	0.638653		Golgin subfamily A member 4 OS=Mus musculus GN=Golga4 PE=1 SV=2
m.17101	Q5ZMP6	4	5	6	13	15	5	1.036	3.1036	0	0	0.605041	Y (O->N)	AP-2 complex subunit mu OS=Gallus gallus GN=AP2M1 PE=2 SV=1
m.17110	Q50457	0	0	0	2	2	0	0.81	1.0684	0.006307	0.000287	0.696814		Rhamnosyl O-methyltransferase OS=Mycobacterium tuberculosis GN=Rv2959c PE=1 SV=1
m.17128	O94979	0	1	1	0	3	2	1.009	1.4004	1.1e-05	0	0.668745		Protein transport protein Sec31A OS=Homo sapiens GN=SEC31A PE=1 SV=3
m.17132	n/a	2	3	0	1	0	3	0.02	0.0317	0.9996	0.679074	0.387534		unknown
m.1714	Q5XIG6	1	3	2	2	2	2	0.218	0.3665	1	0.40244	0.697918		N-acetylgalactosamine kinase OS=Rattus norvegicus GN=Galk2 PE=2 SV=1
m.17144	3266162	5	0	2	3	2	1	-0.122	-0.2096	0.670536	0.713188	0.085221		Predicted protein (Fragment) OS=Nematostella vectensis GN=v1g79796 PE=4 SV=1
m.17166	Q5ZHN3	1	1	1	1	1	0	0.114	0.1238	1	0.637514	0.511778		WD repeat domain phosphoinositide-interacting protein 2 OS=Gallus gallus GN=WIPI2 PE=2 SV=1
m.17196	n/a	0	2	0	4	5	0	1.185	1.8232	0	0	0.644205		unknown
m.17237	Q92556	0	0	0	0	0	2	0.606	0.7183	0.406641	0.035854	0.736446		Engulfment and cell motility protein 1 OS=Homo sapiens GN=ELMO1 PE=1 SV=2
m.17244	Q9NX07	0	0	2	0	0	0	-0.056	-0.065	0.953726	0.703436	0.245329		tRNA selenocysteine 1-associated protein 1 OS=Homo sapiens GN=TRNAU1AP PE=1 SV=1
m.1725	P52654	0	1	2	0	3	0	0.432	0.5555	0.869339	0.15101	0.740239		Transcription initiation factor IIA subunit 1 OS=Drosophila melanogaster GN=TfIIA-L PE=1 SV=2
m.17255	Q32LJ4	0	0	0	0	1	0	0.269	0.322	1	0.46016	0.677657		Tumor protein p63-regulated gene 1-like protein OS=Bos taurus GN=TPRG1L PE=2 SV=1
m.1729	Q96DH6	1	6	0	5	6	2	0.762	1.6551	0	0	0.652979		RNA-binding protein Musashi homolog 2 OS=Homo sapiens GN=MSI2 PE=1 SV=1
m.17297	Q6P5E4	1	1	3	2	0	3	0.327	0.4951	0.960111	0.223694	0.733444		UDP-glucose:glycoprotein glucosyltransferase 1 OS=Mus musculus GN=Uggt1 PE=1 SV=4
m.173	n/a	703	1852	1385	1058	937	1442	0.097	4.6569	0	0	0.593298		unknown
m.17323	3285395	103	73	91	89	57	101	0.156	1.8642	0	0	0.642226		Predicted protein OS=Nematostella vectensis GN=v1g220800 PE=3 SV=1
m.1733	A2AJ76	13	8	0	3	0	1	-1.299	-2.5251	0	0.604821	0	Y (N->N)	Hemicentin-2 OS=Mus musculus GN=Hmcn2 PE=2 SV=1
m.17333	Q9CU62	0	0	0	1	0	0	0.201	0.2386	1	0.551387	0.624655		Structural maintenance of chromosomes protein 1A OS=Mus musculus GN=Smc1a PE=1 SV=4
m.17346	P52948	0	2	1	0	2	0	0.202	0.2763	1	0.513159	0.651297		Nuclear pore complex protein Nup98-Nup96 OS=Homo sapiens GN=NUP98 PE=1 SV=4
m.17386	Q96CG8	0	7	1	3	0	2	-0.207	-0.3754	0.203476	0.702616	0.014817		Collagen triple helix repeat-containing protein 1 OS=Homo sapiens GN=CTHRC1 PE=1 SV=1
m.17401	3278511	3	14	8	7	2	1	-0.722	-1.9183	0	0.615075	0		Predicted protein OS=Nematostella vectensis GN=v1g245074 PE=4 SV=1
m.17418	Q5EA11	0	0	0	1	2	0	0.543	0.6552	0.602724	0.066731	0.740836		Tetratricopeptide repeat protein 4 OS=Bos taurus GN=TTC4 PE=2 SV=2
m.17423	Q9DAK2	0	0	0	1	0	0	0.138	0.161	1	0.614296	0.553848		Parkin coregulated gene protein homolog OS=Mus musculus GN=Pacrg PE=1 SV=1
m.17427	Q8BZE1	33	24	15	8	18	0	-0.778	-3.36	0	0.596549	0	Y (N->N)	Putative DMBT1-like protein OS=Mus musculus PE=2 SV=2
m.17435	P63329	30	62	85	59	41	52	0.078	0.7612	0.289411	0.022481	0.732209		Serine/threonine-protein phosphatase 2B catalytic subunit alpha isoform OS=Rattus norvegicus GN=Ppp3ca PE=1 SV=1
m.17440	3275511	0	0	0	0	0	1	0.137	0.1597	1	0.615179	0.552467		Predicted protein OS=Nematostella vectensis GN=v1g208025 PE=4 SV=1
m.17452	Q62687	4	4	3	3	2	5	0.125	0.2933	1	0.494269	0.661819		Sodium-dependent neutral amino acid transporter B(0)AT3 OS=Rattus norvegicus GN=Slc6a18 PE=2 SV=1
m.17459	P19137	1	1	0	0	0	0	0.094	0.1095	1	0.645368	0.494232		Laminin subunit alpha-1 OS=Mus musculus GN=Lama1 PE=1 SV=1
m.17466	P13667	43	48	38	32	15	36	-0.212	-1.4255	0	0.630343	0		Protein disulfide-isomerase A4 OS=Homo sapiens GN=PDIA4 PE=1 SV=2
m.17472	Q0SF06	0	0	1	0	0	0	0.255	0.2882	1	0.500042	0.658755		D-inositol 3-phosphate glycosyltransferase OS=Rhodococcus sp. (strain RHA1) GN=mshA PE=3 SV=1
m.17476	Q28F07	3	5	5	8	7	7	0.754	2.1521	0	0	0.629709	Y (O->N)	Protein arginine N-methyltransferase 1 OS=Xenopus tropicalis GN=prmt1 PE=2 SV=1
m.17491	Q04832	0	0	0	0	1	0	0.286	0.3299	1	0.450312	0.681618		DNA-binding protein HEXBP OS=Leishmania major GN=HEXBP PE=4 SV=1
m.17496	Q99JX3	21	16	16	16	10	11	-0.12	-0.5492	0.023917	0.685086	0.001349		Golgi reassembly-stacking protein 2 OS=Mus musculus GN=Gorasp2 PE=1 SV=3
m.17509	Q4R562	8	8	15	11	2	8	-0.142	-0.4767	0.06394	0.692457	0.003924		Beta-arrestin-1 OS=Macaca fascicularis GN=ARRB1 PE=2 SV=1
m.17514	Q9D5V6	11	8	7	10	4	7	0.003	0.01	0.995377	0.686086	0.355456		Synapse-associated protein 1 OS=Mus musculus GN=Syap1 PE=1 SV=1
m.17521	Q9GLW7	111	92	96	98	80	20	-0.177	-1.9764	0	0.613762	0		Peroxiredoxin-5, mitochondrial OS=Chlorocebus aethiops GN=PRDX5 PE=2 SV=1
m.17527	P05132	0	0	1	0	2	0	0.51	0.6636	0.576248	0.061715	0.740418		cAMP-dependent protein kinase catalytic subunit alpha OS=Mus musculus GN=Prkaca PE=1 SV=3
m.17538	C0JBW6	0	0	0	0	1	1	0.228	0.2699	1	0.520008	0.647103		Nematoblast-specific protein nb035-sv2 OS=Hydra vulgaris GN=nb035 PE=2 SV=1
m.17547	Q58588	14	10	10	13	13	9	0.257	1.017	0.013843	0.000674	0.702296		Uncharacterized protein MJ1187 OS=Methanocaldococcus jaN->Naschii (strain ATCC 43067 / DSM 2661 / JAL-1 / JCM 10045 / NBRC 100440) GN=MJ1187 PE=1 SV=1
m.17553	n/a	2	9	0	0	0	0	-1.277	-1.8765	0	0.616079	0		unknown
m.17555	P07919	0	1	0	0	0	2	0.512	0.625	0.69494	0.087335	0.741814		Cytochrome b-c1 complex subunit 6, mitochondrial OS=Homo sapiens GN=UQCRH PE=1 SV=2
m.17562	3268417	0	2	2	2	0	0	-0.087	-0.1233	0.876185	0.710563	0.169239		Predicted protein OS=Nematostella vectensis GN=v1g231988 PE=4 SV=1
m.17572	Q15370	22	14	13	25	13	10	0.224	1.0562	0.007637	0.000353	0.698086		Transcription elongation factor B polypeptide 2 OS=Homo sapiens GN=TCEB2 PE=1 SV=1
m.17573	Q9UNI1	0	0	0	0	2	0	0.502	0.6239	0.698191	0.088164	0.741833		Chymotrypsin-like elastase family member 1 OS=Homo sapiens GN=CELA1 PE=1 SV=2
m.17577	Q8CG08	1	3	2	0	0	1	-0.58	-0.7405	0.001082	0.667499	5e-05		Collagen triple helix repeat-containing protein 1 OS=Rattus norvegicus GN=Cthrc1 PE=1 SV=1
m.17582	A2AX52	1	4	5	10	3	6	0.889	2.2237	0	0	0.626934	Y (O->N)	Collagen alpha-4(VI) chain OS=Mus musculus GN=Col6a4 PE=1 SV=2
m.17587	Q5ZMH1	4	6	2	6	4	2	0.247	0.5713	0.835834	0.134527	0.74113		Septin-2 OS=Gallus gallus GN=SEPT2 PE=2 SV=1
m.17588	Q9UGM3	6	8	2	0	0	0	-1.585	-2.3021	0	0.60791	0	Y (N->N)	Deleted in malignant brain tumors 1 protein OS=Homo sapiens GN=DMBT1 PE=1 SV=2
m.17595	O55012	36	31	71	45	16	15	-0.374	-2.5417	0	0.604602	0		Phosphatidylinositol-binding clathrin assembly protein OS=Rattus norvegicus GN=Picalm PE=1 SV=1
m.17598	B5X186	1	0	0	0	0	0	0.228	0.277	1	0.512401	0.651747		Calumenin-A OS=Salmo salar GN=calua PE=2 SV=1
m.17599	Q7SXV9	1	0	0	1	0	0	0.176	0.2072	1	0.579344	0.598705		Calumenin-B OS=Danio rerio GN=calub PE=2 SV=1
m.17609	Q16527	1	0	0	1	1	0	0.168	0.1933	0.999852	0.590613	0.586064		Cysteine and glycine-rich protein 2 OS=Homo sapiens GN=CSRP2 PE=1 SV=3
m.1761	Q9JHU4	4	6	16	17	12	16	0.784	3.1687	0	0	0.604095	Y (O->N)	Cytoplasmic dynein 1 heavy chain 1 OS=Mus musculus GN=Dync1h1 PE=1 SV=2
m.17615	Q5R227	0	12	14	2	2	9	-0.501	-1.4447	0	0.62963	0		Egg protein OS=Galaxea fascicularis GN=GfEP-4 PE=2 SV=1
m.17619	A8TX70	10	13	4	9	3	0	-0.521	-1.5281	0	0.626614	0		Collagen alpha-5(VI) chain OS=Homo sapiens GN=COL6A5 PE=1 SV=1
m.17634	Q15560	0	3	3	2	3	0	0.026	0.0439	1	0.674701	0.405281		Transcription elongation factor A protein 2 OS=Homo sapiens GN=TCEA2 PE=1 SV=1
m.17637	n/a	0	0	0	0	1	0	0.184	0.2175	1	0.570558	0.607611		unknown
m.17642	Q9WUR2	7	9	5	13	7	8	0.54	2.0226	0	0	0.635068	Y (O->N)	Enoyl-CoA delta isomerase 2, mitochondrial OS=Mus musculus GN=Eci2 PE=1 SV=2
m.17653	Q6GL11	14	17	15	17	12	15	0.177	0.8135	0.177603	0.012133	0.726285		Charged multivesicular body protein 4b OS=Xenopus tropicalis GN=chmp4b PE=2 SV=1
m.17655	A6UVR4	0	4	0	3	5	9	1.32	2.7528	0	0	0.611255	Y (O->N)	L-tyrosine decarboxylase OS=Methanococcus aeolicus (strain Nankai-3 / ATCC BAA-1280) GN=mfnA PE=3 SV=1
m.17662	3274580	6	2	2	5	0	5	0.309	0.6628	0.578802	0.06218	0.740461		Predicted protein OS=Nematostella vectensis GN=v1g206837 PE=4 SV=1
m.17663	Q9UKP5	0	0	0	0	1	0	0.251	0.2666	1	0.523482	0.644889		A disintegrin and metalloproteinase with thrombospondin motifs 6 OS=Homo sapiens GN=ADAMTS6 PE=2 SV=2
m.17682	P83941	1	10	1	5	2	3	0.036	0.0806	1	0.659576	0.456614		Transcription elongation factor B polypeptide 1 OS=Rattus norvegicus GN=Tceb1 PE=1 SV=1
m.17683	Q5TDH0	4	5	4	2	0	1	-1.011	-1.7307	0	0.620012	0		Protein DDI1 homolog 2 OS=Homo sapiens GN=DDI2 PE=1 SV=1
m.17685	Q01528	0	0	0	0	0	7	1.395	2.0511	0	0	0.633852	Y (O->N)	Hemagglutinin/amebocyte aggregation factor OS=Limulus polyphemus PE=1 SV=1
m.17686	Q3UQ28	13	2	10	15	15	8	0.66	2.56	0	0	0.615919	Y (O->N)	Peroxidasin homolog OS=Mus musculus GN=Pxdn PE=2 SV=2
m.17700	Q922V4	0	0	1	0	0	0	0.152	0.1776	0.999826	0.602552	0.570906		Pleiotropic regulator 1 OS=Mus musculus GN=Plrg1 PE=2 SV=1
m.17702	n/a	1	2	1	1	0	0	-0.095	-0.1136	0.892592	0.709715	0.180959		unknown
m.17710	P54357	1	1	2	0	0	0	-0.076	-0.0934	0.922024	0.707531	0.206655		Myosin-2 essential light chain OS=Drosophila melanogaster GN=Mlc-c PE=1 SV=1
m.17718	Q9QXG4	7	8	32	25	17	2	0.178	0.822	0.16288	0.010922	0.725277		Acetyl-coenzyme A synthetase, cytoplasmic OS=Mus musculus GN=Acss2 PE=1 SV=2
m.17738	Q924S5	0	1	0	0	0	1	0.136	0.1579	1	0.616392	0.550544		Lon protease homolog, mitochondrial OS=Rattus norvegicus GN=Lonp1 PE=2 SV=1
m.17739	O08807	5	9	7	9	12	11	0.672	2.4602	0	0	0.618815	Y (O->N)	Peroxiredoxin-4 OS=Mus musculus GN=Prdx4 PE=1 SV=1
m.17758	Q99K30	2	2	3	0	0	0	-0.836	-1.128	0	0.642641	0		Epidermal growth factor receptor kinase substrate 8-like protein 2 OS=Mus musculus GN=Eps8l2 PE=1 SV=1
m.17769	Q8TB22	1	0	7	2	1	1	-0.599	-1.0271	3e-06	0.647828	0		Spermatogenesis-associated protein 20 OS=Homo sapiens GN=SPATA20 PE=2 SV=3
m.17776	A0PJE2	9	9	8	22	16	9	0.813	3.4041	0	0	0.601055	Y (O->N)	Dehydrogenase/reductase SDR family member 12 OS=Homo sapiens GN=DHRS12 PE=1 SV=2
m.17784	Q4QQS3	2	3	7	4	1	8	0.308	0.738	0.350318	0.029065	0.734595		Protein OSCP1 OS=Rattus norvegicus GN=Oscp1 PE=2 SV=1
m.17789	Q8BGS2	1	1	0	0	0	1	0.148	0.1778	0.999834	0.602405	0.571105		BolA-like protein 2 OS=Mus musculus GN=Bola2 PE=1 SV=1
m.17793	Q5XI68	1	2	0	1	0	1	-0.184	-0.2319	0.603564	0.712678	0.069555		Protein Dr1 OS=Rattus norvegicus GN=Dr1 PE=2 SV=1
m.17794	Q8WUM4	17	45	53	40	50	12	0.112	0.7925	0.218095	0.01564	0.728732		Programmed cell death 6-interacting protein OS=Homo sapiens GN=PDCD6IP PE=1 SV=1
m.17804	Q6TGS6	34	58	57	53	39	38	0.096	0.8123	0.179761	0.012313	0.726426		Tyrosine--tRNA ligase, cytoplasmic OS=Danio rerio GN=yars PE=2 SV=2
m.17812	A8TX70	3	3	5	4	2	0	-0.264	-0.5209	0.035591	0.687938	0.00207		Collagen alpha-5(VI) chain OS=Homo sapiens GN=COL6A5 PE=1 SV=1
m.17821	Q9EQS0	202	138	174	153	120	115	-0.051	-0.7462	0.000976	0.667029	4.5e-05		Transaldolase OS=Rattus norvegicus GN=Taldo1 PE=1 SV=2
m.17830	Q99816	0	0	1	0	0	0	0.193	0.2199	1	0.568457	0.60963		Tumor susceptibility gene 101 protein OS=Homo sapiens GN=TSG101 PE=1 SV=2
m.1784	P18503	0	0	0	0	0	1	0.251	0.2693	1	0.520642	0.646703		Short-chain collagen C4 (Fragment) OS=Ephydatia muelleri PE=2 SV=1
m.17857	P50408	8	5	3	9	4	0	0.084	0.2137	1	0.573843	0.604371		V-type proton ATPase subunit F OS=Rattus norvegicus GN=Atp6v1f PE=1 SV=1
m.17859	Q8C4B4	4	7	7	4	3	5	-0.201	-0.5585	0.020913	0.684158	0.001168		Protein unc-119 homolog B OS=Mus musculus GN=Unc119b PE=2 SV=1
m.17862	P22757	0	1	0	2	0	0	0.456	0.6122	0.731819	0.097336	0.741954		Hatching enzyme OS=Paracentrotus lividus PE=1 SV=1
m.17885	O18334	1	1	6	1	2	0	-0.553	-0.8807	7.3e-05	0.656886	3e-06		Ras-related protein Rab6 OS=Drosophila melanogaster GN=Rab6 PE=1 SV=1
m.17886	Q5ZML3	0	0	1	0	1	0	0.291	0.3313	1	0.448547	0.682302		Serine/arginine-rich splicing factor 1 OS=Gallus gallus GN=SRSF1 PE=1 SV=3
m.17894	Q28C74	1	0	0	3	0	1	0.738	0.9356	0.043029	0.002351	0.711599		Leucine-rich PPR motif-containing protein, mitochondrial OS=Xenopus tropicalis GN=lrpprc PE=2 SV=1
m.17895	P43353	3	14	13	22	6	12	0.518	2.1797	0	0	0.628623	Y (O->N)	Aldehyde dehydrogenase family 3 member B1 OS=Homo sapiens GN=ALDH3B1 PE=1 SV=1
m.17897	Q9VWH4	5	10	12	20	10	17	0.797	3.3836	0	0	0.601296	Y (O->N)	Probable isocitrate dehydrogenase [NAD] subunit alpha, mitochondrial OS=Drosophila melanogaster GN=l(1)G0156 PE=2 SV=1
m.17910	Q91VS8	10	2	5	0	0	0	-1.635	-2.4761	0	0.605475	0	Y (N->N)	FERM, RhoGEF and pleckstrin domain-containing protein 2 OS=Mus musculus GN=Farp2 PE=1 SV=2
m.17922	Q90508	0	5	19	5	3	4	-0.535	-1.5526	0	0.625756	0		Vitellogenin-1 OS=Fundulus heteroclitus GN=vtg1 PE=1 SV=2
m.1793	Q99L04	0	2	3	5	4	0	0.73	1.3531	3.1e-05	1e-06	0.672098		Dehydrogenase/reductase SDR family member 1 OS=Mus musculus GN=Dhrs1 PE=2 SV=1
m.17930	n/a	0	1	0	0	2	0	0.469	0.6278	0.686716	0.08525	0.741761		unknown
m.1796	P19891	41	53	54	51	44	79	0.403	3.6933	0	0	0.598234		Asparagine synthetase [glutamine-hydrolyzing] OS=Cricetulus griseus GN=ASNS PE=2 SV=2
m.17967	P26990	0	2	2	1	3	0	0.157	0.2403	1	0.549773	0.625959		ADP-ribosylation factor 6 OS=Gallus gallus GN=ARF6 PE=2 SV=3
m.17970	Q56840	0	6	0	2	5	2	0.366	0.7359	0.356148	0.029733	0.7348		2-(R)-hydroxypropyl-CoM dehydrogenase OS=Xanthobacter autotrophicus (strain ATCC BAA-1158 / Py2) GN=xecD PE=1 SV=3
m.17973	Q58DG1	0	0	0	0	0	1	0.104	0.1186	1	0.640436	0.505484		UPF0160 protein MYG1, mitochondrial OS=Bos taurus PE=2 SV=1
m.17977	Q6N069	0	0	0	0	1	0	0.183	0.2193	1	0.568984	0.609127		N-alpha-acetyltransferase 16, NatA auxiliary subunit OS=Homo sapiens GN=NAA16 PE=1 SV=2
m.17984	P49748	31	62	50	64	44	72	0.462	4.2999	0	0	0.59466		Very long-chain specific acyl-CoA dehydrogenase, mitochondrial OS=Homo sapiens GN=ACADVL PE=1 SV=1
m.17992	P16276	48	43	57	83	45	38	0.363	3.0189	0	0	0.606354		Aconitate hydratase, mitochondrial OS=Sus scrofa GN=ACO2 PE=1 SV=1
m.18001	Q96PZ7	0	0	0	0	3	2	0.92	1.2341	0.000351	1.3e-05	0.681364		CUB and sushi domain-containing protein 1 OS=Homo sapiens GN=CSMD1 PE=1 SV=2
m.18009	Q9WVQ1	0	1	0	0	1	0	0.232	0.2771	1	0.512293	0.651812		Membrane-associated guanylate kinase, WW and PDZ domain-containing protein 2 OS=Mus musculus GN=Magi2 PE=1 SV=2
m.18017	Q9NYR8	0	0	0	0	2	0	0.445	0.5721	0.834041	0.133723	0.741167		Retinol dehydrogenase 8 OS=Homo sapiens GN=RDH8 PE=1 SV=1
m.1802	Q9JI78	0	2	0	2	2	0	0.419	0.6089	0.741117	0.100041	0.741961		Peptide-N(4)-(N-acetyl-beta-glucosaminyl)asparagine amidase OS=Mus musculus GN=Ngly1 PE=1 SV=2
m.18040	A4FV08	11	19	20	15	13	11	-0.022	-0.1081	0.901142	0.709177	0.187787		Glucosamine-6-phosphate isomerase 1 OS=Bos taurus GN=GNPDA1 PE=2 SV=1
m.18047	Q9TRY0	0	0	3	0	0	0	-0.345	-0.4576	0.081207	0.694417	0.005115		Peptidyl-prolyl cis-trans isomerase FKBP4 OS=Bos taurus GN=FKBP4 PE=1 SV=4
m.18048	P51570	28	32	33	39	21	27	0.167	1.1675	0.001196	4.8e-05	0.687179		Galactokinase OS=Homo sapiens GN=GALK1 PE=1 SV=1
m.1806	O14841	0	2	1	3	2	4	1.09	1.7865	0	0	0.646026		5-oxoprolinase OS=Homo sapiens GN=OPLAH PE=1 SV=3
m.18060	Q6P1S4	1	5	3	9	5	3	0.901	2.2684	0	0	0.625273	Y (O->N)	Arginine--tRNA ligase, cytoplasmic OS=Xenopus tropicalis GN=rars PE=2 SV=1
m.18062	Q6P7Q4	10	15	3	10	9	11	0.308	1.1761	0.001026	4.1e-05	0.686399		Lactoylglutathione lyase OS=Rattus norvegicus GN=Glo1 PE=1 SV=3
m.18064	Q9GLP1	0	1	0	2	0	0	0.562	0.6758	0.537717	0.054957	0.73971		Coagulation factor V OS=Sus scrofa GN=F5 PE=2 SV=1
m.18070	Q58DA0	6	4	7	6	4	10	0.38	1.083	0.004997	0.000223	0.695318		26S proteasome non-ATPase regulatory subunit 4 OS=Bos taurus GN=PSMD4 PE=2 SV=1
m.1809	3273245	0	0	3	0	0	0	-0.287	-0.3452	0.271135	0.705382	0.021212		Predicted protein OS=Nematostella vectensis GN=v1g242093 PE=4 SV=1
m.18090	Q5XGB9	1	5	1	4	2	4	0.615	1.1953	0.000725	2.8e-05	0.68469		Cytosol aminopeptidase OS=Xenopus tropicalis GN=lap3 PE=2 SV=1
m.1811	O02691	5	10	9	24	11	15	0.966	3.9491	0	0	0.596524	Y (O->N)	3-hydroxyacyl-CoA dehydrogenase type-2 OS=Bos taurus GN=HSD17B10 PE=1 SV=3
m.18112	O43704	0	0	8	0	0	0	-1.054	-1.4844	0	0.628178	0		Sulfotransferase family cytosolic 1B member 1 OS=Homo sapiens GN=SULT1B1 PE=1 SV=2
m.18144	Q9NUQ9	1	2	2	4	3	2	0.868	1.4942	1e-06	0	0.662534		Protein FAM49B OS=Homo sapiens GN=FAM49B PE=1 SV=1
m.18155	n/a	11	21	14	16	20	6	0.141	0.6573	0.596086	0.065448	0.740737		unknown
m.1816	O57382	0	0	1	2	8	0	1.55	2.3787	0	0	0.621422	Y (O->N)	Tolloid-like protein 2 OS=Xenopus laevis GN=tll2 PE=2 SV=1
m.18179	Q8BHP7	0	2	1	4	3	0	0.904	1.4264	6e-06	0	0.666968		Olfactomedin-like protein 2A OS=Mus musculus GN=Olfml2a PE=1 SV=1
m.18216	Q8CAQ8	0	0	3	1	0	0	-0.38	-0.4649	0.074194	0.693668	0.004626		Mitochondrial inner membrane protein OS=Mus musculus GN=Immt PE=1 SV=1
m.18254	Q17QH8	0	0	0	0	1	0	0.215	0.2493	1	0.541056	0.6327		Epimerase family protein SDR39U1 OS=Bos taurus GN=SDR39U1 PE=2 SV=1
m.18267	Q92616	0	0	1	1	0	0	0.158	0.1824	0.999796	0.598989	0.575641		Translational activator GCN1 OS=Homo sapiens GN=GCN1L1 PE=1 SV=6
m.18280	K1QX02	0	18	1	5	11	4	0.235	0.7146	0.41762	0.037265	0.736773		Tenascin-X OS=Crassostrea gigas GN=CGI_10023352 PE=4 SV=1
m.18288	Q9FKC8	6	4	1	4	3	4	0.252	0.5735	0.83091	0.132324	0.741228		Probable S-adenosylmethionine-dependent methyltransferase At5g37990 OS=Arabidopsis thaliana GN=At5g37990 PE=3 SV=2
m.18294	Q24JV4	3	3	3	2	2	0	-0.416	-0.7061	0.001985	0.670405	9.6e-05		UPF0390 protein zgc136864 OS=Danio rerio GN=zgc:136864 PE=3 SV=1
m.18307	Q8BX70	1	0	1	0	1	0	0.252	0.3159	1	0.467633	0.674484		Vacuolar protein sorting-associated protein 13C OS=Mus musculus GN=Vps13c PE=1 SV=2
m.18336	P38487	7	3	13	1	1	3	-1.365	-2.6934	0	0.602648	0	Y (N->N)	Creatinase OS=Bacillus sp. (strain B-0618) PE=1 SV=3
m.1834	Q99MN1	0	4	4	11	15	1	1.323	3.5337	0	0	0.599652	Y (O->N)	Lysine--tRNA ligase OS=Mus musculus GN=Kars PE=1 SV=1
m.18355	Q6P026	49	51	49	37	13	39	-0.288	-2.2936	0	0.608037	0		Barrier-to-autointegration factor OS=Danio rerio GN=banf1 PE=1 SV=1
m.18362	P40124	4	5	11	6	5	0	-0.318	-0.8508	0.000133	0.658985	6e-06		Adenylyl cyclase-associated protein 1 OS=Mus musculus GN=Cap1 PE=1 SV=4
m.18366	Q7TPB1	7	14	12	22	14	14	0.649	2.9725	0	0	0.607117	Y (O->N)	T-complex protein 1 subunit delta OS=Rattus norvegicus GN=Cct4 PE=1 SV=3
m.18370	3667855	13	6	3	1	9	2	-0.42	-1.1211	0	0.642972	0		Putative uncharacterized protein OS=Branchiostoma floridae GN=BRAFLDRAFT_91695 PE=4 SV=1
m.18373	3266256	1	0	0	15	11	3	2.488	4.2721	0	0	0.594791	Y (O->N)	Predicted protein OS=Nematostella vectensis GN=v1g237935 PE=4 SV=1
m.1838	Q96CG8	0	1	0	0	0	0	0.213	0.2352	1	0.554584	0.622015		Collagen triple helix repeat-containing protein 1 OS=Homo sapiens GN=CTHRC1 PE=1 SV=1
m.18387	n/a	3	7	3	5	5	1	0.026	0.0625	1	0.66742	0.431733		unknown
m.1839	n/a	6	4	8	0	4	0	-0.938	-1.9754	0	0.613784	0		unknown
m.184	n/a	952	2041	3071	1028	946	1115	-0.441	-20.6666	0	0.588544	0		unknown
m.18406	Q5ZKE7	0	0	1	0	0	1	0.212	0.2442	1	0.546031	0.628914		UMP-CMP kinase OS=Gallus gallus GN=CMPK PE=2 SV=1
m.18408	5738812	0	3	3	1	3	2	-0.003	-0.0051	0.990809	0.690408	0.332942		Uncharacterized protein OS=Lottia gigantea GN=LOTGIDRAFT_160587 PE=4 SV=1
m.18428	Q8BGC4	0	1	0	0	1	4	1.015	1.339	4.2e-05	1e-06	0.673131		Zinc-binding alcohol dehydrogenase domain-containing protein 2 OS=Mus musculus GN=Zadh2 PE=1 SV=1
m.18439	P22105	1	2	2	0	2	2	0.207	0.3205	1	0.462009	0.676886		Tenascin-X OS=Homo sapiens GN=TNXB PE=1 SV=3
m.1846	U9VKL9	0	2	0	2	1	0	0.203	0.2808	1	0.508257	0.654168		Wd40 repeat-containing protein OS=Leptolyngbya sp. Heron Island J GN=N836_24850 PE=4 SV=1
m.18462	P0DKB4	0	0	4	0	1	0	-0.537	-0.738	0.001131	0.667706	5.3e-05		Trans-L-3-hydroxyproline dehydratase OS=Saccoglossus kowalevskii GN=l3hypdh PE=1 SV=1
m.18470	P41250	13	45	40	23	25	26	-0.064	-0.4285	0.114834	0.697384	0.007562		Glycine--tRNA ligase OS=Homo sapiens GN=GARS PE=1 SV=3
m.18491	O08839	1	2	1	0	0	1	-0.107	-0.1317	0.860921	0.711197	0.159438		Myc box-dependent-interacting protein 1 OS=Rattus norvegicus GN=Bin1 PE=1 SV=1
m.18493	Q9JJW6	1	0	0	0	1	0	0.177	0.2076	1	0.579009	0.599058		Aly/REF export factor 2 OS=Mus musculus GN=Alyref2 PE=1 SV=1
m.1850	Q9LIG0	3	6	6	0	3	6	-0.191	-0.4585	0.080312	0.694325	0.005053		Clavaminate synthase-like protein At3g21360 OS=Arabidopsis thaliana GN=At3g21360 PE=1 SV=1
m.18531	P07221	0	2	0	3	3	0	0.787	1.2738	0.000161	6e-06	0.678126		Calsequestrin-1 OS=Oryctolagus cuniculus GN=CASQ1 PE=1 SV=1
m.18543	O75897	0	0	0	2	0	0	0.566	0.6792	0.526908	0.05318	0.739493		Sulfotransferase 1C4 OS=Homo sapiens GN=SULT1C4 PE=1 SV=2
m.18548	Q8K370	0	0	1	0	0	0	0.142	0.1616	1	0.613887	0.554483		Acyl-CoA dehydrogenase family member 10 OS=Mus musculus GN=Acad10 PE=1 SV=1
m.18550	A7RM20	7	4	4	10	6	5	0.594	1.758	0	0	0.647475		Eukaryotic translation initiation factor 3 subunit I OS=Nematostella vectensis GN=v1g239264 PE=3 SV=1
m.18553	n/a	38	24	46	11	15	25	-0.525	-3.0753	0	0.598473	0	Y (N->N)	unknown
m.18556	Q9UBQ7	13	38	42	26	24	20	-0.062	-0.3946	0.16703	0.700765	0.01169		Glyoxylate reductase/hydroxypyruvate reductase OS=Homo sapiens GN=GRHPR PE=1 SV=1
m.18584	Q9QZ08	2	12	5	0	2	3	-0.983	-1.9825	0	0.613629	0		N-acetyl-D-glucosamine kinase OS=Mus musculus GN=Nagk PE=2 SV=3
m.186	3288907	0	0	1	0	0	0	0.256	0.2844	1	0.504284	0.65642		Predicted protein (Fragment) OS=Nematostella vectensis GN=v1g224948 PE=4 SV=1
m.18614	Q5U3S1	0	0	0	0	1	0	0.211	0.2535	1	0.536889	0.63575		Katanin p60 ATPase-containing subunit A-like 1 OS=Danio rerio GN=katnal1 PE=2 SV=1
m.18619	3284105	19	18	11	15	2	3	-0.671	-2.4482	0	0.605851	0	Y (N->N)	Predicted protein OS=Nematostella vectensis GN=v1g247951 PE=4 SV=1
m.1862	n/a	0	0	2	3	3	6	1.368	2.2861	0	0	0.624631	Y (O->N)	unknown
m.18621	n/a	2	0	0	0	0	0	-0.164	-0.1951	0.711874	0.713291	0.096712		unknown
m.1866	P41252	5	10	25	20	15	16	0.468	2.2341	0	0	0.626542		Isoleucine--tRNA ligase, cytoplasmic OS=Homo sapiens GN=IARS PE=1 SV=2
m.18667	Q8TER0	0	1	0	0	0	2	0.47	0.5909	0.78892	0.115707	0.741779		Sushi, nidogen and EGF-like domain-containing protein 1 OS=Homo sapiens GN=SNED1 PE=2 SV=2
m.18693	A2SXS5	9	10	6	6	2	6	-0.362	-1.0483	2e-06	0.646673	0		Menin OS=Canis familiaris GN=MEN1 PE=2 SV=1
m.1872	Q4R0J7	0	0	0	0	0	1	0.244	0.2821	1	0.506828	0.654986		D-arabinitol dehydrogenase 1 OS=Uromyces fabae GN=ARD1 PE=1 SV=1
m.18748	Q5U316	1	9	2	10	0	0	0.226	0.5283	0.917384	0.18198	0.737874		Ras-related protein Rab-35 OS=Rattus norvegicus GN=Rab35 PE=1 SV=1
m.18767	O43432	3	9	5	2	5	3	-0.293	-0.7328	0.001241	0.668139	5.8e-05		Eukaryotic translation initiation factor 4 gamma 3 OS=Homo sapiens GN=EIF4G3 PE=1 SV=2
m.1881	P27463	127	122	210	112	81	100	-0.204	-2.691	0	0.602678	0		Retinal dehydrogenase 1 OS=Gallus gallus GN=ALDH1A1 PE=2 SV=1
m.18818	n/a	4	6	5	13	10	3	0.802	2.4794	0	0	0.618232	Y (O->N)	unknown
m.18819	Q99JG3	24	39	38	41	35	24	0.222	1.6535	0	0	0.653068		Annexin A13 OS=Mus musculus GN=Anxa13 PE=2 SV=3
m.18825	Q14315	79	122	129	150	79	141	0.348	4.6176	0	0	0.593429		Filamin-C OS=Homo sapiens GN=FLNC PE=1 SV=3
m.18830	Q99933	0	3	0	1	0	0	-0.365	-0.4718	0.068041	0.69296	0.004203		BAG family molecular chaperone regulator 1 OS=Homo sapiens GN=BAG1 PE=1 SV=4
m.18834	Q8AXV0	6	15	9	5	6	5	-0.414	-1.3457	0	0.633379	0		Endophilin-A2 OS=Gallus gallus GN=SH3GL1 PE=1 SV=1
m.18835	A2AN08	0	0	1	1	0	0	0.216	0.2493	1	0.541056	0.6327		E3 ubiquitin-protein ligase UBR4 OS=Mus musculus GN=Ubr4 PE=1 SV=1
m.1884	O00571	3	2	7	8	9	5	0.867	2.4187	0	0	0.620117	Y (O->N)	ATP-dependent RNA helicase DDX3X OS=Homo sapiens GN=DDX3X PE=1 SV=3
m.18862	P17702	8	8	8	12	7	0	0.023	0.075	1	0.662086	0.449016		60S ribosomal protein L28 OS=Rattus norvegicus GN=Rpl28 PE=1 SV=4
m.18878	Q6INU2	1	0	0	0	0	0	0.13	0.1533	1	0.619447	0.545573		BSD domain-containing protein 1-A OS=Xenopus laevis GN=bsdc1-a PE=2 SV=1
m.1889	Q5ZM55	0	4	4	4	1	0	-0.234	-0.4388	0.101836	0.696338	0.006597		Protein fem-1 homolog B OS=Gallus gallus GN=FEM1B PE=2 SV=1
m.18940	3285453	0	1	0	0	1	0	0.243	0.281	1	0.508038	0.654294		Predicted protein OS=Nematostella vectensis GN=v1g220885 PE=4 SV=1
m.18950	C9J069	1	0	0	0	0	0	0.139	0.159	1	0.615652	0.55172		Uncharacterized protein C9orf172 OS=Homo sapiens GN=C9orf172 PE=3 SV=1
m.18969	P37276	2	1	3	0	2	0	-0.264	-0.387	0.18084	0.701505	0.01285		Dynein heavy chain, cytoplasmic OS=Drosophila melanogaster GN=Dhc64C PE=2 SV=2
m.1897	n/a	4	11	1	3	4	0	-0.511	-1.1811	0	0.640187	0		unknown
m.18972	n/a	4	4	0	3	0	1	-0.384	-0.6761	0.003312	0.673036	0.000164		unknown
m.18995	Q8NHP1	0	2	2	2	1	0	-0.031	-0.0448	0.970223	0.69974	0.274237		Aflatoxin B1 aldehyde reductase member 4 OS=Homo sapiens GN=AKR7L PE=2 SV=6
m.1903	O19072	6	7	12	4	5	9	-0.106	-0.3425	0.277809	0.705619	0.021885		Ornithine carbamoyltransferase, mitochondrial (Fragment) OS=Sus scrofa GN=OTC PE=2 SV=1
m.19033	Q7T356	29	35	37	24	13	15	-0.437	-2.4655	0	0.605617	0		14-3-3 protein beta/alpha-B OS=Danio rerio GN=ywhabb PE=2 SV=1
m.19066	P08217	0	0	1	0	0	0	0.13	0.1515	1	0.620624	0.543606		Chymotrypsin-like elastase family member 2A OS=Homo sapiens GN=CELA2A PE=1 SV=1
m.19079	Q6P2U9	2	1	1	1	2	2	0.505	0.6692	0.55859	0.058537	0.740108		COP9 signalosome complex subunit 3 OS=Danio rerio GN=cops3 PE=2 SV=1
m.19080	Q9D733	0	2	3	1	3	1	0.004	0.0058	0.994249	0.687333	0.349201		Pancreatic secretory granule membrane major glycoprotein GP2 OS=Mus musculus GN=Gp2 PE=2 SV=3
m.19105	A5PK45	0	0	2	1	2	0	0.248	0.3236	1	0.458181	0.678472		Procollagen galactosyltransferase 1 OS=Bos taurus GN=COLGALT1 PE=2 SV=1
m.19106	n/a	1	0	0	1	1	1	0.191	0.2145	1	0.573155	0.605057		unknown
m.1911	n/a	0	1	1	1	6	1	1.246	1.8123	0	0	0.64474		unknown
m.1912	n/a	0	0	0	1	1	0	0.183	0.2093	1	0.577582	0.600553		unknown
m.19124	P70684	0	0	0	0	1	0	0.141	0.1646	1	0.611824	0.557638		15-hydroxyprostaglandin dehydrogenase [NAD(+)] OS=Cavia porcellus GN=HPGD PE=2 SV=1
m.19148	Q6UW02	0	0	0	0	0	1	0.145	0.1712	0.999927	0.607185	0.564456		Cytochrome P450 20A1 OS=Homo sapiens GN=CYP20A1 PE=2 SV=1
m.19151	Q9XZP2	94	58	95	53	40	69	-0.178	-1.7645	0	0.619037	0		Calmodulin-2 OS=Branchiostoma floridae GN=CAM2 PE=2 SV=4
m.19152	Q5HZY0	0	0	0	0	1	0	0.245	0.2928	1	0.494839	0.661522		UBX domain-containing protein 4 OS=Rattus norvegicus GN=Ubxn4 PE=2 SV=1
m.1916	Q8CFD1	0	0	0	0	2	0	0.537	0.622	0.703831	0.08961	0.741863		RNA-binding protein 45 OS=Rattus norvegicus GN=Rbm45 PE=2 SV=1
m.19161	Q2KHP9	1	0	0	0	2	0	0.461	0.5527	0.874816	0.15405	0.740045		Fragile X mental retardation protein 1 homolog B OS=Xenopus laevis GN=fmr1-b PE=2 SV=1
m.19166	3266329	1	2	0	0	0	0	-0.122	-0.1525	0.818419	0.712385	0.13663		Predicted protein (Fragment) OS=Nematostella vectensis GN=v1g196670 PE=4 SV=1
m.19195	Q93104	14	12	11	13	3	10	-0.152	-0.5782	0.015646	0.682214	0.000856		Enhancer of rudimentary homolog OS=Aedes aegypti PE=3 SV=1
m.19196	3273897	0	4	0	0	0	0	-0.598	-0.8465	0.000145	0.659294	6e-06		Predicted protein OS=Nematostella vectensis GN=v1g205949 PE=4 SV=1
m.19225	P09327	2	6	9	11	3	5	0.343	1.0486	0.008591	0.000401	0.698887		Villin-1 OS=Homo sapiens GN=VIL1 PE=1 SV=4
m.19231	P51688	0	0	1	0	0	0	0.227	0.2605	1	0.529801	0.640704		N-sulphoglucosamine sulphohydrolase OS=Homo sapiens GN=SGSH PE=1 SV=1
m.19242	Q9D0R2	18	40	50	32	41	29	0.174	1.2715	0.000169	6e-06	0.678309		Threonine--tRNA ligase, cytoplasmic OS=Mus musculus GN=Tars PE=1 SV=2
m.1925	Q5M9P8	0	0	1	0	0	0	0.201	0.2108	1	0.576315	0.601862		ADP-ribosylation factor-like protein 6 OS=Danio rerio GN=arl6 PE=2 SV=1
m.19271	Q8VBT9	2	3	3	1	2	2	-0.289	-0.4985	0.048159	0.690222	0.002875		Tether containing UBX domain for GLUT4 OS=Mus musculus GN=Aspscr1 PE=1 SV=1
m.19281	n/a	0	2	0	0	1	0	-0.189	-0.2287	0.613427	0.712776	0.071658		unknown
m.1929	Q9BXT4	0	0	0	0	0	1	0.206	0.2582	1	0.532149	0.639094		Tudor domain-containing protein 1 OS=Homo sapiens GN=TDRD1 PE=2 SV=2
m.1931	Q8L7W2	0	0	1	0	0	0	0.199	0.2318	1	0.557739	0.619335		Nudix hydrolase 8 OS=Arabidopsis thaliana GN=NUDT8 PE=2 SV=2
m.19310	n/a	3	1	2	1	0	0	-0.622	-0.8374	0.000174	0.659954	7e-06		unknown
m.19343	n/a	0	0	0	1	0	0	0.273	0.3172	1	0.46605	0.675169		unknown
m.1936	Q3T168	0	3	2	6	3	1	0.786	1.3793	1.7e-05	1e-06	0.67022		Calcyclin-binding protein OS=Bos taurus GN=CACYBP PE=2 SV=1
m.19360	n/a	10	8	10	7	4	4	-0.413	-1.2873	0	0.63569	0		unknown
m.19365	P05631	18	15	13	19	16	13	0.284	1.3828	1.6e-05	1e-06	0.669973		ATP synthase subunit gamma, mitochondrial OS=Bos taurus GN=ATP5C1 PE=1 SV=3
m.19391	P43308	0	0	0	1	0	0	0.24	0.2591	1	0.531233	0.639726		Translocon-associated protein subunit beta OS=Homo sapiens GN=SSR2 PE=1 SV=1
m.19416	Q9CQM5	0	16	0	5	0	0	-0.756	-1.6158	0	0.62361	0		Thioredoxin domain-containing protein 17 OS=Mus musculus GN=Txndc17 PE=1 SV=1
m.19423	A7RLE5	6	1	1	2	2	1	-0.276	-0.4624	0.076535	0.693925	0.004789		Putative 2_-deoxynucleoside 5_-phosphate N-hydrolase 1 OS=Nematostella vectensis GN=v1g160099 PE=3 SV=1
m.19439	3275689	0	0	1	1	0	0	0.25	0.2766	1	0.512835	0.65149		Predicted protein OS=Nematostella vectensis GN=v1g208242 PE=4 SV=1
m.19446	n/a	0	4	0	0	1	1	-0.538	-0.7265	0.001389	0.668667	6.5e-05		unknown
m.19454	42011228	0	0	0	1	0	5	1.251	1.6662	0	0	0.652364		Uncharacterized protein OS=Acaryochloris marina (strain MBIC 11017) GN=AM1_C0121 PE=4 SV=1
m.19455	Q8YTC2	0	0	4	1	0	0	-0.542	-0.7353	0.001187	0.66793	5.5e-05		Uncharacterized WD repeat-containing protein alr2800 OS=Nostoc sp. (strain PCC 7120 / UTEX 2576) GN=alr2800 PE=4 SV=1
m.19460	P11352	31	21	35	12	12	23	-0.389	-2.032	0	0.61259	0		Glutathione peroxidase 1 OS=Mus musculus GN=Gpx1 PE=1 SV=2
m.19482	n/a	0	37	0	62	24	27	1.311	7.3014	0	0	0.589778	Y (O->N)	unknown
m.19487	P49024	7	3	5	8	8	3	0.492	1.3077	8.1e-05	3e-06	0.675482		Paxillin OS=Gallus gallus GN=PXN PE=1 SV=1
m.19494	A7SKE9	4	5	4	7	5	6	0.514	1.3671	2.3e-05	1e-06	0.671088		Eukaryotic translation initiation factor 3 subunit G OS=Nematostella vectensis GN=v1g171563 PE=3 SV=1
m.19495	n/a	33	43	42	39	29	47	0.211	1.6491	0	0	0.653314		unknown
m.19496	Q55GQ5	6	10	7	1	3	0	-1.38	-2.5749	0	0.604166	0	Y (N->N)	Superoxide dismutase [Cu-Zn] 1 OS=Dictyostelium discoideum GN=sodA PE=2 SV=1
m.1950	Q9D1M0	6	4	13	13	5	9	0.392	1.4271	6e-06	0	0.666921		Protein SEC13 homolog OS=Mus musculus GN=Sec13 PE=2 SV=3
m.19503	3278559	3	6	9	3	0	2	-0.928	-1.8788	0	0.616022	0		Predicted protein OS=Nematostella vectensis GN=v1g245101 PE=4 SV=1
m.19504	n/a	1	0	0	0	0	0	0.237	0.2615	1	0.528775	0.641399		unknown
m.19510	P94598	10	13	8	14	10	8	0.271	1.0705	0.006101	0.000277	0.696597		Glutamate dehydrogenase OS=Bacteroides thetaiotaomicron (strain ATCC 29148 / DSM 2079 / NCTC 10582 / E50 / VPI-5482) GN=gdhA PE=3 SV=2
m.19513	Q9XT90	0	0	1	0	0	0	0.255	0.2848	1	0.50384	0.656668		Matrix metalloproteinase-14 OS=Sus scrofa GN=MMP14 PE=2 SV=1
m.19514	Q8WZ42	8	13	7	5	4	2	-0.738	-2.0806	0	0.611629	0	Y (N->N)	Titin OS=Homo sapiens GN=TTN PE=1 SV=4
m.19534	Q58DT4	0	0	0	0	0	1	0.254	0.2928	1	0.494839	0.661522		Pyrroline-5-carboxylate reductase 1, mitochondrial OS=Bos taurus GN=PYCR1 PE=2 SV=1
m.19535	P62744	3	3	9	2	5	2	-0.26	-0.6045	0.010496	0.679665	0.000559		AP-2 complex subunit sigma OS=Rattus norvegicus GN=Ap2s1 PE=2 SV=1
m.19558	Q9D1J1	10	7	17	9	10	13	0.175	0.6718	0.550299	0.057105	0.739955		Adaptin ear-binding coat-associated protein 2 OS=Mus musculus GN=Necap2 PE=1 SV=1
m.19560	Q0ZDF7	0	0	1	0	0	0	0.149	0.172	0.999942	0.606613	0.565271		2-oxo-4-hydroxy-4-carboxy-5-ureidoimidazoline decarboxylase OS=Amia calva GN=urad PE=3 SV=1
m.19561	n/a	6	0	6	2	0	3	-0.579	-1.1934	0	0.639641	0		unknown
m.19580	n/a	18	26	30	12	9	25	-0.255	-1.2823	0	0.635892	0		unknown
m.19592	Q5RDE7	3	0	0	8	5	4	1.457	2.7214	0	0	0.611937	Y (O->N)	Cysteine desulfurase, mitochondrial OS=Pongo abelii GN=NFS1 PE=2 SV=1
m.19593	Q9Z1N4	0	0	1	0	1	0	0.173	0.2011	0.999926	0.584371	0.593246		3_(2_),5_-bisphosphate nucleotidase 1 OS=Rattus norvegicus GN=Bpnt1 PE=1 SV=1
m.19597	Q5ZJ54	12	28	17	25	24	21	0.434	2.416	0	0	0.620203		T-complex protein 1 subunit zeta OS=Gallus gallus GN=CCT6 PE=1 SV=3
m.19598	Q9QZQ1	3	0	0	1	0	0	-0.419	-0.5407	0.026998	0.685938	0.001536		Afadin OS=Mus musculus GN=Mllt4 PE=1 SV=3
m.196	3272153	7	9	3	3	3	4	-0.473	-1.137	0	0.642213	0		Predicted protein OS=Nematostella vectensis GN=v1g241439 PE=4 SV=1
m.19610	Q96AC1	4	3	1	5	6	2	0.791	1.6924	0	0	0.650933		Fermitin family homolog 2 OS=Homo sapiens GN=FERMT2 PE=1 SV=1
m.19611	Q12931	1	0	0	2	0	1	0.511	0.6737	0.544296	0.056077	0.73984		Heat shock protein 75 kDa, mitochondrial OS=Homo sapiens GN=TRAP1 PE=1 SV=3
m.19647	Q5M7G4	0	0	0	5	0	0	1.053	1.5901	0	0	0.65669		Adenylate kinase 8 OS=Xenopus laevis GN=ak8 PE=2 SV=1
m.19657	Q91YT7	4	6	5	3	6	3	0.002	0.0063	0.99439	0.687186	0.349946		YTH domain-containing family protein 2 OS=Mus musculus GN=Ythdf2 PE=2 SV=1
m.19661	Q95028	6	6	25	21	7	13	0.346	1.5316	0	0	0.6602		L-lactate dehydrogenase OS=Drosophila melanogaster GN=ImpL3 PE=2 SV=1
m.19674	Q3URF8	17	7	0	15	14	8	0.621	2.368	0	0	0.62178	Y (O->N)	BTB/POZ domain-containing protein KCTD21 OS=Mus musculus GN=Kctd21 PE=2 SV=1
m.19685	Q5ZID6	0	0	3	2	0	1	-0.051	-0.0749	0.943838	0.705005	0.23155		Cytosolic 5_-nucleotidase 3A OS=Gallus gallus GN=NT5C3A PE=1 SV=3
m.19688	P56192	0	0	0	1	0	0	0.122	0.1446	1	0.625046	0.53595		Methionine--tRNA ligase, cytoplasmic OS=Homo sapiens GN=MARS PE=1 SV=2
m.19695	3266411	5	0	0	4	0	5	0.586	1.1947	0.000733	2.8e-05	0.684743		Predicted protein OS=Nematostella vectensis GN=v1g196762 PE=4 SV=1
m.19704	Q9NUQ9	0	2	3	2	4	2	0.49	0.8453	0.127232	0.00813	0.722479		Protein FAM49B OS=Homo sapiens GN=FAM49B PE=1 SV=1
m.19708	P70618	4	2	8	13	4	12	0.939	2.8304	0	0	0.609679	Y (O->N)	Mitogen-activated protein kinase 14 OS=Rattus norvegicus GN=Mapk14 PE=2 SV=3
m.19709	A4IT60	0	3	0	0	0	1	-0.285	-0.3832	0.188059	0.701871	0.013468		Kynurenine formamidase OS=Geobacillus thermodenitrificans (strain NG80-2) GN=kynB PE=3 SV=1
m.19722	Q5PQ71	3	2	1	3	2	3	0.491	0.8927	0.073783	0.004321	0.716736		Isochorismatase domain-containing protein 2, mitochondrial OS=Xenopus laevis GN=isoc2 PE=2 SV=1
m.19726	Q3SWY2	0	2	1	0	0	1	-0.098	-0.1187	0.88414	0.710177	0.174744		Integrin-linked protein kinase OS=Bos taurus GN=ILK PE=2 SV=1
m.19764	Q3URF8	4	4	0	2	0	0	-0.68	-1.0482	2e-06	0.646679	0		BTB/POZ domain-containing protein KCTD21 OS=Mus musculus GN=Kctd21 PE=2 SV=1
m.19768	P16152	7	7	5	6	10	2	0.174	0.5175	0.93308	0.195117	0.736625		Carbonyl reductase [NADPH] 1 OS=Homo sapiens GN=CBR1 PE=1 SV=3
m.19801	Q00277	0	0	0	3	1	0	0.728	0.9406	0.040299	0.002185	0.711008		Glutathione peroxidase OS=Schistosoma mansoni GN=GPX1 PE=1 SV=2
m.19805	n/a	30	9	0	62	36	40	1.465	8.674	0	0	0.589002	Y (O->N)	unknown
m.1981	3282561	1	0	0	0	0	0	0.12	0.1468	1	0.623652	0.538411		Predicted protein OS=Nematostella vectensis GN=v1g247228 PE=4 SV=1
m.19810	Q96CG8	0	3	0	0	0	0	-0.316	-0.3911	0.173295	0.701107	0.012212		Collagen triple helix repeat-containing protein 1 OS=Homo sapiens GN=CTHRC1 PE=1 SV=1
m.1983	Q5R9K8	0	0	2	2	0	0	0.129	0.1742	0.999921	0.60503	0.567499		ADP-ribosylation factor-like protein 2-binding protein OS=Pongo abelii GN=ARL2BP PE=2 SV=1
m.19858	n/a	0	0	0	1	1	0	0.163	0.1881	0.999819	0.594659	0.581148		unknown
m.19866	3274680	1	0	0	0	0	0	0.167	0.1948	0.999847	0.589429	0.587463		Predicted protein OS=Nematostella vectensis GN=v1g242938 PE=4 SV=1
m.19870	Q94521	3	8	0	0	5	0	-0.304	-0.6456	0.005478	0.675801	0.00028		Dopamine N-acetyltransferase OS=Drosophila melanogaster GN=Dat PE=1 SV=1
m.19899	Q1KKW7	2	1	3	5	4	0	0.762	1.4675	2e-06	0	0.664248		Src kinase-associated phosphoprotein 1 OS=Takifugu rubripes GN=skap1 PE=3 SV=1
m.19901	Q57997	0	0	0	0	0	1	0.174	0.1925	0.999836	0.591241	0.585314		Universal stress protein MJ0577 OS=Methanocaldococcus jaN->Naschii (strain ATCC 43067 / DSM 2661 / JAL-1 / JCM 10045 / NBRC 100440) GN=MJ0577 PE=1 SV=1
m.19914	Q9DCG9	1	1	2	0	0	0	-0.09	-0.1076	0.901923	0.709126	0.188415		tRNA methyltransferase 112 homolog OS=Mus musculus GN=Trmt112 PE=2 SV=1
m.19927	P52632	0	1	2	5	2	10	1.756	3.083	0	0	0.605352	Y (O->N)	Signal transducer and activator of transcription 5B OS=Rattus norvegicus GN=Stat5b PE=2 SV=1
m.19946	3286966	0	0	0	0	1	0	0.258	0.2736	1	0.516066	0.649543		Predicted protein OS=Nematostella vectensis GN=v1g222763 PE=4 SV=1
m.1996	Q60HE9	74	54	51	37	38	60	-0.044	-0.3982	0.160767	0.700412	0.011173		Lysosomal alpha-maN->Nosidase OS=Macaca fascicularis GN=MAN2B1 PE=2 SV=1
m.19966	A7RIT9	62	30	40	12	17	6	-1.096	-5.6198	0	0.591187	0	Y (N->N)	3-hydroxyanthranilate 3,4-dioxygenase OS=Nematostella vectensis GN=v1g178517 PE=3 SV=1
m.19978	Q7ZYC4	6	10	25	16	16	5	0.126	0.5619	0.856294	0.144195	0.740641		Long-chain-fatty-acid--CoA ligase ACSBG2 OS=Xenopus laevis GN=acsbg2 PE=2 SV=1
m.19983	P23175	4	5	7	7	3	3	-0.013	-0.0343	0.977043	0.697547	0.289591		GTPase HRas OS=Murine sarcoma virus NS.C58 GN=H-RAS PE=3 SV=1
m.19991	Q5EAJ7	16	6	11	13	25	14	0.68	3.1365	0	0	0.604556	Y (O->N)	Major vault protein OS=Strongylocentrotus purpuratus GN=MVP PE=1 SV=1
m.19993	Q17R89	0	3	4	2	3	2	0.097	0.1868	0.999836	0.595656	0.579903		Rho GTPase-activating protein 44 OS=Homo sapiens GN=ARHGAP44 PE=1 SV=1
m.2	O46160	14	13	21	16	12	5	-0.138	-0.5974	0.011706	0.680348	0.000628		60S ribosomal protein L14 OS=Lumbricus rubellus GN=RPL14 PE=3 SV=1
m.20	Q92051	1	2	0	0	0	0	0.003	0.0036	0.993616	0.687972	0.345922		Carbonic anhydrase OS=Danio rerio GN=cahz PE=1 SV=2
m.200	G5E8K5	82	66	64	79	54	59	0.144	1.4331	5e-06	0	0.666518		Ankyrin-3 OS=Mus musculus GN=Ank3 PE=1 SV=1
m.20007	Q6IZ48	0	2	0	0	0	0	-0.203	-0.2366	0.589094	0.712521	0.066552		Transcription factor Sox-8 OS=Tetraodon nigroviridis GN=sox8 PE=2 SV=2
m.20009	P23786	0	0	0	3	1	1	0.825	1.0841	0.004909	0.000219	0.695206		Carnitine O-palmitoyltransferase 2, mitochondrial OS=Homo sapiens GN=CPT2 PE=1 SV=2
m.2001	Q32TF8	0	0	0	0	1	0	0.277	0.3187	1	0.464217	0.675953		EF-hand domain-containing family member C2 OS=Danio rerio GN=efhc2 PE=2 SV=2
m.20013	Q9UJU6	36	80	51	42	57	35	0.005	0.0428	1	0.675108	0.403692		Drebrin-like protein OS=Homo sapiens GN=DBNL PE=1 SV=1
m.20024	Q96RW7	3	0	5	5	1	0	-0.018	-0.0351	0.976553	0.697721	0.288415		Hemicentin-1 OS=Homo sapiens GN=HMCN1 PE=1 SV=2
m.20030	P06734	0	6	0	0	0	1	-0.876	-1.2715	0	0.636332	0		Low affinity immunoglobulin epsilon Fc receptor OS=Homo sapiens GN=FCER2 PE=1 SV=1
m.20034	n/a	0	0	5	0	0	0	-0.752	-0.9916	7e-06	0.649846	0		unknown
m.20041	n/a	91	122	97	42	48	41	-0.635	-6.1447	0	0.590202	0	Y (N->N)	unknown
m.20048	Q4LDE5	0	3	2	4	4	4	0.952	1.7808	0	0	0.646313		Sushi, von Willebrand factor type A, EGF and pentraxin domain-containing protein 1 OS=Homo sapiens GN=SVEP1 PE=1 SV=3
m.20062	ESO88599	1	1	3	0	2	2	0.176	0.2643	1	0.52588	0.643325		hypothetical protein LOTGIDRAFT_165383 [Lottia gigantea]
m.20078	Q6UPE0	0	0	0	0	0	1	0.227	0.2457	1	0.544578	0.630037		Choline dehydrogenase, mitochondrial OS=Rattus norvegicus GN=Chdh PE=1 SV=1
m.20081	Q8C8R3	0	3	0	2	2	0	0.24	0.3894	1	0.370972	0.706549		Ankyrin-2 OS=Mus musculus GN=Ank2 PE=1 SV=2
m.2011	A5GFN6	0	0	4	3	1	2	0.219	0.4089	1	0.343577	0.713046		mRNA export factor OS=Sus scrofa GN=RAE1 PE=3 SV=1
m.20118	Q9TTW3	0	0	0	1	2	0	0.54	0.7393	0.346731	0.028657	0.734466		Tektin-1 OS=Canis familiaris GN=TEKT1 PE=2 SV=1
m.20145	Q6PAM1	0	2	2	0	0	0	-0.317	-0.3904	0.174571	0.701175	0.012319		Alpha-taxilin OS=Mus musculus GN=Txlna PE=2 SV=1
m.20175	n/a	1	0	2	2	2	2	0.621	0.8745	0.091547	0.005535	0.71894		unknown
m.202	n/a	4	4	6	4	0	3	-0.387	-0.8329	0.00019	0.660284	8e-06		unknown
m.2022	O15460	0	1	0	2	3	1	1.009	1.3355	4.5e-05	2e-06	0.673389		Prolyl 4-hydroxylase subunit alpha-2 OS=Homo sapiens GN=P4HA2 PE=1 SV=1
m.20248	3274977	1	2	1	1	0	1	-0.144	-0.1899	0.726083	0.713281	0.101089		Predicted protein OS=Nematostella vectensis GN=v1g207332 PE=4 SV=1
m.20253	Q7Z407	0	0	0	0	2	0	0.444	0.5438	0.891435	0.163943	0.739354		CUB and sushi domain-containing protein 3 OS=Homo sapiens GN=CSMD3 PE=2 SV=3
m.20256	n/a	0	0	0	1	1	0	0.181	0.2089	1	0.577919	0.600202		unknown
m.2026	Q12288	10	4	5	0	4	4	-0.518	-1.3107	0	0.634753	0		Putative glutamine amidotransferase YLR126C OS=Saccharomyces cerevisiae (strain ATCC 204508 / S288c) GN=YLR126C PE=1 SV=1
m.20282	n/a	0	3	4	1	0	3	-0.285	-0.4988	0.047968	0.690191	0.002863		unknown
m.2030	P23381	1	0	7	4	0	12	0.906	2.0205	0	0	0.635159	Y (O->N)	Tryptophan--tRNA ligase, cytoplasmic OS=Homo sapiens GN=WARS PE=1 SV=2
m.20317	n/a	0	1	0	0	0	0	0.184	0.2183	1	0.56986	0.608286		unknown
m.2032	P38942	32	26	21	19	20	28	0.061	0.3782	1	0.386479	0.702469		4-hydroxybutyrate coenzyme A transferase OS=Clostridium kluyveri (strain ATCC 8527 / DSM 555 / NCIMB 10680) GN=cat2 PE=3 SV=3
m.20351	Q9Y6V7	0	0	0	0	0	1	0.181	0.2133	1	0.574185	0.604027		Probable ATP-dependent RNA helicase DDX49 OS=Homo sapiens GN=DDX49 PE=1 SV=1
m.20374	n/a	5	8	7	2	6	9	0.063	0.1925	0.999836	0.591241	0.585314		unknown
m.2043	Q8CDF7	0	0	0	1	0	0	0.204	0.2202	1	0.568193	0.609881		Exonuclease 3_-5_ domain-containing protein 1 OS=Mus musculus GN=Exd1 PE=2 SV=1
m.20474	P49442	1	0	0	0	1	1	0.213	0.2484	1	0.541941	0.632038		Inositol polyphosphate 1-phosphatase OS=Mus musculus GN=Inpp1 PE=1 SV=2
m.20478	Q02858	0	0	0	0	2	0	0.52	0.667	0.565485	0.05977	0.740233		Angiopoietin-1 receptor OS=Mus musculus GN=Tek PE=1 SV=2
m.20487	3663535	2	0	3	0	0	0	-0.602	-0.7602	0.000756	0.665888	3.4e-05		Putative uncharacterized protein OS=Branchiostoma floridae GN=BRAFLDRAFT_63866 PE=4 SV=1
m.2050	O76387	14	10	1	6	4	11	0.066	0.2236	1	0.565178	0.612702		Probable peptidyl-tRNA hydrolase 2 OS=Caenorhabditis elegans GN=C24G6.8 PE=3 SV=1
m.20505	P11498	0	0	0	1	5	0	1.24	1.6828	0	0	0.651454		Pyruvate carboxylase, mitochondrial OS=Homo sapiens GN=PC PE=1 SV=2
m.20506	3302536	0	0	0	51	24	62	4.164	7.8913	0	0	0.589361	Y (O->N)	Predicted protein (Fragment) OS=Nematostella vectensis GN=v1g226089 PE=4 SV=1
m.20509	Q6AY65	4	6	7	5	10	6	0.445	1.2342	0.00035	1.3e-05	0.681356		Arfaptin-2 OS=Rattus norvegicus GN=Arfip2 PE=2 SV=1
m.20599	Q7ZWS2	0	0	0	0	0	1	0.083	0.0951	1	0.652717	0.475834		7-methylguanosine phosphate-specific 5_-nucleotidase A OS=Xenopus laevis GN=Nt5c3b-a PE=2 SV=2
m.20624	3973503	0	0	0	2	0	0	0.509	0.6483	0.624272	0.071078	0.741135		Putative uncharacterized protein OS=Caenorhabditis remanei GN=CRE_06438 PE=4 SV=1
m.20628	R9WTR7	1	0	0	0	1	0	0.239	0.2902	1	0.497788	0.659965		Egg protein OS=Euphyllia ancora PE=2 SV=1
m.20641	B0S5N4	0	1	1	0	1	0	0.287	0.295	1	0.492325	0.662823		Plexin A3 OS=Danio rerio GN=plxna3 PE=2 SV=2
m.20656	Q8L7C9	0	7	9	5	1	6	-0.087	-0.2292	0.611878	0.712761	0.071326		Glutathione S-transferase U20 OS=Arabidopsis thaliana GN=GSTU20 PE=1 SV=1
m.2066	Q9GZQ3	0	0	0	0	0	1	0.314	0.3649	1	0.404601	0.697272		COMM domain-containing protein 5 OS=Homo sapiens GN=COMMD5 PE=1 SV=1
m.20660	Q9LK58	0	0	1	0	0	0	0.271	0.316	1	0.467512	0.674537		Pentatricopeptide repeat-containing protein At3g13150 OS=Arabidopsis thaliana GN=At3g13150 PE=2 SV=1
m.2067	Q2HJ98	18	13	10	12	2	26	0.195	0.8666	0.100283	0.006152	0.719899		Acylpyruvase FAHD1, mitochondrial OS=Bos taurus GN=FAHD1 PE=2 SV=1
m.20683	Q5ZID0	12	0	7	3	8	0	-0.308	-0.8247	0.000223	0.66089	9e-06		NmrA-like family domain-containing protein 1 OS=Gallus gallus GN=NMRAL1 PE=2 SV=1
m.20762	P97846	0	0	0	0	1	1	0.199	0.2151	1	0.572638	0.605571		Contactin-associated protein 1 OS=Rattus norvegicus GN=Cntnap1 PE=1 SV=1
m.20764	n/a	0	0	1	4	2	0	1.164	1.5578	0	0	0.658607		unknown
m.20767	P00766	0	0	0	1	0	0	0.188	0.2229	1	0.565802	0.612125		Chymotrypsinogen A OS=Bos taurus PE=1 SV=1
m.20784	Q96B97	1	3	1	0	1	2	-0.011	-0.0167	0.986176	0.693432	0.315649		SH3 domain-containing kinase-binding protein 1 OS=Homo sapiens GN=SH3KBP1 PE=1 SV=2
m.20814	n/a	0	0	0	0	1	0	0.182	0.2011	0.999926	0.584371	0.593246		unknown
m.20818	4191201	1	3	2	5	7	2	1.123	2.2124	0	0	0.627362	Y (O->N)	Putative uncharacterized protein OS=Salpingoeca rosetta (strain ATCC 50818 / BSB-021) GN=PTSG_01084 PE=4 SV=1
m.20823	P13944	0	0	2	0	0	0	-0.121	-0.1495	0.824921	0.712246	0.139788		Collagen alpha-1(XII) chain OS=Gallus gallus GN=COL12A1 PE=1 SV=3
m.20828	Q9P000	2	1	4	5	5	2	0.751	1.5893	0	0	0.656737		COMM domain-containing protein 9 OS=Homo sapiens GN=COMMD9 PE=1 SV=2
m.20898	P11179	5	4	9	12	7	4	0.487	1.4965	1e-06	0	0.662389		Dihydrolipoyllysine-residue succinyltransferase component of 2-oxoglutarate dehydrogenase complex, mitochondrial OS=Bos taurus GN=DLST PE=1 SV=2
m.20916	n/a	30	36	65	32	27	34	-0.125	-0.9244	2.9e-05	0.653974	1e-06		unknown
m.20918	Q29RI9	4	7	10	3	17	1	0.252	0.8332	0.1449	0.009489	0.723937		Methionine adenosyltransferase 2 subunit beta OS=Bos taurus GN=MAT2B PE=2 SV=1
m.20924	Q5REL1	8	8	13	11	9	17	0.475	1.8477	0	0	0.643016		cAMP-dependent protein kinase type I-alpha regulatory subunit OS=Pongo abelii GN=PRKAR1A PE=2 SV=2
m.20925	3272997	12	16	33	0	0	0	-2.871	-4.4793	0	0.593313	0	Y (N->N)	Predicted protein OS=Nematostella vectensis GN=v1g241950 PE=4 SV=1
m.20930	P63018	74	103	100	93	86	69	0.117	1.3533	3.1e-05	1e-06	0.672084		Heat shock cognate 71 kDa protein OS=Rattus norvegicus GN=Hspa8 PE=1 SV=1
m.2094	Q62074	0	0	0	0	0	1	0.197	0.222	1	0.566602	0.61138		Protein kinase C iota type OS=Mus musculus GN=Prkci PE=1 SV=3
m.20941	Q3SZH7	4	3	9	16	10	28	1.439	4.9828	0	0	0.592316	Y (O->N)	Leukotriene A-4 hydrolase OS=Bos taurus GN=LTA4H PE=2 SV=3
m.20943	Q13435	0	0	1	0	0	0	0.115	0.1374	1	0.629506	0.527767		Splicing factor 3B subunit 2 OS=Homo sapiens GN=SF3B2 PE=1 SV=2
m.20945	O00291	6	6	13	4	6	3	-0.444	-1.1511	0	0.641553	0		Huntingtin-interacting protein 1 OS=Homo sapiens GN=HIP1 PE=1 SV=5
m.20950	Q2KMM2	0	0	1	0	0	0	0.197	0.2352	1	0.554584	0.622015		Trafficking protein particle complex subunit 1 OS=Rattus norvegicus GN=Trappc1 PE=2 SV=1
m.20951	n/a	0	0	10	0	3	6	0.035	0.0798	1	0.659939	0.455534		unknown
m.20952	n/a	0	0	0	2	1	0	0.449	0.5543	0.871766	0.152308	0.740157		unknown
m.20957	Q58A42	1	11	18	23	12	2	0.457	1.8964	0	0	0.640712		Protein DD3-3 OS=Dictyostelium discoideum GN=DD3-3 PE=2 SV=1
m.20959	P43487	28	41	40	21	11	30	-0.339	-2.0984	0	0.611292	0		Ran-specific GTPase-activating protein OS=Homo sapiens GN=RANBP1 PE=1 SV=1
m.20965	n/a	3	1	0	0	0	0	-0.402	-0.5039	0.044819	0.68967	0.002659		unknown
m.20967	O02467	2	2	2	3	5	0	0.679	1.2322	0.000364	1.3e-05	0.681523		N(4)-(Beta-N-acetylglucosaminyl)-L-asparaginase (Fragment) OS=Spodoptera frugiperda PE=1 SV=1
m.20970	3279955	0	9	0	0	11	0	0.399	0.9647	0.029155	0.001526	0.708194		Predicted protein OS=Nematostella vectensis GN=v1g245862 PE=4 SV=1
m.20978	n/a	44	27	40	39	20	29	-0.001	-0.0045	0.991014	0.690245	0.333837		unknown
m.20979	n/a	0	0	2	3	0	0	0.413	0.6046	0.752856	0.103642	0.741952		unknown
m.20986	Q96CG8	0	0	1	3	0	2	0.924	1.2103	0.000549	2.1e-05	0.683385		Collagen triple helix repeat-containing protein 1 OS=Homo sapiens GN=CTHRC1 PE=1 SV=1
m.20992	P61222	0	1	0	0	0	0	0.212	0.2543	1	0.536088	0.636325		ATP-binding cassette sub-family E member 1 OS=Mus musculus GN=Abce1 PE=2 SV=1
m.21	Q92005	99	439	308	202	319	111	-0.057	-1.1233	0	0.642866	0		Elongation factor 1-alpha OS=Danio rerio GN=eef1a PE=2 SV=1
m.21000	Q6XLQ7	40	39	29	27	9	30	-0.258	-1.7036	0	0.620822	0		Calumenin OS=Oryctolagus cuniculus GN=CALU PE=1 SV=2
m.21001	Q8F7W8	1	0	1	1	1	0	0.219	0.2673	1	0.522748	0.645361		Peptide methionine sulfoxide reductase MsrB OS=Leptospira interrogans serogroup Icterohaemorrhagiae serovar Lai (strain 56601) GN=msrB PE=3 SV=3
m.21002	Q4R5B8	0	1	0	1	0	0	0.171	0.2046	0.999927	0.581502	0.596395		Eukaryotic translation initiation factor 3 subunit F OS=Macaca fascicularis GN=EIF3F PE=2 SV=1
m.21013	B3DMA2	0	0	0	0	3	0	0.732	1.0113	0.015055	0.000738	0.702924		Acyl-CoA dehydrogenase family member 11 OS=Rattus norvegicus GN=Acad11 PE=1 SV=1
m.21018	Q99961	3	1	6	7	3	2	0.431	1.0368	0.01029	0.000488	0.700146		Endophilin-A2 OS=Homo sapiens GN=SH3GL1 PE=1 SV=1
m.21023	P55008	6	7	6	6	1	5	-0.268	-0.7263	0.001393	0.668684	6.6e-05		Allograft inflammatory factor 1 OS=Homo sapiens GN=AIF1 PE=1 SV=1
m.21024	P36972	3	5	3	10	7	14	1.299	3.6901	0	0	0.598259	Y (O->N)	Adenine phosphoribosyltransferase OS=Rattus norvegicus GN=Aprt PE=1 SV=1
m.21046	n/a	9	6	5	5	5	5	-0.066	-0.1896	0.726903	0.713279	0.101346		unknown
m.21047	A0PJR5	6	4	6	7	8	3	0.338	0.9905	0.020334	0.001026	0.705247		Enoyl-CoA hydratase domain-containing protein 3, mitochondrial OS=Danio rerio GN=echdc3 PE=2 SV=2
m.21049	Q6UWE0	2	2	0	1	0	1	-0.361	-0.5173	0.037391	0.688304	0.002184		E3 ubiquitin-protein ligase LRSAM1 OS=Homo sapiens GN=LRSAM1 PE=1 SV=1
m.2105	Q8VI02	1	1	0	0	0	0	0.192	0.2193	1	0.568984	0.609127		Serine/threonine-protein phosphatase 4 regulatory subunit 1 OS=Rattus norvegicus GN=Ppp4r1 PE=2 SV=1
m.21052	Q8T5T1	3	1	2	2	0	0	-0.242	-0.3579	0.241161	0.704245	0.01828		Midasin OS=Giardia intestinalis GN=MDN1 PE=3 SV=1
m.21064	P39598	1	2	3	1	0	0	-0.511	-0.6738	0.003442	0.673241	0.000171		Uncharacterized protein YwbO OS=Bacillus subtilis (strain 168) GN=ywbO PE=4 SV=1
m.2107	Q28DB5	4	9	3	8	6	7	0.514	1.5342	0	0	0.66004		Alanine aminotransferase 2 OS=Xenopus tropicalis GN=gpt2 PE=2 SV=1
m.21074	Q9CY58	5	7	5	8	9	5	0.471	1.4323	5e-06	0	0.666571		Plasminogen activator inhibitor 1 RNA-binding protein OS=Mus musculus GN=Serbp1 PE=1 SV=2
m.21130	Q54CH1	0	0	0	0	0	2	0.582	0.7081	0.437166	0.039853	0.737329		Arrestin domain-containing protein A OS=Dictyostelium discoideum GN=adcA PE=1 SV=1
m.21131	P26652	1	0	1	2	0	0	0.52	0.6259	0.692289	0.086661	0.741798		Metalloproteinase inhibitor 3 OS=Gallus gallus GN=TIMP3 PE=1 SV=2
m.21152	A7SPX9	8	6	1	10	8	5	0.689	2.0585	0	0	0.63354	Y (O->N)	Eukaryotic translation initiation factor 3 subunit M OS=Nematostella vectensis GN=v1g192238 PE=3 SV=1
m.21153	Q9CZE3	1	1	0	2	0	0	0.514	0.6038	0.755043	0.104322	0.741948		Ras-related protein Rab-32 OS=Mus musculus GN=Rab32 PE=2 SV=3
m.21179	Q1L8L9	5	22	28	24	20	11	0.225	1.171	0.001124	4.5e-05	0.68686		Adenylate kinase 2, mitochondrial OS=Danio rerio GN=ak2 PE=2 SV=1
m.2118	Q13485	0	0	2	0	0	0	-0.132	-0.1687	0.780801	0.712958	0.12036		Mothers against decapentaplegic homolog 4 OS=Homo sapiens GN=SMAD4 PE=1 SV=1
m.21180	Q5BIR5	2	3	0	0	3	0	0.04	0.0601	1	0.668402	0.428367		Serpin B8 OS=Bos taurus GN=SERPINB8 PE=2 SV=1
m.212	Q7ZUC2	1	4	0	3	3	2	0.539	1.0256	0.012182	0.000586	0.701356		45 kDa calcium-binding protein OS=Danio rerio GN=sdf4 PE=2 SV=1
m.21223	Q9CZL5	1	2	0	3	0	3	0.832	1.2809	0.00014	5e-06	0.677563		Pterin-4-alpha-carbinolamine dehydratase 2 OS=Mus musculus GN=Pcbd2 PE=1 SV=2
m.21227	Q8JI28	0	1	0	0	0	0	0.203	0.2282	1	0.561035	0.616453		Tolloid-like protein 1 OS=Xenopus laevis GN=tll1 PE=1 SV=1
m.21240	n/a	3	5	1	2	5	0	0.12	0.2505	1	0.539872	0.633577		unknown
m.21266	P24386	0	1	0	0	0	0	0.214	0.2463	1	0.543994	0.630484		Rab proteins geranylgeranyltransferase component A 1 OS=Homo sapiens GN=CHM PE=1 SV=3
m.21267	Q5F408	3	7	6	11	6	5	0.567	1.6546	0	0	0.653007		Cysteine--tRNA ligase, cytoplasmic OS=Gallus gallus GN=CARS PE=2 SV=1
m.21268	Q13797	7	12	3	7	5	3	-0.132	-0.3875	0.179908	0.701456	0.012771		Integrin alpha-9 OS=Homo sapiens GN=ITGA9 PE=1 SV=2
m.21278	3283483	0	0	1	0	0	0	0.118	0.1426	1	0.6263	0.533697		Predicted protein OS=Nematostella vectensis GN=v1g247672 PE=4 SV=1
m.21281	P81127	0	1	0	0	1	0	0.21	0.2431	1	0.547092	0.628086		Gamma-soluble NSF attachment protein OS=Bos taurus GN=NAPG PE=1 SV=3
m.21313	Q9JLB0	12	26	24	22	26	12	0.204	1.1303	0.002284	9.6e-05	0.690653		MAGUK p55 subfamily member 6 OS=Mus musculus GN=Mpp6 PE=1 SV=1
m.21336	Q5R5X0	0	0	1	0	0	0	0.225	0.2693	1	0.520642	0.646703		Pinin OS=Pongo abelii GN=PNN PE=2 SV=1
m.21346	Q3URF8	0	0	3	2	0	3	0.366	0.5717	0.834937	0.134125	0.741149		BTB/POZ domain-containing protein KCTD21 OS=Mus musculus GN=Kctd21 PE=2 SV=1
m.2136	Q5R4D4	0	5	0	0	0	1	-0.73	-0.965	1.2e-05	0.651431	0		Nucleosome assembly protein 1-like 1 OS=Pongo abelii GN=NAP1L1 PE=2 SV=1
m.21372	Q5RA03	3	6	5	2	2	1	-0.875	-1.5334	0	0.626428	0		Shootin-1 OS=Pongo abelii PE=2 SV=2
m.21375	3274911	0	0	0	8	0	0	1.462	2.193	0	0	0.628107	Y (O->N)	Predicted protein OS=Nematostella vectensis GN=v1g243062 PE=4 SV=1
m.21376	Q9DB15	3	2	0	2	2	0	-0.006	-0.009	0.989351	0.691453	0.327124		39S ribosomal protein L12, mitochondrial OS=Mus musculus GN=Mrpl12 PE=1 SV=2
m.21379	P34730	23	29	22	23	21	14	0.005	0.0256	0.998681	0.681143	0.378571		Protein BMH2 OS=Saccharomyces cerevisiae (strain ATCC 204508 / S288c) GN=BMH2 PE=1 SV=3
m.21388	Q9Y5B8	0	0	3	1	3	0	0.199	0.3221	1	0.460037	0.677708		Nucleoside diphosphate kinase 7 OS=Homo sapiens GN=NME7 PE=1 SV=1
m.2139	Q1PSW8	0	3	1	24	0	19	2.445	4.7632	0	0	0.592956	Y (O->N)	E3 ubiquitin-protein ligase TRIM71 OS=Mus musculus GN=Trim71 PE=1 SV=1
m.21416	Q9Y2W6	4	0	2	1	0	0	-0.757	-0.9476	1.8e-05	0.652502	1e-06		Tudor and KH domain-containing protein OS=Homo sapiens GN=TDRKH PE=1 SV=2
m.21438	Q99460	3	12	13	16	11	12	0.568	2.2369	0	0	0.626437	Y (O->N)	26S proteasome non-ATPase regulatory subunit 1 OS=Homo sapiens GN=PSMD1 PE=1 SV=2
m.21457	P80912	6	15	10	24	8	16	0.648	2.686	0	0	0.612739	Y (O->N)	Histidine triad nucleotide-binding protein 1 OS=Oryctolagus cuniculus GN=HINT1 PE=1 SV=2
m.21459	P20693	0	4	1	2	0	0	-0.234	-0.3557	0.24621	0.704444	0.018762		Low affinity immunoglobulin epsilon Fc receptor OS=Mus musculus GN=Fcer2 PE=2 SV=1
m.2147	Q5ZID0	0	6	3	3	6	4	0.491	1.1594	0.001381	5.6e-05	0.687921		NmrA-like family domain-containing protein 1 OS=Gallus gallus GN=NMRAL1 PE=2 SV=1
m.21472	n/a	0	0	1	0	0	0	0.166	0.1834	0.999734	0.598237	0.576615		unknown
m.21474	Q5EE04	1	0	5	3	4	1	0.355	0.6679	0.562661	0.059263	0.740182		Nucleoprotein TPR (Fragment) OS=Xenopus laevis GN=tpr PE=1 SV=1
m.21495	P09849	0	0	0	0	1	0	0.183	0.1993	0.999897	0.58583	0.591609		Lactase-phlorizin hydrolase OS=Oryctolagus cuniculus GN=LCT PE=1 SV=1
m.215	P07305	67	37	67	34	24	5	-0.767	-5.4376	0	0.591549	0	Y (N->N)	Histone H1.0 OS=Homo sapiens GN=H1F0 PE=1 SV=3
m.21521	Q7ZU29	0	0	3	1	1	0	-0.377	-0.4543	0.084551	0.694755	0.005351		Nuclear pore complex protein Nup93 OS=Danio rerio GN=dye PE=2 SV=1
m.21525	n/a	14	6	9	13	1	13	0.15	0.5801	0.81553	0.125851	0.741482		unknown
m.21528	P81121	0	1	0	0	2	3	0.944	1.3099	7.7e-05	3e-06	0.675314		Seminal plasma protein HSP-1 OS=Equus caballus PE=1 SV=1
m.21536	Q42599	0	0	0	2	1	2	0.721	0.9261	0.048664	0.002698	0.712726		NADH dehydrogenase [ubiquinone] iron-sulfur protein 8-A, mitochondrial OS=Arabidopsis thaliana GN=At1g79010 PE=1 SV=1
m.21538	P47959	9	6	5	4	2	4	-0.495	-1.2712	0	0.636344	0		Hypoxanthine-guanine phosphoribosyltransferase OS=Meriones unguiculatus GN=HPRT1 PE=2 SV=2
m.21583	Q5NVI9	0	0	0	0	1	0	0.166	0.1764	0.999807	0.60343	0.569709		DnaJ homolog subfamily A member 1 OS=Pongo abelii GN=DNAJA1 PE=2 SV=1
m.21596	P0C6B8	31	44	23	36	28	12	-0.018	-0.1148	0.89059	0.709827	0.179486		Sushi, von Willebrand factor type A, EGF and pentraxin domain-containing protein 1 OS=Rattus norvegicus GN=Svep1 PE=1 SV=1
m.21622	Q9H4G4	1	0	0	0	0	0	0.233	0.2668	1	0.523273	0.645024		Golgi-associated plant pathogenesis-related protein 1 OS=Homo sapiens GN=GLIPR2 PE=1 SV=3
m.21637	Q7ZWI4	0	0	0	1	0	0	0.2	0.2308	1	0.558659	0.618539		GSK3-beta interaction protein OS=Danio rerio GN=gskip PE=2 SV=1
m.2164	Q9D1D1	5	1	3	3	2	0	-0.186	-0.3238	0.326349	0.707196	0.027065		Tetraspanin-11 OS=Mus musculus GN=Tspan11 PE=2 SV=1
m.21654	P19804	11	2	9	2	2	20	0.347	1.132	0.002219	9.3e-05	0.69049		Nucleoside diphosphate kinase B OS=Rattus norvegicus GN=Nme2 PE=1 SV=1
m.21665	P29030	0	5	0	2	0	2	-0.177	-0.2833	0.443871	0.710163	0.041888		Endochitinase OS=Brugia malayi PE=1 SV=1
m.21683	n/a	3	3	2	0	1	5	0.082	0.1519	1	0.620364	0.544044		unknown
m.21690	Q3BCR0	1	4	2	4	4	4	0.849	1.6564	0	0	0.652907		Thiopurine S-methyltransferase OS=Panthera leo GN=TPMT PE=2 SV=1
m.217	n/a	55	27	46	34	19	58	0.086	0.6626	0.579441	0.062297	0.740471		unknown
m.21702	n/a	0	0	0	0	2	0	0.411	0.5038	0.950474	0.212397	0.734777		unknown
m.2171	A9JRC7	2	1	0	0	2	1	0.229	0.3137	1	0.4703	0.673314		Serine/threonine-protein phosphatase 4 catalytic subunit B OS=Danio rerio GN=ppp4cb PE=2 SV=1
m.21710	O95671	6	3	4	7	2	0	-0.088	-0.199	0.70093	0.713282	0.093518		N-acetylserotonin O-methyltransferase-like protein OS=Homo sapiens GN=ASMTL PE=1 SV=3
m.21736	P16444	0	6	0	0	2	0	-0.581	-0.9377	2.2e-05	0.653124	1e-06		Dipeptidase 1 OS=Homo sapiens GN=DPEP1 PE=1 SV=3
m.21741	Q8NBF2	0	1	1	0	1	0	0.09	0.0999	1	0.650328	0.482046		NHL repeat-containing protein 2 OS=Homo sapiens GN=NHLRC2 PE=1 SV=1
m.21782	Q6V0I7	0	0	0	1	0	0	0.087	0.0976	1	0.65148	0.479079		Protocadherin Fat 4 OS=Homo sapiens GN=FAT4 PE=1 SV=2
m.21798	Q9H1X1	5	10	1	7	5	1	0.019	0.0509	1	0.67205	0.41533		Radial spoke head protein 9 homolog OS=Homo sapiens GN=RSPH9 PE=1 SV=1
m.218	Q0P594	38	36	23	20	29	38	0.122	0.8525	0.117546	0.007406	0.721608		Serine/threonine-protein phosphatase 2A catalytic subunit beta isoform OS=Bos taurus GN=PPP2CB PE=1 SV=1
m.21819	Q21313	4	6	11	12	13	14	0.856	2.9743	0	0	0.607087	Y (O->N)	Laminin-like protein epi-1 OS=Caenorhabditis elegans GN=epi-1 PE=1 SV=1
m.21828	Q8BYI9	0	2	0	0	0	0	-0.131	-0.157	0.808309	0.712574	0.131977		Tenascin-R OS=Mus musculus GN=Tnr PE=1 SV=2
m.21832	n/a	2	1	0	0	1	0	-0.122	-0.1632	0.793961	0.712796	0.125735		unknown
m.21834	3281769	0	0	1	0	0	0	0.141	0.175	0.99989	0.60445	0.568305		Predicted protein OS=Nematostella vectensis GN=v1g215928 PE=4 SV=1
m.21842	Q8CJ40	35	59	75	38	25	27	-0.396	-3.2172	0	0.597354	0		Rootletin OS=Mus musculus GN=Crocc PE=1 SV=2
m.2185	P24043	6	4	6	8	8	6	0.539	1.5898	0	0	0.656708		Laminin subunit alpha-2 OS=Homo sapiens GN=LAMA2 PE=1 SV=4
m.21852	n/a	0	0	0	1	0	0	0.194	0.2065	1	0.579927	0.598086		unknown
m.21864	Q9Y251	9	6	10	7	8	6	0.06	0.2013	0.999926	0.584208	0.593428		Heparanase OS=Homo sapiens GN=HPSE PE=1 SV=2
m.21876	n/a	0	0	2	3	4	1	0.959	1.3997	1.1e-05	0	0.668793		unknown
m.21911	P57737	0	0	0	2	1	0	0.555	0.6968	0.471826	0.0447	0.738239		Coronin-7 OS=Homo sapiens GN=CORO7 PE=1 SV=2
m.21930	n/a	0	1	0	0	0	0	0.17	0.1937	0.999855	0.590298	0.586438		unknown
m.21938	Q54JL3	0	1	0	0	0	0	0.217	0.2508	1	0.539575	0.633796		Formimidoyltransferase-cyclodeaminase OS=Dictyostelium discoideum GN=ftcd PE=3 SV=1
m.21939	P74148	0	8	1	6	2	7	0.625	1.5499	0	0	0.659084		Universal stress protein Sll1388 OS=Synechocystis sp. (strain PCC 6803 / Kazusa) GN=sll1388 PE=3 SV=1
m.21993	Q8R508	0	0	0	1	1	0	0.275	0.3027	1	0.483396	0.667264		Protocadherin Fat 3 OS=Rattus norvegicus GN=Fat3 PE=1 SV=1
m.22011	4192373	0	1	0	0	2	0	0.537	0.6155	0.722561	0.094684	0.741935		Putative uncharacterized protein OS=Salpingoeca rosetta (strain ATCC 50818 / BSB-021) GN=PTSG_03050 PE=4 SV=1
m.22031	Q566I3	2	0	0	3	0	3	0.785	1.1734	0.001077	4.3e-05	0.686643		Hypoxia up-regulated protein 1 (Fragment) OS=Xenopus laevis GN=hyou1 PE=1 SV=2
m.22041	P18503	0	0	0	0	1	0	0.236	0.2675	1	0.522538	0.645496		Short-chain collagen C4 (Fragment) OS=Ephydatia muelleri PE=2 SV=1
m.22064	Q8N6G6	0	0	0	1	1	0	0.176	0.1825	0.999791	0.598914	0.575738		ADAMTS-like protein 1 OS=Homo sapiens GN=ADAMTSL1 PE=1 SV=4
m.22085	Q3TXS7	6	2	6	8	6	8	0.683	1.9274	0	0	0.639284		26S proteasome non-ATPase regulatory subunit 1 OS=Mus musculus GN=Psmd1 PE=1 SV=1
m.221	Q8CHP8	3	0	2	2	1	1	-0.275	-0.3982	0.160767	0.700412	0.011173		Phosphoglycolate phosphatase OS=Mus musculus GN=Pgp PE=1 SV=1
m.2212	B7ZC77	1	1	9	5	5	0	0.249	0.5289	0.916429	0.181263	0.737938		Catenin alpha-2 OS=Danio rerio GN=Ctnna2 PE=3 SV=1
m.22122	XP_002167785	1	2	6	6	2	10	0.961	2.2965	0	0	0.624258	Y (O->N)	PREDICTED: uncharacterized protein LOC100207194 [Hydra vulgaris]
m.22127	Q8BTM8	1	0	3	1	2	2	0.253	0.3781	1	0.386617	0.702431		Filamin-A OS=Mus musculus GN=Flna PE=1 SV=5
m.22180	Q92626	0	0	0	0	0	11	1.82	2.6135	0	0	0.614505	Y (O->N)	Peroxidasin homolog OS=Homo sapiens GN=PXDN PE=1 SV=2
m.22205	Q99715	1	4	5	2	6	1	0.17	0.3644	1	0.405275	0.697069		Collagen alpha-1(XII) chain OS=Homo sapiens GN=COL12A1 PE=1 SV=2
m.22210	n/a	4	0	0	1	0	0	-0.566	-0.7362	0.001168	0.667855	5.5e-05		unknown
m.2223	O18373	7	2	0	0	0	1	-1.119	-1.5874	0	0.624561	0		Selenide, water dikinase OS=Drosophila melanogaster GN=SelD PE=1 SV=1
m.22271	Q32L63	0	1	0	2	1	0	0.557	0.7053	0.445664	0.041012	0.737562		Vacuolar protein sorting-associated protein VTA1 homolog OS=Bos taurus GN=VTA1 PE=2 SV=1
m.22274	Q3SZB4	16	17	17	23	18	35	0.67	3.6354	0	0	0.598709	Y (O->N)	Medium-chain specific acyl-CoA dehydrogenase, mitochondrial OS=Bos taurus GN=ACADM PE=2 SV=1
m.22282	Q3T0K1	38	77	66	16	8	45	-0.725	-5.1879	0	0.592007	0	Y (N->N)	Calumenin OS=Bos taurus GN=CALU PE=2 SV=1
m.2229	P16444	0	4	0	0	3	0	0.006	0.0092	0.995173	0.686326	0.354265		Dipeptidase 1 OS=Homo sapiens GN=DPEP1 PE=1 SV=3
m.22295	Q28GD4	2	3	0	0	2	1	-0.254	-0.3774	0.19944	0.702426	0.01446		ELAV-like protein 2 OS=Xenopus tropicalis GN=elavl2 PE=2 SV=2
m.223	P53990	5	2	2	6	4	2	0.513	1.1664	0.00122	4.9e-05	0.687279		IST1 homolog OS=Homo sapiens GN=IST1 PE=1 SV=1
m.22300	O54774	0	0	0	0	2	3	0.953	1.2301	0.000378	1.4e-05	0.6817		AP-3 complex subunit delta-1 OS=Mus musculus GN=Ap3d1 PE=1 SV=1
m.22305	Q4R571	0	0	0	0	1	0	0.165	0.1873	0.999834	0.595273	0.580382		Protein TSSC1 OS=Macaca fascicularis GN=TSSC1 PE=2 SV=1
m.22307	O19049	4	8	6	13	11	4	0.692	2.4406	0	0	0.619423	Y (O->N)	Heterogeneous nuclear ribonucleoprotein K OS=Oryctolagus cuniculus GN=HNRNPK PE=2 SV=1
m.22320	O95429	1	2	1	1	0	0	-0.058	-0.0729	0.946004	0.704701	0.23431		BAG family molecular chaperone regulator 4 OS=Homo sapiens GN=BAG4 PE=1 SV=1
m.22336	Q5I085	1	7	1	6	7	1	0.685	1.5991	0	0	0.656165		Serine/threonine-protein phosphatase PP1-beta catalytic subunit OS=Xenopus tropicalis GN=ppp1cb PE=2 SV=1
m.22339	O01761	5	6	0	0	0	0	-1.251	-1.8894	0	0.615763	0		Muscle M-line assembly protein unc-89 OS=Caenorhabditis elegans GN=unc-89 PE=1 SV=3
m.22358	P70665	9	2	8	1	0	6	-0.672	-1.5714	0	0.625106	0		Sialate O-acetylesterase OS=Mus musculus GN=Siae PE=2 SV=3
m.22365	Q9JJP9	17	14	8	10	9	10	-0.068	-0.2732	0.474956	0.710783	0.046472		Ubiquilin-1 OS=Rattus norvegicus GN=Ubqln1 PE=1 SV=1
m.22377	3283281	7	8	13	2	4	6	-0.656	-1.8946	0	0.615638	0		Predicted protein OS=Nematostella vectensis GN=v1g247592 PE=4 SV=1
m.22391	Q6P1S6	1	2	4	0	0	1	-0.76	-1.0326	3e-06	0.647525	0		Myotrophin OS=Xenopus tropicalis GN=mtpn PE=3 SV=1
m.22392	n/a	60	48	34	45	22	22	-0.241	-1.7368	0	0.619833	0		unknown
m.22394	P14314	44	29	22	24	9	21	-0.337	-2.0116	0	0.61301	0		Glucosidase 2 subunit beta OS=Homo sapiens GN=PRKCSH PE=1 SV=2
m.22405	P81662	8	0	34	5	5	3	-0.983	-2.999	0	0.599192	0	Y (N->N)	Sticholysin-1 OS=Stoichactis helianthus PE=1 SV=1
m.2241	Q5ZIQ3	4	8	13	11	6	7	0.184	0.647	0.628265	0.07192	0.741186		Heterogeneous nuclear ribonucleoprotein K OS=Gallus gallus GN=HNRNPK PE=2 SV=1
m.22412	Q9QUR6	3	7	12	4	4	6	-0.219	-0.6299	0.007049	0.677259	0.000366		Prolyl endopeptidase OS=Mus musculus GN=Prep PE=2 SV=1
m.22416	Q0MQB1	1	0	0	0	0	0	0.181	0.2155	1	0.572293	0.605912		NADH dehydrogenase [ubiquinone] 1 alpha subcomplex subunit 8 OS=Pan troglodytes GN=NDUFA8 PE=2 SV=3
m.22417	Q15382	0	0	0	0	1	0	0.206	0.2065	1	0.579927	0.598086		GTP-binding protein Rheb OS=Homo sapiens GN=RHEB PE=1 SV=1
m.22424	P00767	1	3	10	6	1	1	-0.376	-0.7963	0.000386	0.663039	1.7e-05		Chymotrypsinogen B OS=Bos taurus PE=1 SV=1
m.22426	Q566C7	2	0	1	0	1	0	-0.145	-0.1724	0.771676	0.713048	0.116832		Diphosphoinositol polyphosphate phosphohydrolase 1 OS=Rattus norvegicus GN=Nudt3 PE=1 SV=1
m.22427	Q90744	6	0	7	3	6	4	0.168	0.42	1	0.327843	0.716421		Alpha-N-acetylgalactosaminidase OS=Gallus gallus GN=NAGA PE=1 SV=1
m.22434	Q99L13	2	4	5	2	6	1	0.038	0.0803	1	0.659712	0.456209		3-hydroxyisobutyrate dehydrogenase, mitochondrial OS=Mus musculus GN=Hibadh PE=1 SV=1
m.2244	O46382	1	3	4	1	2	2	-0.303	-0.5121	0.040134	0.688833	0.002358		Brefeldin A-inhibited guanine nucleotide-exchange protein 1 OS=Bos taurus GN=ARFGEF1 PE=1 SV=1
m.22447	P60123	2	6	1	10	6	13	1.412	3.7551	0	0	0.597769	Y (O->N)	RuvB-like 1 OS=Rattus norvegicus GN=Ruvbl1 PE=1 SV=1
m.22449	n/a	6	8	9	3	4	3	-0.624	-1.6745	0	0.621719	0		unknown
m.22476	n/a	1	0	3	0	2	0	-0.07	-0.1009	0.911755	0.70841	0.19692		unknown
m.2249	Q4LDE5	0	2	3	4	1	0	0.186	0.3052	1	0.480454	0.668669		Sushi, von Willebrand factor type A, EGF and pentraxin domain-containing protein 1 OS=Homo sapiens GN=SVEP1 PE=1 SV=3
m.22497	A5YKK6	0	0	0	0	1	0	0.146	0.1706	0.999908	0.607612	0.563843		CCR4-NOT transcription complex subunit 1 OS=Homo sapiens GN=CNOT1 PE=1 SV=2
m.2250	O35346	0	1	1	0	1	0	0.189	0.2248	1	0.564105	0.613688		Focal adhesion kinase 1 OS=Rattus norvegicus GN=Ptk2 PE=1 SV=1
m.22508	Q64565	0	1	0	1	0	0	0.265	0.3008	1	0.485618	0.666184		Alanine--glyoxylate aminotransferase 2, mitochondrial OS=Rattus norvegicus GN=Agxt2 PE=1 SV=2
m.22509	Q6NRI0	0	1	0	0	0	0	0.136	0.1606	1	0.614569	0.553424		Serine/threonine-protein phosphatase 6 regulatory subunit 3-A OS=Xenopus laevis GN=ppp6r3-a PE=2 SV=1
m.22510	O73930	3	0	0	0	0	0	-0.343	-0.4333	0.108619	0.696897	0.007098		Pterin-4-alpha-carbinolamine dehydratase OS=Gallus gallus GN=PCBD1 PE=2 SV=3
m.22516	Q5F3K4	0	0	1	1	0	1	0.125	0.142	1	0.626674	0.533018		WD repeat-containing protein 48 OS=Gallus gallus GN=WDR48 PE=2 SV=1
m.22518	Q61035	6	6	10	4	5	2	-0.469	-1.2301	0	0.638055	0		Histidine--tRNA ligase, cytoplasmic OS=Mus musculus GN=Hars PE=2 SV=2
m.22526	Q6P4Z9	0	0	0	0	0	3	0.784	0.9999	0.017771	0.000885	0.704191		COP9 signalosome complex subunit 8 OS=Rattus norvegicus GN=Cops8 PE=2 SV=1
m.22539	P21158	7	7	12	6	7	5	-0.157	-0.4751	0.065254	0.692621	0.004013		C-factor OS=Myxococcus xanthus GN=csgA PE=1 SV=1
m.22542	Q8BH04	249	357	737	363	227	226	-0.261	-5.8097	0	0.590812	0		Phosphoenolpyruvate carboxykinase [GTP], mitochondrial OS=Mus musculus GN=Pck2 PE=2 SV=1
m.22547	n/a	6	6	6	5	4	1	-0.392	-0.999	6e-06	0.649416	0		unknown
m.22551	Q9Z2Y8	1	1	4	3	0	2	0.163	0.2646	1	0.525568	0.64353		Proline synthase co-transcribed bacterial homolog protein OS=Mus musculus GN=Prosc PE=1 SV=1
m.2257	Q5R9L8	0	0	0	0	0	1	0.155	0.1863	0.999834	0.596038	0.579422		2-oxoglutarate dehydrogenase-like, mitochondrial OS=Pongo abelii GN=OGDHL PE=2 SV=2
m.22573	Q9QUN9	2	1	1	0	0	0	-0.11	-0.1399	0.84502	0.711729	0.150194		Dickkopf-related protein 3 OS=Mus musculus GN=Dkk3 PE=2 SV=1
m.22580	n/a	0	0	3	2	0	0	-0.03	-0.041	0.972808	0.698969	0.279773		unknown
m.22589	O60551	0	2	1	1	2	0	0.187	0.2501	1	0.540267	0.633285		Glycylpeptide N-tetradecanoyltransferase 2 OS=Homo sapiens GN=NMT2 PE=1 SV=1
m.22591	P11046	1	0	0	0	0	0	0.147	0.1701	0.999887	0.607967	0.563331		Laminin subunit beta-1 OS=Drosophila melanogaster GN=LanB1 PE=1 SV=4
m.22617	n/a	0	0	0	0	0	2	0.535	0.6865	0.503926	0.04952	0.738998		unknown
m.22619	Q4PZA2	1	0	2	1	1	0	-0.098	-0.1217	0.879005	0.710432	0.171143		Endothelin-converting enzyme 1 OS=Mus musculus GN=Ece1 PE=1 SV=1
m.2262	P22105	0	1	0	0	4	0	1.022	1.2997	9.6e-05	3e-06	0.676096		Tenascin-X OS=Homo sapiens GN=TNXB PE=1 SV=3
m.22620	P51650	0	0	0	2	0	1	0.527	0.6291	0.682866	0.084294	0.741733		Succinate-semialdehyde dehydrogenase, mitochondrial OS=Rattus norvegicus GN=Aldh5a1 PE=1 SV=2
m.22621	n/a	0	3	2	0	0	0	-0.527	-0.6963	0.002351	0.671254	0.000114		unknown
m.22625	5726265	0	0	0	1	0	0	0.312	0.371	1	0.396333	0.699704		Uncharacterized protein OS=Lottia gigantea GN=LOTGIDRAFT_158251 PE=4 SV=1
m.22645	Q8CCS6	1	0	2	1	0	0	-0.101	-0.1262	0.871111	0.710792	0.165819		Polyadenylate-binding protein 2 OS=Mus musculus GN=Pabpn1 PE=2 SV=3
m.22646	P18031	0	0	0	1	0	0	0.176	0.2004	0.999922	0.58494	0.592611		Tyrosine-protein phosphatase non-receptor type 1 OS=Homo sapiens GN=PTPN1 PE=1 SV=1
m.22658	Q2YMB3	0	1	0	0	1	0	0.15	0.1801	0.999866	0.600706	0.573383		Na(+)/H(+) antiporter NhaA OS=Brucella abortus (strain 2308) GN=nhaA PE=3 SV=2
m.22671	Q8CF89	0	0	0	0	0	1	0.178	0.2024	0.999908	0.58331	0.594421		TGF-beta-activated kinase 1 and MAP3K7-binding protein 1 OS=Mus musculus GN=Tab1 PE=1 SV=2
m.22676	P07439	0	1	0	0	1	1	0.254	0.3073	1	0.477968	0.669836		Lectin BRA-3 OS=Megabalanus rosa PE=1 SV=2
m.2269	Q6NRT5	1	1	6	2	1	1	-0.542	-0.8675	9.5e-05	0.657802	4e-06		COP9 signalosome complex subunit 1 OS=Xenopus laevis GN=csn1 PE=2 SV=1
m.22691	n/a	0	0	0	4	3	2	1.397	2.1315	0	0	0.630533	Y (O->N)	unknown
m.227	Q8VEM8	1	1	5	6	6	1	0.842	1.7532	0	0	0.647722		Phosphate carrier protein, mitochondrial OS=Mus musculus GN=Slc25a3 PE=1 SV=1
m.22707	Q16960	5	3	0	1	0	0	-1.012	-1.4725	0	0.62861	0		Dynein intermediate chain 3, ciliary OS=Heliocidaris crassispina PE=2 SV=1
m.22720	P86982	0	0	0	0	0	1	0.137	0.1529	1	0.61971	0.545137		Insoluble matrix shell protein 1 (Fragment) OS=Venerupis philippinarum PE=1 SV=1
m.22737	P15882	0	1	3	0	1	0	-0.409	-0.4831	0.058902	0.6918	0.003585		N-chimaerin OS=Homo sapiens GN=CHN1 PE=1 SV=3
m.22755	Q5RDN3	0	0	0	0	1	0	0.174	0.2077	1	0.578926	0.599147		Proteasome inhibitor PI31 subunit OS=Pongo abelii GN=PSMF1 PE=2 SV=1
m.2278	Q6DIS2	2	3	0	1	2	2	0.037	0.0618	1	0.667708	0.430753		Protein CDV3 homolog OS=Xenopus tropicalis GN=cdv3 PE=2 SV=1
m.22782	P49419	2	4	4	20	16	10	1.771	5.0708	0	0	0.592094	Y (O->N)	Alpha-aminoadipic semialdehyde dehydrogenase OS=Homo sapiens GN=ALDH7A1 PE=1 SV=5
m.22784	Q91VJ5	0	2	3	1	1	0	-0.526	-0.6617	0.004209	0.67433	0.000212		Polyglutamine-binding protein 1 OS=Mus musculus GN=Pqbp1 PE=2 SV=1
m.22799	O75643	0	0	0	0	0	2	0.568	0.7255	0.385616	0.033235	0.735791		U5 small nuclear ribonucleoprotein 200 kDa helicase OS=Homo sapiens GN=SNRNP200 PE=1 SV=2
m.22806	A7SPW6	0	0	0	0	0	2	0.46	0.5928	0.784083	0.11398	0.741817		Elongation factor Ts, mitochondrial OS=Nematostella vectensis GN=v1g215604 PE=3 SV=1
m.22810	Q6GR45	20	11	8	13	9	10	0.044	0.1815	0.999836	0.599663	0.57476		Eukaryotic translation initiation factor 6 OS=Xenopus laevis GN=eif6 PE=2 SV=1
m.22843	Q4LDD4	0	0	0	0	0	1	0.16	0.1816	0.999832	0.599588	0.574858		Arf-GAP with Rho-GAP domain, ANK repeat and PH domain-containing protein 1 OS=Mus musculus GN=Arap1 PE=2 SV=2
m.22850	P57737	0	1	2	4	3	0	0.939	1.4694	2e-06	0	0.664125		Coronin-7 OS=Homo sapiens GN=CORO7 PE=1 SV=2
m.22886	P53708	0	0	0	0	0	2	0.472	0.5808	0.813895	0.125177	0.741506		Integrin alpha-8 OS=Homo sapiens GN=ITGA8 PE=1 SV=3
m.22888	P95896	2	2	1	0	1	0	-0.335	-0.4335	0.108366	0.696877	0.007079		Amidase OS=Sulfolobus solfataricus (strain ATCC 35092 / DSM 1617 / JCM 11322 / P2) GN=SSO2122 PE=1 SV=1
m.22904	Q8CI51	19	27	23	24	16	7	-0.152	-0.8332	0.000189	0.660262	8e-06		PDZ and LIM domain protein 5 OS=Mus musculus GN=Pdlim5 PE=1 SV=4
m.22909	n/a	0	0	0	3	1	0	0.689	0.9651	0.028996	0.001516	0.708148		unknown
m.22921	Q7SY52	4	3	4	6	3	3	0.283	0.6409	0.64711	0.075974	0.741407		Serine/threonine-protein kinase 10 OS=Danio rerio GN=stk10 PE=2 SV=1
m.22934	n/a	3	3	3	0	3	0	-0.359	-0.635	0.006498	0.676783	0.000336		unknown
m.22940	Q5TZA2	19	32	56	51	31	27	0.253	1.8754	0	0	0.641696		Rootletin OS=Homo sapiens GN=CROCC PE=1 SV=1
m.22944	P50475	62	45	91	71	49	39	0.017	0.1625	1	0.613271	0.555433		Alanine--tRNA ligase, cytoplasmic OS=Rattus norvegicus GN=Aars PE=1 SV=3
m.22952	O95394	0	5	5	9	6	1	0.621	1.5309	0	0	0.660243		Phosphoacetylglucosamine mutase OS=Homo sapiens GN=PGM3 PE=1 SV=1
m.22958	Q8CG08	0	0	3	3	3	0	0.546	0.9142	0.056609	0.003199	0.714147		Collagen triple helix repeat-containing protein 1 OS=Rattus norvegicus GN=Cthrc1 PE=1 SV=1
m.2297	3279955	0	2	0	0	1	1	-0.113	-0.1411	0.842571	0.7118	0.148869		Predicted protein OS=Nematostella vectensis GN=v1g245862 PE=4 SV=1
m.22977	P07942	1	0	1	1	2	0	0.499	0.5517	0.876728	0.155144	0.739973		Laminin subunit beta-1 OS=Homo sapiens GN=LAMB1 PE=1 SV=2
m.230	Q90Z10	22	24	24	27	21	5	-0.039	-0.2029	0.689877	0.71326	0.0904		60S ribosomal protein L13 OS=Danio rerio GN=rpl13 PE=2 SV=3
m.23013	n/a	5	1	1	1	0	3	-0.193	-0.3232	0.327985	0.707245	0.027247		unknown
m.23037	Q62635	14	21	17	25	16	22	0.434	2.2398	0	0	0.626329		Mucin-2 (Fragment) OS=Rattus norvegicus GN=Muc2 PE=1 SV=1
m.23042	Q13200	2	5	15	11	7	11	0.507	1.7554	0	0	0.647609		26S proteasome non-ATPase regulatory subunit 2 OS=Homo sapiens GN=PSMD2 PE=1 SV=3
m.23043	P42325	0	0	0	2	0	2	0.695	0.8975	0.069611	0.004043	0.716156		Neurocalcin homolog OS=Drosophila melanogaster GN=Nca PE=1 SV=2
m.23072	P21573	6	6	5	7	6	5	0.292	0.8089	0.18597	0.012836	0.726827		Nuclease-sensitive element-binding protein 1 OS=Xenopus laevis GN=ybx1 PE=2 SV=1
m.23079	Q7SXL7	2	1	0	0	1	0	-0.148	-0.1712	0.774623	0.71302	0.117968		Pre-mRNA-splicing regulator WTAP OS=Danio rerio GN=wtap PE=2 SV=1
m.2309	3280461	1	1	1	1	0	0	0.214	0.24	1	0.550059	0.62573		Predicted protein OS=Nematostella vectensis GN=v1g171979 PE=4 SV=1
m.23103	Q8R146	2	3	2	0	1	2	-0.431	-0.6585	0.004437	0.674621	0.000224		Acylamino-acid-releasing enzyme OS=Mus musculus GN=Apeh PE=2 SV=3
m.23110	Q9UFN0	7	7	4	7	5	1	-0.096	-0.2597	0.517035	0.711523	0.053223		Protein NipSnap homolog 3A OS=Homo sapiens GN=NIPSNAP3A PE=1 SV=2
m.23115	A4FUY7	0	1	1	2	0	0	0.543	0.6868	0.502987	0.049374	0.738977		Molybdopterin synthase catalytic subunit OS=Bos taurus GN=MOCS2 PE=2 SV=2
m.23143	A7SXZ6	0	0	0	1	1	0	0.154	0.183	0.999761	0.598538	0.576226		Probable tRNA N6-adenosine threonylcarbamoyltransferase OS=Nematostella vectensis GN=osgep PE=3 SV=1
m.23157	P48637	3	2	3	5	2	2	0.341	0.6965	0.472764	0.044834	0.738262		Glutathione synthetase OS=Homo sapiens GN=GSS PE=1 SV=1
m.2316	Q91ZS8	0	3	0	4	4	1	0.873	1.4877	1e-06	0	0.662948		Double-stranded RNA-specific editase 1 OS=Mus musculus GN=Adarb1 PE=1 SV=1
m.2317	Q6P963	7	12	11	14	3	8	0.052	0.1851	0.999809	0.596951	0.578265		Hydroxyacylglutathione hydrolase, mitochondrial OS=Danio rerio GN=hagh PE=2 SV=2
m.23172	P54315	0	0	0	0	3	0	0.804	1.0936	0.004209	0.000185	0.694248		Inactive pancreatic lipase-related protein 1 OS=Homo sapiens GN=PNLIPRP1 PE=1 SV=1
m.232	Q92823	58	24	14	29	22	7	-0.278	-1.731	0	0.620003	0		Neuronal cell adhesion molecule OS=Homo sapiens GN=NRCAM PE=1 SV=3
m.2320	Q63170	0	0	0	0	1	0	0.27	0.3196	1	0.463114	0.67642		Dynein heavy chain 7, axonemal OS=Rattus norvegicus GN=Dnah7 PE=2 SV=2
m.23218	Q9D7I5	1	1	0	0	0	0	0.142	0.1554	1	0.618061	0.547853		Phospholysine phosphohistidine inorganic pyrophosphate phosphatase OS=Mus musculus GN=Lhpp PE=2 SV=1
m.23233	A7RZW4	10	15	28	19	17	12	0.122	0.6324	0.672908	0.081903	0.741656		Dipeptidyl peptidase 3 OS=Nematostella vectensis GN=dpp3 PE=3 SV=1
m.23247	Q14974	2	3	5	10	6	5	0.969	2.5606	0	0	0.615902	Y (O->N)	Importin subunit beta-1 OS=Homo sapiens GN=KPNB1 PE=1 SV=2
m.2327	8764129	3	1	3	1	0	0	-0.696	-0.9479	1.8e-05	0.652483	1e-06		Uncharacterized protein OS=Emiliania huxleyi CCMP1516 GN=EMIHUDRAFT_207150 PE=4 SV=1
m.23275	Q99KJ8	8	17	6	11	9	4	-0.032	-0.12	0.882009	0.710289	0.173179		Dynactin subunit 2 OS=Mus musculus GN=Dctn2 PE=1 SV=3
m.23328	n/a	1	2	0	0	0	0	-0.073	-0.0919	0.923932	0.707345	0.208628		unknown
m.23337	C0H906	0	0	0	1	0	0	0.136	0.1541	1	0.61892	0.546444		Nuclear cap-binding protein subunit 1 OS=Salmo salar GN=ncbp1 PE=2 SV=1
m.23347	P54357	1	0	0	1	0	1	0.263	0.2813	1	0.507708	0.654484		Myosin-2 essential light chain OS=Drosophila melanogaster GN=Mlc-c PE=1 SV=1
m.23354	n/a	7	5	12	6	6	0	-0.397	-1.11	0	0.643512	0		unknown
m.23358	4191201	0	0	0	5	0	1	1.144	1.5328	0	0	0.660126		Putative uncharacterized protein OS=Salpingoeca rosetta (strain ATCC 50818 / BSB-021) GN=PTSG_01084 PE=4 SV=1
m.23371	n/a	7	10	21	6	16	5	-0.109	-0.4319	0.110405	0.697039	0.007231		unknown
m.23377	O76094	2	4	4	7	4	0	0.393	0.9013	0.066449	0.003835	0.715697		Signal recognition particle subunit SRP72 OS=Homo sapiens GN=SRP72 PE=1 SV=3
m.23397	P52819	8	11	9	3	2	0	-1.384	-3.0332	0	0.598861	0	Y (N->N)	60S ribosomal protein L22 OS=Caenorhabditis elegans GN=rpl-22 PE=1 SV=3
m.2342	Q9CYK2	1	1	0	0	1	0	0.226	0.2538	1	0.536589	0.635966		Glutaminyl-peptide cyclotransferase OS=Mus musculus GN=Qpct PE=1 SV=2
m.23420	K1QX02	0	0	0	0	1	0	0.163	0.1947	0.999849	0.589508	0.58737		Tenascin-X OS=Crassostrea gigas GN=CGI_10023352 PE=4 SV=1
m.23436	Q00174	2	2	4	3	1	0	-0.317	-0.5705	0.017541	0.682971	0.000967		Laminin subunit alpha OS=Drosophila melanogaster GN=LanA PE=1 SV=2
m.23438	n/a	0	0	2	0	0	0	-0.106	-0.1376	0.849512	0.711588	0.152754		unknown
m.23454	Q26636	54	53	82	77	50	93	0.395	4.0079	0	0	0.596186		Cathepsin L OS=Sarcophaga peregrina PE=1 SV=1
m.2349	Q8HXM1	0	0	2	3	1	0	0.431	0.6584	0.592609	0.064784	0.740684		Cleavage stimulation factor subunit 2 OS=Bos taurus GN=CSTF2 PE=2 SV=1
m.235	P08120	5	2	6	4	2	4	-0.055	-0.1298	0.86445	0.711062	0.161626		Collagen alpha-1(IV) chain OS=Drosophila melanogaster GN=Cg25C PE=2 SV=3
m.2353	Q3UU96	0	1	5	5	6	3	0.937	1.9652	0	0	0.637581		Serine/threonine-protein kinase MRCK alpha OS=Mus musculus GN=Cdc42bpa PE=2 SV=2
m.23534	Q7Z408	5	5	5	8	1	0	-0.182	-0.4443	0.095402	0.695777	0.006128		CUB and sushi domain-containing protein 2 OS=Homo sapiens GN=CSMD2 PE=1 SV=2
m.23556	Q5VYJ5	0	0	0	1	0	0	0.162	0.1853	0.999815	0.596799	0.578458		MAM and LDL-receptor class A domain-containing protein 1 OS=Homo sapiens GN=MALRD1 PE=4 SV=3
m.23560	P23246	0	0	2	3	3	3	1.073	1.7413	0	0	0.648339		Splicing factor, proline- and glutamine-rich OS=Homo sapiens GN=SFPQ PE=1 SV=2
m.23572	3272459	5	10	6	6	7	6	0.112	0.3327	1	0.446777	0.682982		Predicted protein OS=Nematostella vectensis GN=v1g241615 PE=4 SV=1
m.23573	Q26636	0	1	4	1	0	0	-0.576	-0.727	0.001376	0.668625	6.5e-05		Cathepsin L OS=Sarcophaga peregrina PE=1 SV=1
m.23575	n/a	5	2	0	1	0	7	0.343	0.6855	0.507066	0.050009	0.739068		unknown
m.23588	Q99JI4	6	7	7	6	4	7	0.067	0.1965	0.999789	0.588077	0.589038		26S proteasome non-ATPase regulatory subunit 6 OS=Mus musculus GN=Psmd6 PE=1 SV=1
m.23594	5739728	1	2	0	2	1	0	0.266	0.3605	1	0.410516	0.695466		Uncharacterized protein OS=Lottia gigantea GN=LOTGIDRAFT_230986 PE=4 SV=1
m.23599	Q66HD0	152	210	138	144	95	177	0.047	0.6509	0.616127	0.069415	0.741027		Endoplasmin OS=Rattus norvegicus GN=Hsp90b1 PE=1 SV=2
m.2360	P20742	5	15	7	11	23	8	0.662	2.7336	0	0	0.611669	Y (O->N)	Pregnancy zone protein OS=Homo sapiens GN=PZP PE=1 SV=4
m.23602	P31729	26	38	11	14	12	4	-0.689	-3.2126	0	0.597385	0	Y (N->N)	OV-16 antigen OS=Onchocerca volvulus GN=OV16 PE=2 SV=2
m.23607	Q96AE4	26	24	52	54	36	25	0.356	2.5702	0	0	0.615642		Far upstream element-binding protein 1 OS=Homo sapiens GN=FUBP1 PE=1 SV=3
m.23611	Q95PU1	37	31	33	21	17	15	-0.426	-2.5735	0	0.604184	0		Tropomyosin OS=Echinococcus multilocularis PE=2 SV=1
m.23613	Q96VN3	6	14	8	10	10	2	0.003	0.0108	0.995579	0.685844	0.356647		Nuclear transport factor 2 OS=Emericella nidulans (strain FGSC A4 / ATCC 38163 / CBS 112.46 / NRRL 194 / M139) GN=ntf2 PE=3 SV=1
m.23617	n/a	3	7	6	3	2	4	-0.407	-0.9682	1.1e-05	0.651237	0		unknown
m.23626	Q4QQV8	6	11	1	2	5	7	-0.049	-0.1351	0.854435	0.711428	0.155566		Charged multivesicular body protein 5 OS=Rattus norvegicus GN=Chmp5 PE=2 SV=1
m.23628	3274544	0	0	1	0	2	0	0.507	0.6385	0.654418	0.077615	0.741484		Predicted protein OS=Nematostella vectensis GN=v1g242847 PE=4 SV=1
m.23629	O15127	5	4	4	9	4	0	0.292	0.7944	0.214185	0.01529	0.728514		Secretory carrier-associated membrane protein 2 OS=Homo sapiens GN=SCAMP2 PE=1 SV=2
m.23632	n/a	15	3	15	17	6	6	0.092	0.3493	1	0.425366	0.690663		unknown
m.23641	n/a	3	0	6	3	4	1	-0.032	-0.0648	0.953906	0.703403	0.24561		unknown
m.23661	Q54TR1	7	6	7	10	6	3	0.161	0.5015	0.953163	0.21536	0.734436		Counting factor associated protein D OS=Dictyostelium discoideum GN=cfaD PE=1 SV=1
m.23671	n/a	23	31	34	8	1	6	-1.546	-5.6491	0	0.591129	0	Y (N->N)	unknown
m.23676	Q9JM76	2	2	3	3	2	0	0.069	0.1215	1	0.638815	0.509006		Actin-related protein 2/3 complex subunit 3 OS=Mus musculus GN=Arpc3 PE=1 SV=3
m.23685	P14211	153	404	117	94	109	193	-0.302	-4.7153	0	0.592731	0		Calreticulin OS=Mus musculus GN=Calr PE=1 SV=1
m.23695	O95486	0	0	7	0	0	1	-0.982	-1.3295	0	0.634011	0		Protein transport protein Sec24A OS=Homo sapiens GN=SEC24A PE=1 SV=2
m.23696	O61585	0	0	0	0	1	0	0.267	0.2781	1	0.511207	0.652453		Katanin p80 WD40 repeat-containing subunit B1 OS=Strongylocentrotus purpuratus GN=KATNB1 PE=1 SV=1
m.23699	P95329	9	18	24	11	20	29	0.387	2.0869	0	0	0.632354		Malate synthase OS=Myxococcus xanthus (strain DK 1622) GN=mls PE=3 SV=2
m.2370	Q60631	2	0	0	2	0	2	0.477	0.5847	0.804379	0.121462	0.741627		Growth factor receptor-bound protein 2 OS=Mus musculus GN=Grb2 PE=1 SV=1
m.23708	Q562A2	0	0	4	1	2	0	-0.23	-0.3273	0.316936	0.70691	0.026023		Zinc finger RNA-binding protein OS=Rattus norvegicus GN=Zfr PE=1 SV=2
m.23716	P19536	5	5	6	12	7	10	0.848	2.8459	0	0	0.609381	Y (O->N)	Cytochrome c oxidase subunit 5B, mitochondrial OS=Mus musculus GN=Cox5b PE=1 SV=1
m.23728	P46940	2	5	3	2	3	0	-0.35	-0.6704	0.003643	0.673546	0.000182		Ras GTPase-activating-like protein IQGAP1 OS=Homo sapiens GN=IQGAP1 PE=1 SV=1
m.23733	Q9Y2X3	1	0	0	2	0	1	0.526	0.6826	0.516255	0.05145	0.739267		Nucleolar protein 58 OS=Homo sapiens GN=NOP58 PE=1 SV=1
m.23737	Q99JW2	24	27	18	21	19	13	-0.029	-0.1546	0.813786	0.712476	0.134446		Aminoacylase-1 OS=Mus musculus GN=Acy1 PE=1 SV=1
m.23739	Q9R1D7	0	0	1	0	0	0	0.19	0.2053	0.999971	0.580923	0.597019		Golgi-specific brefeldin A-resistance guanine nucleotide exchange factor 1 OS=Cricetulus griseus GN=GBF1 PE=2 SV=1
m.23752	Q8IXJ6	0	0	1	0	0	0	0.221	0.2472	1	0.543116	0.631152		NAD-dependent protein deacetylase sirtuin-2 OS=Homo sapiens GN=SIRT2 PE=1 SV=2
m.23774	A7E3W5	2	3	6	5	0	1	-0.229	-0.4749	0.06542	0.692642	0.004024		Synaptogyrin-2 OS=Bos taurus GN=SYNGR2 PE=2 SV=1
m.23776	n/a	1	0	0	1	1	0	0.217	0.2423	1	0.547861	0.627481		unknown
m.23795	B5FYQ0	1	3	1	3	1	0	0.19	0.2805	1	0.508586	0.653979		ADP-ribosylation factor-like protein 3 OS=Taeniopygia guttata GN=ARL3 PE=2 SV=1
m.23799	Q9UKP5	0	0	1	2	0	0	0.58	0.7302	0.372182	0.031613	0.735349		A disintegrin and metalloproteinase with thrombospondin motifs 6 OS=Homo sapiens GN=ADAMTS6 PE=2 SV=2
m.23801	P16295	0	0	0	3	3	0	1.136	1.5802	0	0	0.657273		Coagulation factor IX (Fragment) OS=Cavia porcellus GN=F9 PE=2 SV=1
m.23808	3663531	1	1	1	3	1	0	0.799	1.0454	0.009024	0.000423	0.699227		Putative uncharacterized protein OS=Branchiostoma floridae GN=BRAFLDRAFT_63870 PE=4 SV=1
m.23813	n/a	2	3	0	0	0	0	-0.575	-0.7773	0.000551	0.664522	2.5e-05		unknown
m.23814	Q9WVM7	3	3	2	5	3	0	0.328	0.6263	0.691113	0.086362	0.74179		Aminoacyl tRNA synthase complex-interacting multifunctional protein 2 OS=Cricetulus griseus GN=AIMP2 PE=2 SV=1
m.23815	n/a	0	4	0	0	0	0	-0.657	-0.9142	3.6e-05	0.654637	1e-06		unknown
m.23817	Q9UJY5	2	4	7	7	7	4	0.573	1.5045	1e-06	0	0.661884		ADP-ribosylation factor-binding protein GGA1 OS=Homo sapiens GN=GGA1 PE=1 SV=1
m.2382	P10518	0	4	1	3	0	0	0.046	0.0732	1	0.662877	0.446554		Delta-aminolevulinic acid dehydratase OS=Mus musculus GN=Alad PE=1 SV=1
m.23821	P04813	127	192	163	145	87	132	-0.052	-0.7231	0.001475	0.668954	7e-05		Chymotrypsinogen 2 OS=Canis familiaris GN=CTRB1 PE=2 SV=1
m.23824	Q71U00	8	8	5	12	7	6	0.397	1.3988	1.1e-05	0	0.668855		S-phase kinase-associated protein 1 OS=Xenopus laevis GN=skp1 PE=1 SV=3
m.23856	Q1LVF0	2	2	0	1	2	1	-0.051	-0.0709	0.947975	0.70439	0.237082		Laminin subunit gamma-1 OS=Danio rerio GN=lamc1 PE=2 SV=2
m.23859	Q5RAA9	0	3	1	2	0	0	-0.021	-0.0288	0.980187	0.696321	0.297699		Protein NipSnap homolog 3A OS=Pongo abelii GN=NIPSNAP3A PE=2 SV=1
m.23867	Q6AZA0	0	8	1	5	16	2	1.078	2.7379	0	0	0.611575	Y (O->N)	Acetyl-CoA acetyltransferase, mitochondrial OS=Danio rerio GN=acat1 PE=2 SV=1
m.23871	5583993	2	2	1	1	0	0	-0.373	-0.4586	0.080213	0.694314	0.005046		Uncharacterized protein OS=Ascaris suum GN=ASU_09704 PE=4 SV=1
m.23900	Q6PBJ2	7	4	14	2	3	1	-1.293	-2.6246	0	0.603521	0	Y (N->N)	UPF0468 protein C16orf80 homolog OS=Danio rerio GN=zgc:73380 PE=2 SV=1
m.23918	P19137	1	4	6	3	2	0	-0.419	-0.7964	0.000385	0.663031	1.7e-05		Laminin subunit alpha-1 OS=Mus musculus GN=Lama1 PE=1 SV=1
m.23926	Q8ND56	1	5	3	5	2	4	0.424	0.9476	0.03673	0.001971	0.710186		Protein LSM14 homolog A OS=Homo sapiens GN=LSM14A PE=1 SV=3
m.23962	P31327	0	0	0	2	3	0	0.918	1.2751	0.000157	6e-06	0.678022		Carbamoyl-phosphate synthase [ammonia], mitochondrial OS=Homo sapiens GN=CPS1 PE=1 SV=2
m.23963	Q8R4V5	0	3	0	3	3	8	1.282	2.3974	0	0	0.620806	Y (O->N)	Oncoprotein-induced transcript 3 protein OS=Mus musculus GN=Oit3 PE=2 SV=2
m.23986	3269669	0	0	0	0	0	3	0.811	1.0351	0.010559	0.000502	0.700329		Predicted protein OS=Nematostella vectensis GN=v1g240016 PE=4 SV=1
m.23997	Q03249	7	7	8	6	4	4	-0.221	-0.6726	0.003512	0.673349	0.000175		Galactose-1-phosphate uridylyltransferase OS=Mus musculus GN=Galt PE=2 SV=3
m.23999	Q9JJ31	0	0	0	1	0	0	0.178	0.1986	0.999868	0.586395	0.590969		Cullin-5 OS=Rattus norvegicus GN=Cul5 PE=1 SV=3
m.24	Q08DM5	1	5	7	1	0	2	-1.006	-1.7245	0	0.620195	0		Protein C19orf12 homolog OS=Bos taurus PE=2 SV=1
m.24011	Q4QL83	3	10	12	26	9	14	0.889	3.612	0	0	0.598914	Y (O->N)	5_-methylthioadenosine/S-adenosylhomocysteine nucleosidase OS=Haemophilus influenzae (strain 86-028NP) GN=mtN->N PE=3 SV=1
m.24013	n/a	2	2	2	0	5	2	0.529	1.0061	0.016243	0.000802	0.7035		unknown
m.24029	Q7XMK8	5	9	5	8	5	6	0.222	0.6745	0.541783	0.055648	0.739791		DEAD-box ATP-dependent RNA helicase 6 OS=Oryza sativa subsp. japonica GN=Os04g0533000 PE=2 SV=1
m.24043	Q2M389	0	0	2	0	0	0	-0.092	-0.1047	0.90623	0.708824	0.192073		WASH complex subunit 7 OS=Homo sapiens GN=KIAA1033 PE=1 SV=2
m.24081	Q9QUM9	0	3	1	3	7	4	1.231	2.238	0	0	0.626396	Y (O->N)	Proteasome subunit alpha type-6 OS=Mus musculus GN=Psma6 PE=1 SV=1
m.24092	Q1JQA5	7	5	8	2	4	1	-0.895	-1.9421	0	0.614526	0		Neudesin OS=Bos taurus GN=NENF PE=2 SV=1
m.241	Q7M316	0	0	0	2	2	0	0.85	1.1164	0.002888	0.000124	0.691994		Carbonic anhydrase 1 OS=Gorilla gorilla gorilla GN=CA1 PE=3 SV=3
m.24108	Q9NX08	0	0	0	1	0	0	0.177	0.2103	1	0.576738	0.601426		COMM domain-containing protein 8 OS=Homo sapiens GN=COMMD8 PE=1 SV=1
m.24113	Q642M9	1	8	2	1	6	2	0.015	0.0322	0.999665	0.6789	0.388267		Trans-1,2-dihydrobenzene-1,2-diol dehydrogenase OS=Danio rerio GN=dhdh PE=2 SV=2
m.2412	Q4R4C9	4	5	4	0	6	0	-0.273	-0.6121	0.00933	0.678939	0.000493		ADP-ribosylation factor GTPase-activating protein 3 OS=Macaca fascicularis GN=ARFGAP3 PE=2 SV=1
m.2413	P29702	0	6	0	0	0	1	-0.783	-1.1256	0	0.642756	0		Protein farnesyltransferase/geranylgeranyltransferase type-1 subunit alpha OS=Bos taurus GN=FNTA PE=2 SV=2
m.24130	F4JMK8	0	0	0	1	1	0	0.177	0.2058	0.999997	0.580509	0.597464		Acyl-coenzyme A oxidase OS=Nematostella vectensis GN=v1g86003 PE=3 SV=1
m.24137	n/a	7	11	9	1	0	4	-1.357	-2.8247	0	0.601068	0	Y (N->N)	unknown
m.24169	O16025	0	1	0	2	2	0	0.711	0.8716	0.094682	0.005755	0.719292		Allene oxide synthase-lipoxygenase protein OS=Plexaura homomalla PE=1 SV=1
m.24170	Q2HJ54	4	5	4	4	2	3	-0.147	-0.333	0.301917	0.706434	0.0244		Phosphatidylinositol transfer protein alpha isoform OS=Bos taurus GN=PITPNA PE=1 SV=3
m.24183	Q9R0D8	0	1	0	1	1	0	0.167	0.199	0.999886	0.586072	0.591335		WD repeat-containing protein 54 OS=Mus musculus GN=Wdr54 PE=2 SV=1
m.24204	Q96CG8	0	0	0	0	1	0	0.187	0.2177	1	0.570383	0.60778		Collagen triple helix repeat-containing protein 1 OS=Homo sapiens GN=CTHRC1 PE=1 SV=1
m.24205	O42184	1	2	2	0	0	0	-0.407	-0.5543	0.022225	0.684576	0.001246		CAP-Gly domain-containing linker protein 1 OS=Gallus gallus GN=CLIP1 PE=2 SV=1
m.24219	O16025	1	7	1	9	7	3	0.985	2.4051	0	0	0.620555	Y (O->N)	Allene oxide synthase-lipoxygenase protein OS=Plexaura homomalla PE=1 SV=1
m.24221	P16230	7	3	9	0	3	0	-1.172	-2.3136	0	0.60774	0	Y (N->N)	Sarcoplasmic reticulum histidine-rich calcium-binding protein OS=Oryctolagus cuniculus GN=HRC PE=1 SV=1
m.24224	Q6GM65	1	2	2	0	0	2	-0.027	-0.0389	0.974223	0.698531	0.282843		Phospholipase A-2-activating protein OS=Xenopus laevis GN=plaa PE=2 SV=2
m.2423	O08919	1	3	0	0	0	4	0.393	0.6022	0.759431	0.105691	0.741938		Numb-like protein OS=Mus musculus GN=Numbl PE=1 SV=3
m.2425	4499359	1	0	0	0	1	0	0.183	0.2106	1	0.576484	0.601688		Uncharacterized protein (Fragment) OS=Strongylocentrotus purpuratus PE=4 SV=1
m.24252	Q8R4V5	2	2	1	0	1	0	-0.366	-0.4699	0.06969	0.693155	0.004316		Oncoprotein-induced transcript 3 protein OS=Mus musculus GN=Oit3 PE=2 SV=2
m.24266	3277226	0	0	0	4	0	0	0.924	1.2898	0.000117	4e-06	0.676865		Predicted protein OS=Nematostella vectensis GN=v1g210155 PE=4 SV=1
m.24267	Q9CWK3	0	1	0	0	0	3	0.762	1.0678	0.006367	0.00029	0.696877		CD2 antigen cytoplasmic tail-binding protein 2 OS=Mus musculus GN=Cd2bp2 PE=1 SV=1
m.24285	Q9HBH5	0	0	0	0	1	0	0.31	0.3206	1	0.461886	0.676937		Retinol dehydrogenase 14 OS=Homo sapiens GN=RDH14 PE=1 SV=1
m.24290	Q9LMG7	2	0	0	0	0	0	-0.14	-0.1802	0.751902	0.71319	0.109622		Probable inactive purple acid phosphatase 2 OS=Arabidopsis thaliana GN=PAP2 PE=2 SV=1
m.24296	Q9NZJ4	0	1	0	1	0	0	0.163	0.1981	0.999842	0.586797	0.590511		Sacsin OS=Homo sapiens GN=SACS PE=1 SV=2
m.24308	Q28479	0	0	1	0	0	0	0.131	0.1499	1	0.621662	0.541847		Isocitrate dehydrogenase [NAD] subunit beta, mitochondrial OS=Macaca fascicularis GN=IDH3B PE=2 SV=2
m.24310	Q6NRM7	2	2	1	3	1	0	0.23	0.3487	1	0.426152	0.690398		Charged multivesicular body protein 3 OS=Xenopus laevis GN=chmp3 PE=2 SV=3
m.24316	P12270	2	0	2	0	3	0	0.197	0.3023	1	0.483865	0.667038		Nucleoprotein TPR OS=Homo sapiens GN=TPR PE=1 SV=3
m.2433	Q91W39	0	1	10	3	5	0	-0.123	-0.2798	0.454581	0.710384	0.043433		Nuclear receptor coactivator 5 OS=Mus musculus GN=Ncoa5 PE=1 SV=1
m.24347	Q19749	0	0	0	0	0	1	0.243	0.2716	1	0.518203	0.648229		Dihydrolipoyllysine-residue acetyltransferase component of pyruvate dehydrogenase complex, mitochondrial OS=Caenorhabditis elegans GN=F23B12.5 PE=1 SV=1
m.24351	P95896	0	4	0	2	4	3	0.637	1.1387	0.001979	8.2e-05	0.689853		Amidase OS=Sulfolobus solfataricus (strain ATCC 35092 / DSM 1617 / JCM 11322 / P2) GN=SSO2122 PE=1 SV=1
m.24356	P55115	1	0	4	5	2	2	0.629	1.1894	0.000807	3.2e-05	0.685211		Zinc metalloproteinase nas-15 OS=Caenorhabditis elegans GN=nas-15 PE=2 SV=2
m.2438	Q5VYJ5	1	6	6	3	19	2	0.835	2.442	0	0	0.619379	Y (O->N)	MAM and LDL-receptor class A domain-containing protein 1 OS=Homo sapiens GN=MALRD1 PE=4 SV=3
m.24423	Q5RFU0	55	20	56	1	12	10	-1.516	-6.5436	0	0.589636	0	Y (N->N)	Sialate O-acetylesterase OS=Pongo abelii GN=SIAE PE=2 SV=1
m.24493	A2AX52	6	0	5	5	0	1	-0.374	-0.7886	0.000446	0.663636	2e-05		Collagen alpha-4(VI) chain OS=Mus musculus GN=Col6a4 PE=1 SV=2
m.245	Q9DF60	0	0	1	2	0	1	0.526	0.6138	0.727342	0.096044	0.741946		Myeloid differentiation primary response protein MyD88-A OS=Xenopus laevis GN=myd88-a PE=2 SV=1
m.24508	n/a	2	2	3	3	0	0	-0.125	-0.1957	0.710181	0.713291	0.096215		unknown
m.24550	Q9I9H8	0	0	0	0	1	0	0.18	0.2136	1	0.573928	0.604285		Apoptotic protease-activating factor 1 OS=Danio rerio GN=apaf1 PE=2 SV=1
m.24569	n/a	7	0	4	5	1	0	-0.344	-0.6902	0.002609	0.671788	0.000128		unknown
m.24596	n/a	0	0	15	0	3	0	-1.076	-2.0011	0	0.613231	0	Y (N->N)	unknown
m.24609	Q8NFH4	3	2	0	0	0	1	-0.593	-0.7252	0.001421	0.668776	6.7e-05		Nucleoporin Nup37 OS=Homo sapiens GN=NUP37 PE=1 SV=1
m.24620	H2CLR9	14	6	6	9	7	12	0.286	1.0076	0.015892	0.000783	0.703333		Ricin B lectin (Precursor) OS=Leptonema illini DSM 21528 GN=Lepil_4202 PE=4 SV=1
m.24660	Q4LDE5	0	0	1	3	1	0	0.728	0.9619	0.030291	0.001591	0.708519		Sushi, von Willebrand factor type A, EGF and pentraxin domain-containing protein 1 OS=Homo sapiens GN=SVEP1 PE=1 SV=3
m.24690	Q86B79	1	0	2	3	0	0	0.435	0.6138	0.727342	0.096044	0.741946		RING finger protein unkempt OS=Drosophila melanogaster GN=unk PE=1 SV=1
m.247	Q63665	1	3	7	0	8	1	0.108	0.2374	1	0.55252	0.623727		Upstream stimulatory factor 2 OS=Rattus norvegicus GN=Usf2 PE=1 SV=2
m.24706	Q9H9Q2	0	1	0	0	1	0	0.145	0.1551	1	0.618259	0.547528		COP9 signalosome complex subunit 7b OS=Homo sapiens GN=COPS7B PE=1 SV=1
m.24722	Q6P7A9	0	1	1	0	2	0	0.557	0.6651	0.571482	0.060851	0.740338		Lysosomal alpha-glucosidase OS=Rattus norvegicus GN=Gaa PE=2 SV=1
m.2473	Q54271	0	4	3	2	2	1	-0.316	-0.5408	0.026959	0.685928	0.001534		Phosphonopyruvate decarboxylase OS=Streptomyces hygroscopicus GN=bcpC PE=3 SV=2
m.24755	n/a	0	0	0	4	0	0	0.922	1.2866	0.000125	4e-06	0.677115		unknown
m.24851	Q9DBG3	97	116	163	141	102	47	-0.034	-0.4309	0.111695	0.697141	0.007327		AP-2 complex subunit beta OS=Mus musculus GN=Ap2b1 PE=1 SV=1
m.2489	Q64487	0	3	0	0	0	0	-0.397	-0.498	0.04848	0.690273	0.002896		Receptor-type tyrosine-protein phosphatase delta OS=Mus musculus GN=Ptprd PE=1 SV=3
m.24916	Q16698	0	0	0	1	0	0	0.154	0.1765	0.9998	0.603357	0.569809		2,4-dienoyl-CoA reductase, mitochondrial OS=Homo sapiens GN=DECR1 PE=1 SV=1
m.24926	Q8BHP7	4	2	1	4	3	2	0.476	0.9456	0.037721	0.00203	0.71042		Olfactomedin-like protein 2A OS=Mus musculus GN=Olfml2a PE=1 SV=1
m.24931	Q5RAN1	0	0	1	0	0	0	0.179	0.2104	1	0.576654	0.601513		Rab GTPase-activating protein 1 OS=Pongo abelii GN=RABGAP1 PE=2 SV=1
m.24936	P24043	7	13	16	14	4	18	0.231	1.0102	0.015299	0.000751	0.703045		Laminin subunit alpha-2 OS=Homo sapiens GN=LAMA2 PE=1 SV=4
m.24947	Q5XIH7	6	7	14	14	6	7	0.234	0.8375	0.13842	0.008985	0.72342		Prohibitin-2 OS=Rattus norvegicus GN=Phb2 PE=1 SV=1
m.24948	n/a	4	5	6	7	12	0	0.505	1.5246	1e-06	0	0.660631		unknown
m.2495	Q28GD4	0	0	0	0	0	1	0.126	0.1502	1	0.621468	0.542177		ELAV-like protein 2 OS=Xenopus tropicalis GN=elavl2 PE=2 SV=2
m.24952	XP_002168407	0	0	1	1	1	0	0.26	0.2922	1	0.495521	0.661164		PREDICTED: uncharacterized protein LOC100207559, partial [Hydra vulgaris]
m.24964	P07814	3	6	14	26	20	9	1.116	4.4311	0	0	0.5941	Y (O->N)	Bifunctional glutamate/proline--tRNA ligase OS=Homo sapiens GN=EPRS PE=1 SV=5
m.24975	P25788	6	11	10	5	6	2	-0.522	-1.6288	0	0.623182	0		Proteasome subunit alpha type-3 OS=Homo sapiens GN=PSMA3 PE=1 SV=2
m.24984	Q5VYX0	2	1	0	0	0	1	-0.161	-0.21	0.669357	0.713183	0.084919		Renalase OS=Homo sapiens GN=RNLS PE=1 SV=1
m.25	P42577	1	0	0	0	0	0	0.215	0.2378	1	0.552143	0.624037		Soma ferritin OS=Lymnaea stagnalis PE=2 SV=2
m.25019	3275689	0	1	0	0	0	0	0.102	0.1164	1	0.641649	0.502791		Predicted protein OS=Nematostella vectensis GN=v1g208242 PE=4 SV=1
m.2503	Q13425	0	0	0	0	3	0	0.71	0.8997	0.067765	0.003922	0.71589		Beta-2-syntrophin OS=Homo sapiens GN=SNTB2 PE=1 SV=1
m.25033	Q6P5M2	1	2	2	2	3	1	0.373	0.5547	0.87097	0.151875	0.740185		WD repeat-containing protein 61 OS=Danio rerio GN=wdr61 PE=2 SV=1
m.25041	Q5R5F2	14	18	15	13	6	7	-0.36	-1.461	0	0.629031	0		Coatomer subunit zeta-1 OS=Pongo abelii GN=COPZ1 PE=2 SV=1
m.25047	n/a	19	36	23	29	31	20	0.249	1.5694	0	0	0.657913		unknown
m.25058	Q8N6F8	2	0	1	0	2	0	0.252	0.3377	1	0.440407	0.685369		Williams-Beuren syndrome chromosomal region 27 protein OS=Homo sapiens GN=WBSCR27 PE=2 SV=2
m.25060	3276858	1	0	0	3	1	0	0.71	0.8948	0.071931	0.004197	0.716482		Predicted protein (Fragment) OS=Nematostella vectensis GN=v1g244126 PE=4 SV=1
m.25076	P18461	0	0	0	0	0	1	0.168	0.1877	0.999828	0.594966	0.580765		Fibroblast growth factor receptor 2 OS=Gallus gallus GN=FGFR2 PE=2 SV=1
m.251	C0H691	28	31	24	29	18	0	-0.326	-1.775	0	0.618742	0		Small cysteine-rich protein 2 OS=Acropora millepora GN=SCRiP2 PE=4 SV=1
m.25100	n/a	3	5	3	7	4	8	0.807	2.1421	0	0	0.630107	Y (O->N)	unknown
m.25115	Q7SXF6	0	1	0	0	0	0	0.246	0.2898	1	0.49824	0.659724		Cysteine-rich with EGF-like domain protein 2 OS=Danio rerio GN=creld2 PE=2 SV=2
m.25121	P41636	2	2	5	16	10	8	1.587	4.0638	0	0	0.595873	Y (O->N)	4-coumarate--CoA ligase OS=Pinus taeda GN=4CL PE=2 SV=1
m.25136	Q9D554	0	6	0	0	0	3	-0.335	-0.5449	0.025434	0.685516	0.001441		Splicing factor 3A subunit 3 OS=Mus musculus GN=Sf3a3 PE=2 SV=2
m.25139	n/a	1	3	0	1	3	0	0.263	0.3973	1	0.359924	0.709271		unknown
m.25151	Q5E951	3	4	3	3	2	3	0	0.001	0.992836	0.688716	0.342044		Tubulin-folding cofactor B OS=Bos taurus GN=TBCB PE=2 SV=1
m.25153	n/a	0	0	25	1	7	2	-0.798	-2.1593	0	0.610193	0	Y (N->N)	unknown
m.25161	n/a	1	3	4	2	0	0	-0.559	-0.817	0.000259	0.661464	1.1e-05		unknown
m.25176	Q3SZ90	3	3	5	6	5	3	0.485	1.2371	0.000331	1.2e-05	0.681114		60S ribosomal protein L13a OS=Bos taurus GN=RPL13A PE=2 SV=3
m.25190	Q29RU2	1	2	4	4	1	0	0.046	0.0855	1	0.657317	0.463184		Oncoprotein-induced transcript 3 protein OS=Bos taurus GN=OIT3 PE=2 SV=1
m.25195	P21399	2	4	4	4	3	5	0.435	1.0347	0.010623	0.000505	0.700372		Cytoplasmic aconitate hydratase OS=Homo sapiens GN=ACO1 PE=1 SV=3
m.2520	Q5ZMW3	3	3	2	8	6	0	0.876	1.9175	0	0	0.639737		Apoptosis inhibitor 5 OS=Gallus gallus GN=API5 PE=2 SV=1
m.25218	P52046	32	19	49	41	26	57	0.449	3.2958	0	0	0.602381		3-hydroxybutyryl-CoA dehydratase OS=Clostridium acetobutylicum (strain ATCC 824 / DSM 792 / JCM 1419 / LMG 5710 / VKM B-1787) GN=crt PE=3 SV=1
m.2523	O18405	0	0	0	1	0	0	0.196	0.2338	1	0.555888	0.620917		Surfeit locus protein 4 homolog OS=Drosophila melanogaster GN=Surf4 PE=2 SV=1
m.25233	n/a	0	0	0	1	0	0	0.261	0.3132	1	0.470903	0.673047		unknown
m.25244	A3KG59	4	7	3	2	1	9	0.055	0.1294	1	0.634281	0.518446		Peptidase M20 domain-containing protein 2 OS=Mus musculus GN=Pm20d2 PE=2 SV=1
m.25258	3276573	7	11	17	13	10	6	0.039	0.1495	1	0.621921	0.541406		Predicted protein OS=Nematostella vectensis GN=v1g243995 PE=4 SV=1
m.25260	A7RNG8	0	2	1	1	1	0	-0.069	-0.0866	0.930611	0.706662	0.215666		Coiled-coil domain-containing protein 22 homolog OS=Nematostella vectensis GN=v1g180167 PE=3 SV=1
m.25270	B5DGI7	2	4	0	0	0	3	-0.156	-0.2639	0.503903	0.711305	0.051044		RNA-binding protein 8A OS=Salmo salar GN=rbm8a PE=2 SV=1
m.25292	C8YR32	1	3	1	1	1	0	-0.361	-0.4941	0.051039	0.690673	0.003064		Lipoxygenase homology domain-containing protein 1 OS=Mus musculus GN=Loxhd1 PE=2 SV=1
m.25297	P19213	1	0	1	1	0	1	0.194	0.2235	1	0.565268	0.61262		Creatinase OS=Flavobacterium sp. (strain U-188) PE=1 SV=2
m.2531	Q5R5W0	26	29	22	17	15	10	-0.374	-1.9158	0	0.615133	0		LIM and SH3 domain protein 1 OS=Pongo abelii GN=LASP1 PE=2 SV=1
m.25311	Q75V66	0	0	1	0	0	0	0.228	0.2471	1	0.543214	0.631078		Anoctamin-5 OS=Homo sapiens GN=ANO5 PE=1 SV=1
m.2532	Q6ZWB6	2	2	1	4	0	0	0.372	0.574	0.829795	0.131826	0.741249		BTB/POZ domain-containing protein KCTD8 OS=Homo sapiens GN=KCTD8 PE=2 SV=1
m.25325	Q5R806	3	0	0	5	0	2	0.736	1.2152	0.000501	1.9e-05	0.682964		Prostaglandin reductase 2 OS=Pongo abelii GN=PTGR2 PE=2 SV=2
m.25327	n/a	6	2	3	0	1	1	-1.183	-1.7084	0	0.620677	0		unknown
m.25335	Q4KMC9	1	0	0	0	0	0	0.21	0.2387	1	0.551293	0.624732		Uncharacterized protein C1orf198 homolog OS=Danio rerio GN=wu:fa18f11 PE=2 SV=2
m.25343	P11834	1	0	0	0	0	0	0.183	0.2264	1	0.562665	0.614994		Opioid-binding protein/cell adhesion molecule OS=Bos taurus GN=OPCML PE=1 SV=1
m.25352	P62155	1	2	1	0	0	7	1.068	1.7141	0	0	0.64977		Calmodulin OS=Xenopus laevis GN=calm1 PE=1 SV=2
m.25369	n/a	1	0	0	0	0	0	0.3	0.3237	1	0.458057	0.678523		unknown
m.25376	3674619	0	1	0	3	0	0	0.717	0.8754	0.090592	0.005469	0.718831		Putative uncharacterized protein OS=Branchiostoma floridae GN=BRAFLDRAFT_79665 PE=4 SV=1
m.25379	O34736	1	6	1	2	4	2	0.208	0.4075	1	0.345556	0.712604		Uncharacterized oxidoreductase YjmC OS=Bacillus subtilis (strain 168) GN=yjmC PE=2 SV=1
m.2539	Q5GN48	4	4	10	10	8	1	0.298	0.8855	0.080434	0.004769	0.717607		Dystrophin OS=Sus scrofa GN=DMD PE=1 SV=1
m.25392	Q4KLE6	0	0	0	1	0	0	0.056	0.0647	1	0.666507	0.434806		N-terminal Xaa-Pro-Lys N-methyltransferase 1-B OS=Xenopus laevis GN=ntmt1-b PE=2 SV=1
m.25409	n/a	0	0	0	0	3	0	0.81	0.9977	0.018343	0.000916	0.704437		unknown
m.25410	Q5RJR2	3	7	12	10	11	18	0.805	3.1673	0	0	0.604114	Y (O->N)	Twinfilin-1 OS=Rattus norvegicus GN=Twf1 PE=2 SV=1
m.25415	Q4LDE5	0	0	0	0	0	6	1.258	1.6659	0	0	0.652381		Sushi, von Willebrand factor type A, EGF and pentraxin domain-containing protein 1 OS=Homo sapiens GN=SVEP1 PE=1 SV=3
m.2542	Q8N8V2	0	1	2	9	8	1	1.773	3.3076	0	0	0.60223	Y (O->N)	Guanylate-binding protein 7 OS=Homo sapiens GN=GBP7 PE=2 SV=2
m.25428	P31696	3	3	5	6	1	0	-0.116	-0.2483	0.552767	0.712061	0.05951		Agrin OS=Gallus gallus GN=AGRN PE=1 SV=3
m.25456	3275455	0	0	0	3	2	0	0.999	1.3861	1.5e-05	0	0.669741		Predicted protein OS=Nematostella vectensis GN=v1g207953 PE=4 SV=1
m.25457	n/a	0	0	0	1	1	0	0.171	0.2083	1	0.578423	0.599675		unknown
m.25490	D9IQ17	1	0	0	0	0	0	0.212	0.2304	1	0.559026	0.61822		Galaxin-like 1 OS=Acropora millepora PE=2 SV=1
m.255	Q9BUJ2	16	26	66	40	33	36	0.253	1.8479	0	0	0.643006		Heterogeneous nuclear ribonucleoprotein U-like protein 1 OS=Homo sapiens GN=HNRNPUL1 PE=1 SV=2
m.2553	Q2PQH8	0	0	3	0	0	1	-0.39	-0.5089	0.041908	0.68916	0.002471		Glycogen debranching enzyme OS=Canis familiaris GN=AGL PE=2 SV=1
m.25538	Q63850	2	3	0	0	2	0	-0.231	-0.3153	0.349782	0.707875	0.029743		Nuclear pore glycoprotein p62 OS=Mus musculus GN=Nup62 PE=1 SV=2
m.25546	n/a	9	9	6	14	9	6	0.439	1.5476	0	0	0.659223		unknown
m.25552	O70566	2	2	0	1	3	0	0.245	0.3742	1	0.391966	0.700947		Protein diaphanous homolog 2 OS=Mus musculus GN=Diaph2 PE=1 SV=2
m.25564	Q8R1V4	0	0	0	1	1	1	0.193	0.2228	1	0.565891	0.612042		Transmembrane emp24 domain-containing protein 4 OS=Mus musculus GN=Tmed4 PE=2 SV=1
m.2558	Q6P0H6	1	1	2	3	2	0	0.676	1.0066	0.016125	0.000796	0.703444		COP9 signalosome complex subunit 4 OS=Danio rerio GN=cops4 PE=2 SV=1
m.25608	P22907	1	0	0	0	0	1	0.123	0.1385	1	0.628834	0.52903		Porphobilinogen deaminase OS=Mus musculus GN=Hmbs PE=2 SV=2
m.25638	n/a	0	0	0	4	1	1	0.986	1.3422	3.9e-05	1e-06	0.672895		unknown
m.2567	O60264	0	0	0	0	2	0	0.503	0.5847	0.804379	0.121462	0.741627		SWI/SNF-related matrix-associated actin-dependent regulator of chromatin subfamily A member 5 OS=Homo sapiens GN=SMARCA5 PE=1 SV=1
m.25678	Q98SJ2	31	36	47	46	38	18	0.11	0.887	0.079007	0.004672	0.717425		DAZ-associated protein 1 OS=Xenopus laevis GN=dazap1 PE=1 SV=1
m.25703	A8TX70	0	3	1	3	1	2	0.343	0.5773	0.822096	0.128572	0.741381		Collagen alpha-5(VI) chain OS=Homo sapiens GN=COL6A5 PE=1 SV=1
m.25715	Q9MYY0	3	4	3	5	3	6	0.586	1.4409	4e-06	0	0.665997		Heparanase OS=Bos taurus GN=HPSE PE=2 SV=2
m.25727	P55196	0	1	0	2	1	0	0.55	0.6815	0.519684	0.052005	0.739341		Afadin OS=Homo sapiens GN=MLLT4 PE=1 SV=3
m.2576	3281663	0	0	0	2	0	0	0.513	0.6143	0.725947	0.095642	0.741943		Predicted protein OS=Nematostella vectensis GN=v1g246748 PE=4 SV=1
m.25761	P11532	1	2	4	0	0	1	-0.749	-0.9667	1.2e-05	0.651327	0		Dystrophin OS=Homo sapiens GN=DMD PE=1 SV=3
m.25763	Q5ZJP7	2	0	0	0	1	0	-0.226	-0.2686	0.489302	0.711047	0.048691		BTB/POZ domain-containing protein KCTD7 OS=Gallus gallus GN=KCTD7 PE=2 SV=1
m.25768	P61268	0	0	0	1	0	0	0.154	0.1819	0.99982	0.599363	0.575152		Syntaxin-1B OS=Ovis aries GN=STX1B PE=2 SV=1
m.25801	O73888	49	56	58	49	4	40	-0.341	-2.7196	0	0.602323	0		Hematopoietic prostaglandin D synthase OS=Gallus gallus GN=HPGDS PE=1 SV=3
m.25802	P24043	0	0	0	1	3	1	0.82	1.0623	0.006943	0.000318	0.697448		Laminin subunit alpha-2 OS=Homo sapiens GN=LAMA2 PE=1 SV=4
m.25826	P98088	34	28	31	41	35	9	0.137	0.8346	0.142763	0.009322	0.723769		Mucin-5AC (Fragments) OS=Homo sapiens GN=MUC5AC PE=1 SV=3
m.25835	n/a	17	10	17	16	13	0	-0.155	-0.6473	0.005328	0.675645	0.000272		unknown
m.25869	P22984	3	7	0	9	5	4	0.751	1.879	0	0	0.641526		Amidase OS=Rhodococcus erythropolis GN=amdA PE=1 SV=2
m.25878	n/a	0	0	0	1	0	0	0.235	0.2668	1	0.523273	0.645024		unknown
m.2588	Q5RHP9	0	0	0	2	0	0	0.508	0.6064	0.747953	0.102124	0.741958		Uncharacterized protein C1orf173 OS=Homo sapiens GN=C1orf173 PE=2 SV=1
m.25890	n/a	0	0	9	8	3	0	0.288	0.6867	0.503299	0.049423	0.738984		unknown
m.259	Q8IUH2	2	1	3	2	2	3	0.351	0.613	0.729578	0.096688	0.74195		Protein CREG2 OS=Homo sapiens GN=CREG2 PE=1 SV=1
m.25912	n/a	1	2	1	1	0	0	-0.056	-0.069	0.949853	0.704089	0.239727		unknown
m.25920	Q04609	1	7	2	0	3	1	-0.503	-0.8557	0.000121	0.658635	5e-06		Glutamate carboxypeptidase 2 OS=Homo sapiens GN=FOLH1 PE=1 SV=1
m.25985	P52209	31	51	77	62	41	77	0.346	3.3054	0	0	0.602258		6-phosphogluconate dehydrogenase, decarboxylating OS=Homo sapiens GN=PGD PE=1 SV=3
m.26	5366826	1	3	0	0	0	0	-0.382	-0.5018	0.046092	0.689885	0.002741		Uncharacterized protein (Fragment) OS=Capitella teleta GN=CAPTEDRAFT_129670 PE=4 SV=1
m.260	O70521	0	0	0	0	0	1	0.153	0.1884	0.999811	0.594428	0.581434		Regulator of G-protein signaling 19 OS=Rattus norvegicus GN=Rgs19 PE=1 SV=1
m.2600	P00767	3	6	5	1	5	4	-0.162	-0.3753	0.203678	0.702626	0.014835		Chymotrypsinogen B OS=Bos taurus PE=1 SV=1
m.26002	Q8IVT5	0	0	0	0	1	0	0.155	0.1839	0.999756	0.59786	0.577102		Kinase suppressor of Ras 1 OS=Homo sapiens GN=KSR1 PE=1 SV=2
m.26006	P94598	73	121	88	98	119	58	0.197	2.3326	0	0	0.622988		Glutamate dehydrogenase OS=Bacteroides thetaiotaomicron (strain ATCC 29148 / DSM 2079 / NCTC 10582 / E50 / VPI-5482) GN=gdhA PE=3 SV=2
m.26012	P50453	0	1	0	0	2	1	0.5	0.5889	0.794037	0.117544	0.741735		Serpin B9 OS=Homo sapiens GN=SERPINB9 PE=1 SV=1
m.26013	Q5ZLM0	11	0	1	7	1	2	-0.016	-0.0382	0.974652	0.698384	0.283867		Parafibromin OS=Gallus gallus GN=CDC73 PE=2 SV=1
m.26030	Q9FR44	0	0	7	2	1	0	-0.682	-1.0463	2e-06	0.646781	0		Phosphoethanolamine N-methyltransferase 1 OS=Arabidopsis thaliana GN=NMT1 PE=2 SV=1
m.26036	P72745	0	0	5	0	0	1	-0.708	-1.0254	3e-06	0.647922	0		Universal stress protein Slr1101 OS=Synechocystis sp. (strain PCC 6803 / Kazusa) GN=slr1101 PE=3 SV=1
m.26049	n/a	5	12	2	9	1	4	-0.07	-0.1961	0.709054	0.713291	0.095885		unknown
m.26080	A7RFA1	14	10	10	6	6	7	-0.368	-1.2532	0	0.637085	0		Phosphotriesterase-related protein OS=Nematostella vectensis GN=v1g177083 PE=3 SV=1
m.26081	Q96CG8	3	2	1	2	3	0	0.202	0.3387	1	0.439125	0.685838		Collagen triple helix repeat-containing protein 1 OS=Homo sapiens GN=CTHRC1 PE=1 SV=1
m.26093	Q96FZ7	1	3	1	2	3	2	0.585	0.9814	0.023126	0.001182	0.706278		Charged multivesicular body protein 6 OS=Homo sapiens GN=CHMP6 PE=1 SV=3
m.2610	Q5ZJW4	0	0	2	1	0	0	-0.177	-0.2117	0.664369	0.713158	0.083644		Vesicle-trafficking protein SEC22b OS=Gallus gallus GN=SEC22B PE=2 SV=1
m.2611	P81439	7	21	25	18	6	4	-0.415	-1.8319	0	0.617208	0		Equistatin OS=Actinia equina PE=1 SV=1
m.26116	n/a	18	20	14	8	9	8	-0.53	-2.1497	0	0.610361	0	Y (N->N)	unknown
m.26121	Q0KL02	0	0	0	4	0	3	1.236	1.6564	0	0	0.652907		Triple functional domain protein OS=Mus musculus GN=Trio PE=1 SV=3
m.26158	Q9H3P7	6	5	5	4	5	1	-0.271	-0.6386	0.006133	0.676448	0.000316		Golgi resident protein GCP60 OS=Homo sapiens GN=ACBD3 PE=1 SV=4
m.26179	P34897	0	7	3	11	4	1	0.564	1.408	9e-06	0	0.668221		Serine hydroxymethyltransferase, mitochondrial OS=Homo sapiens GN=SHMT2 PE=1 SV=3
m.26187	A7RV13	0	1	0	2	0	0	0.541	0.6949	0.477708	0.045559	0.738384		Proteasome assembly chaperone 1 OS=Nematostella vectensis GN=psmg1 PE=3 SV=1
m.26220	n/a	0	2	0	0	0	0	-0.099	-0.1187	0.88414	0.710177	0.174744		unknown
m.26235	O35343	0	0	0	1	1	1	0.22	0.2294	1	0.559941	0.617419		Importin subunit alpha-3 OS=Mus musculus GN=Kpna4 PE=1 SV=1
m.26243	Q8AY68	2	3	0	2	2	1	0	0.0003	0.99261	0.688913	0.341		SHC-transforming protein 1 OS=Xenopus laevis GN=shc1 PE=1 SV=2
m.26261	n/a	4	1	9	6	3	0	-0.143	-0.3267	0.318534	0.706959	0.0262		unknown
m.26278	3275035	6	10	0	5	19	2	0.67	2.1059	0	0	0.631572	Y (O->N)	Predicted protein OS=Nematostella vectensis GN=v1g207416 PE=4 SV=1
m.26295	n/a	2	4	5	3	6	2	0.19	0.431	1	0.312215	0.719547		unknown
m.26302	O70624	2	5	0	7	0	14	1.24	2.9227	0	0	0.607973	Y (O->N)	Myocilin OS=Mus musculus GN=Myoc PE=1 SV=1
m.26336	P84169	3	1	7	5	6	3	0.474	1.1137	0.003021	0.00013	0.692258		26S proteasome non-ATPase regulatory subunit 13 OS=Gallus gallus GN=PSMD13 PE=1 SV=1
m.26339	Q9Y5H8	4	8	9	3	5	1	-0.632	-1.5907	0	0.624449	0		Protocadherin alpha-3 OS=Homo sapiens GN=PCDHA3 PE=2 SV=1
m.26379	Q9U6D3	13	8	5	3	5	1	-0.88	-2.3022	0	0.607909	0	Y (N->N)	Calmodulin OS=Myxine glutinosa PE=2 SV=3
m.26381	Q7JZB4	1	1	0	1	2	0	0.644	0.8431	0.130311	0.008364	0.722745		MaN->Nose-1-phosphate guanyltransferase beta OS=Drosophila melanogaster GN=CG1129 PE=2 SV=1
m.26409	4765919	2	5	1	0	0	1	-0.907	-1.2136	0	0.63876	0		Uncharacterized protein OS=Crassostrea gigas GN=CGI_10009549 PE=4 SV=1
m.2642	B3RFR8	0	0	0	1	0	0	0.121	0.1435	1	0.625737	0.534713		Hydramacin-1 OS=Hydra vulgaris PE=1 SV=1
m.26425	P07845	0	0	0	1	2	0	0.544	0.7094	0.433262	0.039324	0.73722		Sticholysin-2 OS=Stoichactis helianthus PE=1 SV=2
m.26428	n/a	0	0	3	2	0	1	-0.096	-0.1357	0.853249	0.711467	0.154888		unknown
m.26433	Q6MZM0	2	19	8	13	0	6	-0.149	-0.4961	0.049712	0.690468	0.002977		Hephaestin-like protein 1 OS=Homo sapiens GN=HEPHL1 PE=2 SV=2
m.26466	Q9H2M3	1	11	9	5	10	6	0.243	0.7254	0.385905	0.033271	0.7358		S-methylmethionine--homocysteine S-methyltransferase BHMT2 OS=Homo sapiens GN=BHMT2 PE=1 SV=1
m.26467	P04088	0	4	5	1	2	3	-0.358	-0.6859	0.002807	0.672167	0.000138		Inhibin beta B chain OS=Sus scrofa GN=INHBB PE=1 SV=2
m.26522	Q58A42	1	1	7	2	0	1	-0.622	-1.0251	3e-06	0.647939	0		Protein DD3-3 OS=Dictyostelium discoideum GN=DD3-3 PE=2 SV=1
m.2654	Q3UQ28	2	0	0	0	0	0	-0.091	-0.1146	0.890923	0.709808	0.179731		Peroxidasin homolog OS=Mus musculus GN=Pxdn PE=2 SV=2
m.2655	Q0BUQ2	15	14	12	18	20	13	0.463	2.0842	0	0	0.632466		Elongation factor Tu OS=Granulibacter bethesdensis (strain ATCC BAA-1260 / CGDNIH1) GN=tuf PE=3 SV=1
m.266	O88307	0	0	0	1	0	0	0.144	0.163	1	0.612928	0.555959		Sortilin-related receptor OS=Mus musculus GN=Sorl1 PE=1 SV=3
m.26602	O95208	0	1	2	3	4	3	1.236	2.0066	0	0	0.63576	Y (O->N)	Epsin-2 OS=Homo sapiens GN=EPN2 PE=1 SV=3
m.2661	Q9UGM3	5	0	0	12	5	1	1.234	2.5454	0	0	0.616321	Y (O->N)	Deleted in malignant brain tumors 1 protein OS=Homo sapiens GN=DMBT1 PE=1 SV=2
m.26616	P24043	1	2	0	2	0	0	0.291	0.3582	1	0.413589	0.694504		Laminin subunit alpha-2 OS=Homo sapiens GN=LAMA2 PE=1 SV=4
m.26643	K1RFT6	0	0	1	0	0	0	0.157	0.1695	0.999917	0.608393	0.562716		Polyamine-modulated factor 1-binding protein 1 OS=Crassostrea gigas GN=CGI_10023704 PE=4 SV=1
m.2665	O70172	0	2	0	0	0	0	-0.068	-0.0876	0.929343	0.706794	0.21433		Phosphatidylinositol 5-phosphate 4-kinase type-2 alpha OS=Mus musculus GN=Pip4k2a PE=1 SV=1
m.26650	Q95NR9	8	5	8	1	0	8	-0.565	-1.4984	0	0.627673	0		Calmodulin OS=Metridium senile PE=1 SV=3
m.26667	3271726	1	0	0	0	0	0	0.154	0.1797	0.999868	0.601002	0.572989		Predicted protein OS=Nematostella vectensis GN=v1g203259 PE=4 SV=1
m.26680	4191201	0	5	2	5	3	0	0.351	0.7197	0.40251	0.035332	0.736321		Putative uncharacterized protein OS=Salpingoeca rosetta (strain ATCC 50818 / BSB-021) GN=PTSG_01084 PE=4 SV=1
m.26683	Q92973	6	3	5	4	2	2	-0.351	-0.7558	0.00082	0.666245	3.8e-05		Transportin-1 OS=Homo sapiens GN=TNPO1 PE=1 SV=2
m.267	P16621	0	1	0	0	0	1	0.173	0.2011	0.999926	0.584371	0.593246		Tyrosine-protein phosphatase Lar OS=Drosophila melanogaster GN=Lar PE=1 SV=2
m.26704	K1QX02	0	0	0	1	3	0	0.806	1.0522	0.008126	0.000377	0.698507		Tenascin-X OS=Crassostrea gigas GN=CGI_10023352 PE=4 SV=1
m.26709	P79114	0	0	0	1	0	0	0.169	0.1849	0.999802	0.597103	0.578071		Unconventional myosin-X OS=Bos taurus GN=MYO10 PE=1 SV=1
m.26727	Q6B6N4	1	3	4	3	3	3	0.341	0.6662	0.568005	0.060223	0.740277		Proliferating cell nuclear antigen OS=Haplochromis burtoni GN=pcna PE=2 SV=1
m.26749	Q60855	3	0	0	0	0	0	-0.292	-0.3816	0.191144	0.702025	0.013736		Receptor-interacting serine/threonine-protein kinase 1 OS=Mus musculus GN=Ripk1 PE=1 SV=1
m.26751	43773995	8	4	8	11	2	5	0.124	0.3854	1	0.376533	0.705122		Uncharacterized protein OS=Xanthomonas albilineans (strain GPE PC73 / CFBP 7063) GN=XALC_2793 PE=4 SV=1
m.2677	Q9NYR8	0	1	3	0	0	0	-0.402	-0.5157	0.038217	0.688467	0.002236		Retinol dehydrogenase 8 OS=Homo sapiens GN=RDH8 PE=1 SV=1
m.26788	P15690	8	19	18	47	30	39	1.189	6.8486	0	0	0.59009	Y (O->N)	NADH-ubiquinone oxidoreductase 75 kDa subunit, mitochondrial OS=Bos taurus GN=NDUFS1 PE=1 SV=1
m.26791	Q5RCC1	0	1	1	0	0	2	0.488	0.6287	0.68408	0.084587	0.741742		Engulfment and cell motility protein 2 OS=Pongo abelii GN=ELMO2 PE=2 SV=1
m.26851	Q3SZA5	0	1	0	0	0	0	0.192	0.2152	1	0.572552	0.605656		Spermine synthase OS=Bos taurus GN=SMS PE=2 SV=1
m.26869	n/a	32	2	2	26	13	2	0.332	1.3914	1.3e-05	0	0.66937		unknown
m.26871	n/a	8	8	6	5	3	0	-0.681	-1.6735	0	0.62175	0		unknown
m.26880	Q98943	14	11	12	12	12	9	0.105	0.4107	1	0.34103	0.713609		Caspase-2 OS=Gallus gallus GN=CASP2 PE=2 SV=2
m.26883	Q9N126	0	1	0	0	1	0	0.181	0.1936	0.999854	0.590377	0.586344		Retinol dehydrogenase 8 OS=Bos taurus GN=RDH8 PE=1 SV=1
m.26893	Q21313	0	1	0	1	0	0	0.202	0.2275	1	0.56167	0.615887		Laminin-like protein epi-1 OS=Caenorhabditis elegans GN=epi-1 PE=1 SV=1
m.26906	B2RIT0	2	3	1	12	4	0	1.328	2.451	0	0	0.619099	Y (O->N)	Dipeptidyl-peptidase 5 OS=Pseudozyma hubeiensis (strain SY62) GN=PHSY_001159 PE=4 SV=1
m.26907	Q7SXV9	14	19	6	5	4	7	-0.664	-2.1481	0	0.610389	0	Y (N->N)	Calumenin-B OS=Danio rerio GN=calub PE=2 SV=1
m.26926	O55125	45	47	38	34	18	34	-0.18	-1.3099	0	0.634785	0		Protein NipSnap homolog 1 OS=Mus musculus GN=Nipsnap1 PE=1 SV=1
m.26931	R9WTR7	0	2	3	0	0	0	-0.544	-0.757	0.000802	0.666147	3.7e-05		Egg protein OS=Euphyllia ancora PE=2 SV=1
m.26932	A3KG59	0	0	1	0	0	0	0.143	0.1742	0.999921	0.60503	0.567499		Peptidase M20 domain-containing protein 2 OS=Mus musculus GN=Pm20d2 PE=2 SV=1
m.26933	Q2HJ57	15	20	19	23	5	27	0.241	1.2706	0.000172	6e-06	0.678381		Coactosin-like protein OS=Bos taurus GN=COTL1 PE=2 SV=3
m.26934	n/a	0	1	0	0	0	0	0.124	0.1425	1	0.626362	0.533584		unknown
m.26935	Q8SQ72	5	2	2	1	1	0	-0.959	-1.2917	0	0.635513	0		Gamma-sarcoglycan OS=Canis familiaris GN=SGCG PE=3 SV=1
m.26940	P00636	16	26	31	20	11	32	0.08	0.4553	0.991439	0.277876	0.72569		Fructose-1,6-bisphosphatase 1 OS=Sus scrofa GN=FBP1 PE=1 SV=4
m.26952	n/a	0	9	7	2	2	16	0.4	1.1627	0.001303	5.3e-05	0.687617		unknown
m.26956	n/a	41	57	62	69	43	54	0.267	2.2982	0	0	0.624197		unknown
m.26970	Q15637	0	0	4	0	6	1	0.501	0.8662	0.100744	0.006185	0.719947		Splicing factor 1 OS=Homo sapiens GN=SF1 PE=1 SV=4
m.26981	Q8BP92	14	26	14	11	6	13	-0.387	-1.6598	0	0.622182	0		Reticulocalbin-2 OS=Mus musculus GN=Rcn2 PE=2 SV=1
m.26984	P60899	0	0	0	0	1	0	0.232	0.2524	1	0.537986	0.634957		DNA-directed RNA polymerase II subunit RPB9 OS=Sus scrofa GN=POLR2I PE=3 SV=1
m.2705	Q9MYP6	18	62	52	64	49	28	0.304	2.5989	0	0	0.614881		17-beta-hydroxysteroid dehydrogenase 14 OS=Bos taurus GN=HSD17B14 PE=2 SV=1
m.27066	Q96AX1	6	9	6	9	0	9	0.114	0.3605	1	0.410516	0.695466		Vacuolar protein sorting-associated protein 33A OS=Homo sapiens GN=VPS33A PE=1 SV=1
m.27078	n/a	0	0	2	152	108	60	4.668	12.533	0	0	0.588768	Y (O->N)	unknown
m.27080	n/a	3	4	0	0	2	3	-0.076	-0.141	0.842779	0.711794	0.148979		unknown
m.27110	Q58A65	5	3	2	9	1	5	0.653	1.5513	0	0	0.658999		C-Jun-amino-terminal kinase-interacting protein 4 OS=Mus musculus GN=Spag9 PE=1 SV=2
m.27111	Q9VKJ0	2	4	0	2	0	4	0.251	0.4836	0.971169	0.23897	0.731487		Homogentisate 1,2-dioxygenase OS=Drosophila melanogaster GN=hgo PE=1 SV=3
m.27117	Q9DE27	8	12	11	12	12	7	0.24	0.9589	0.031553	0.001665	0.708867		RuvB-like 2 OS=Xenopus laevis GN=ruvbl2 PE=2 SV=1
m.27125	Q5RBU7	2	3	9	2	3	2	-0.445	-1.0031	5e-06	0.64918	0		Lysosomal Pro-X carboxypeptidase OS=Pongo abelii GN=PRCP PE=2 SV=1
m.2713	Q0P4P2	4	1	0	6	7	1	1.07	2.2898	0	0	0.624498	Y (O->N)	Fibrinogen C domain-containing protein 1 OS=Xenopus tropicalis GN=fibcd1 PE=2 SV=1
m.27134	4941088	1	3	2	3	0	4	0.515	0.899	0.068348	0.00396	0.715975		Uncharacterized protein OS=Stylophora pistillata PE=4 SV=1
m.2715	Q923L3	31	40	42	43	30	10	-0.085	-0.576	0.016168	0.68243	0.000887		CUB and sushi domain-containing protein 1 OS=Mus musculus GN=Csmd1 PE=2 SV=2
m.27156	n/a	0	0	0	0	0	1	0.198	0.2367	1	0.553178	0.623185		unknown
m.27197	n/a	4	0	0	0	4	2	0.389	0.6445	0.635996	0.073561	0.741281		unknown
m.27204	Q9UKP5	1	3	1	0	0	0	-0.359	-0.4517	0.08727	0.695021	0.005544		A disintegrin and metalloproteinase with thrombospondin motifs 6 OS=Homo sapiens GN=ADAMTS6 PE=2 SV=2
m.2721	E0SGZ4	0	0	0	1	0	0	0.221	0.2469	1	0.543409	0.630929		Arylamine N-acetyltransferase 1 OS=Dickeya dadantii (strain 3937) GN=Dda3937_03637 PE=3 SV=1
m.27220	Q68SA9	1	2	2	5	1	2	0.734	1.2237	0.000427	1.6e-05	0.68224		A disintegrin and metalloproteinase with thrombospondin motifs 7 OS=Mus musculus GN=Adamts7 PE=1 SV=3
m.27234	P79136	31	63	62	60	55	53	0.302	2.6557	0	0	0.613457		F-actin-capping protein subunit beta OS=Bos taurus GN=CAPZB PE=1 SV=1
m.27237	Q9H4G4	0	0	0	1	0	0	0.149	0.1641	1	0.61217	0.557114		Golgi-associated plant pathogenesis-related protein 1 OS=Homo sapiens GN=GLIPR2 PE=1 SV=3
m.27245	Q54G05	0	0	0	1	1	0	0.157	0.1782	0.999847	0.602111	0.571503		Putative leucine-rich repeat-containing protein DDB_G0290503 OS=Dictyostelium discoideum GN=DDB_G0290503 PE=4 SV=1
m.27271	n/a	0	0	1	0	0	0	0.248	0.2731	1	0.516602	0.649216		unknown
m.27277	n/a	0	0	0	0	1	0	0.162	0.188	0.999822	0.594735	0.581052		unknown
m.27286	O15116	1	0	1	0	0	0	0.256	0.2827	1	0.506166	0.655362		U6 snRNA-associated Sm-like protein LSm1 OS=Homo sapiens GN=LSM1 PE=1 SV=1
m.2729	Q6NYL5	0	0	0	1	1	0	0.2	0.2208	1	0.567664	0.610382		Alanine aminotransferase 2-like OS=Danio rerio GN=gpt2l PE=2 SV=2
m.27301	Q99LI8	4	2	5	2	2	0	-0.604	-1.077	1e-06	0.645168	0		Hepatocyte growth factor-regulated tyrosine kinase substrate OS=Mus musculus GN=Hgs PE=1 SV=2
m.27314	n/a	0	0	0	1	0	0	0.1	0.1159	1	0.641923	0.502176		unknown
m.27343	n/a	0	0	0	1	0	0	0.209	0.238	1	0.551954	0.624192		unknown
m.2736	P07686	0	1	2	1	3	7	1.291	2.0843	0	0	0.632462	Y (O->N)	Beta-hexosaminidase subunit beta OS=Homo sapiens GN=HEXB PE=1 SV=3
m.2737	n/a	0	3	7	8	5	14	1.115	3.0844	0	0	0.60533	Y (O->N)	unknown
m.27378	3273073	9	7	1	0	0	0	-1.658	-2.3861	0	0.606705	0	Y (N->N)	Predicted protein OS=Nematostella vectensis GN=v1g241994 PE=4 SV=1
m.27391	P07872	0	0	0	0	1	1	0.152	0.1727	0.999945	0.606111	0.565982		Peroxisomal acyl-coenzyme A oxidase 1 OS=Rattus norvegicus GN=Acox1 PE=1 SV=1
m.27407	Q92002	1	3	1	5	6	3	1.272	2.4751	0	0	0.618362	Y (O->N)	Unconventional myosin-Ic OS=Lithobates catesbeiana GN=Myo1c PE=2 SV=1
m.2744	Q6TMK4	3	6	5	5	5	2	0.029	0.0747	1	0.662218	0.448606		Peroxinectin A OS=Dictyostelium discoideum GN=poxA PE=2 SV=1
m.27472	B0DZL3	1	8	2	1	4	2	-0.256	-0.5098	0.041402	0.689068	0.002439		Probable Xaa-Pro aminopeptidase P OS=Laccaria bicolor (strain S238N-H82 / ATCC MYA-4686) GN=AMPP PE=3 SV=1
m.27474	Q9UKV3	0	0	2	0	0	0	-0.11	-0.134	0.856613	0.711355	0.156813		Apoptotic chromatin condensation inducer in the nucleus OS=Homo sapiens GN=ACIN1 PE=1 SV=2
m.2749	Q13614	0	1	2	1	0	0	-0.176	-0.2173	0.647798	0.713058	0.079542		Myotubularin-related protein 2 OS=Homo sapiens GN=MTMR2 PE=1 SV=4
m.27504	Q27778	0	0	0	0	0	1	0.202	0.2302	1	0.559209	0.61806		6-phosphofructokinase OS=Schistosoma mansoni GN=PFK PE=2 SV=1
m.27519	P0C6B8	1	3	5	4	4	4	0.503	1.1402	0.001928	8e-05	0.689711		Sushi, von Willebrand factor type A, EGF and pentraxin domain-containing protein 1 OS=Rattus norvegicus GN=Svep1 PE=1 SV=1
m.2752	P59999	31	33	52	42	26	21	-0.038	-0.2574	0.524225	0.711638	0.054447		Actin-related protein 2/3 complex subunit 4 OS=Mus musculus GN=Arpc4 PE=1 SV=3
m.27544	Q5R227	0	4	0	0	3	0	-0.014	-0.0227	0.983363	0.694898	0.306732		Egg protein OS=Galaxea fascicularis GN=GfEP-4 PE=2 SV=1
m.27567	Q8N0W3	0	0	1	0	0	0	0.213	0.238	1	0.551954	0.624192		L-fucose kinase OS=Homo sapiens GN=FUK PE=2 SV=2
m.27571	n/a	0	0	0	0	0	16	2.14	3.3633	0	0	0.601539	Y (O->N)	unknown
m.2758	Q80T79	0	4	0	6	1	0	0.516	0.906	0.062709	0.003591	0.715132		CUB and sushi domain-containing protein 3 OS=Mus musculus GN=Csmd3 PE=2 SV=3
m.27586	Q61425	9	31	6	13	19	34	0.576	3.0927	0	0	0.605205	Y (O->N)	Hydroxyacyl-coenzyme A dehydrogenase, mitochondrial OS=Mus musculus GN=Hadh PE=1 SV=2
m.27600	P86854	0	5	0	0	2	0	-0.417	-0.6496	0.005133	0.675433	0.000261		Perlucin-like protein OS=Mytilus galloprovincialis PE=1 SV=1
m.27603	3268769	3	2	3	1	1	1	-0.831	-1.1256	0	0.642756	0		Predicted protein OS=Nematostella vectensis GN=v1g239513 PE=4 SV=1
m.27605	P70195	2	6	6	5	2	12	0.548	1.6035	0	0	0.65591		Proteasome subunit beta type-7 OS=Mus musculus GN=Psmb7 PE=1 SV=1
m.27606	n/a	4	4	1	1	1	0	-0.962	-1.396	0	0.631451	0		unknown
m.27613	P25787	16	20	13	21	10	11	0.088	0.4067	1	0.346686	0.71235		Proteasome subunit alpha type-2 OS=Homo sapiens GN=PSMA2 PE=1 SV=2
m.27614	Q7T2B9	36	41	19	9	16	4	-0.979	-4.9085	0	0.592412	0	Y (N->N)	Myotrophin OS=Danio rerio GN=mtpn PE=3 SV=1
m.27625	Q14696	1	4	0	0	0	0	-0.645	-0.862	0.000106	0.658189	4e-06		LDLR chaperone MESD OS=Homo sapiens GN=MESDC2 PE=1 SV=2
m.27628	Q99755	0	4	1	2	0	2	0.04	0.064	1	0.666799	0.43383		Phosphatidylinositol 4-phosphate 5-kinase type-1 alpha OS=Homo sapiens GN=PIP5K1A PE=1 SV=1
m.2764	P48634	0	0	3	0	0	1	-0.433	-0.5572	0.021311	0.684288	0.001192		Protein PRRC2A OS=Homo sapiens GN=PRRC2A PE=1 SV=3
m.27642	3629645	2	2	2	1	0	1	-0.602	-0.7905	0.00043	0.663488	1.9e-05		Putative uncharacterized protein OS=Acropora millepora PE=2 SV=1
m.27646	Q9D8I1	19	20	6	11	8	9	-0.227	-0.9215	3.1e-05	0.654162	1e-06		Marginal zone B- and B1-cell-specific protein OS=Mus musculus GN=Mzb1 PE=1 SV=2
m.27647	Q54PR9	1	0	0	0	0	1	0.125	0.145	1	0.624793	0.536399		Counting factor 60 OS=Dictyostelium discoideum GN=cf60 PE=1 SV=1
m.2765	3288684	1	3	4	4	4	0	0.343	0.6951	0.477091	0.045468	0.738369		Predicted protein (Fragment) OS=Nematostella vectensis GN=v1g224725 PE=4 SV=1
m.27658	Q5EE04	0	0	2	1	1	1	-0.143	-0.1728	0.770697	0.713057	0.116455		Nucleoprotein TPR (Fragment) OS=Xenopus laevis GN=tpr PE=1 SV=1
m.27664	n/a	5	11	12	6	5	1	-0.674	-1.9625	0	0.614067	0		unknown
m.27687	Q2KJ46	5	11	16	11	10	11	0.218	0.8479	0.123661	0.007862	0.722165		26S proteasome non-ATPase regulatory subunit 3 OS=Bos taurus GN=PSMD3 PE=2 SV=1
m.27700	P54357	37	30	33	20	15	25	-0.287	-1.7486	0	0.619491	0		Myosin-2 essential light chain OS=Drosophila melanogaster GN=Mlc-c PE=1 SV=1
m.27714	P12007	1	1	2	1	1	0	-0.13	-0.1613	0.798489	0.712733	0.127627		Isovaleryl-CoA dehydrogenase, mitochondrial OS=Rattus norvegicus GN=Ivd PE=1 SV=2
m.27731	Q9NQW7	1	2	1	2	2	1	0.46	0.6577	0.59482	0.065206	0.740718		Xaa-Pro aminopeptidase 1 OS=Homo sapiens GN=XPNPEP1 PE=1 SV=3
m.27757	P13608	24	16	18	5	4	13	-0.742	-2.9528	0	0.599661	0	Y (N->N)	Aggrecan core protein OS=Bos taurus GN=ACAN PE=1 SV=3
m.27772	n/a	4	4	5	10	10	5	0.878	2.6573	0	0	0.613418	Y (O->N)	unknown
m.27778	Q5ZL33	4	5	3	4	9	5	0.634	1.6609	0	0	0.652657		Serine-threonine kinase receptor-associated protein OS=Gallus gallus GN=STRAP PE=2 SV=2
m.2778	P13676	2	2	0	0	1	0	-0.371	-0.4842	0.058072	0.691688	0.003529		Acylamino-acid-releasing enzyme OS=Rattus norvegicus GN=Apeh PE=1 SV=1
m.27791	Q94738	30	23	33	29	19	19	-0.013	-0.0848	0.932722	0.706421	0.218079		97 kDa heat shock protein OS=Strongylocentrotus franciscanus GN=HSP110 PE=2 SV=1
m.278	n/a	519	1101	995	493	544	720	-0.169	-5.8063	0	0.590819	0		unknown
m.27802	O96019	1	1	1	2	6	4	1.698	2.3124	0	0	0.623694	Y (O->N)	Actin-like protein 6A OS=Homo sapiens GN=ACTL6A PE=1 SV=1
m.27813	Q9Z254	5	9	15	10	8	4	-0.052	-0.1804	0.751396	0.713193	0.109442		PDZ domain-containing protein GIPC1 OS=Rattus norvegicus GN=Gipc1 PE=1 SV=2
m.27819	3266649	3	2	1	2	2	5	0.685	1.2662	0.000188	7e-06	0.678734		Predicted protein OS=Nematostella vectensis GN=v1g196994 PE=4 SV=1
m.27822	n/a	1	1	1	0	0	1	0.173	0.1988	0.999878	0.586234	0.591152		unknown
m.27879	O14980	0	0	1	1	0	2	0.503	0.5904	0.790197	0.116164	0.741769		Exportin-1 OS=Homo sapiens GN=XPO1 PE=1 SV=1
m.27890	3282180	0	0	0	0	11	1	1.748	2.7529	0	0	0.611253	Y (O->N)	Predicted protein OS=Nematostella vectensis GN=v1g247020 PE=4 SV=1
m.27902	3674544	3	0	0	1	1	1	-0.431	-0.529	0.031818	0.687117	0.001834		Putative uncharacterized protein OS=Branchiostoma floridae GN=BRAFLDRAFT_66592 PE=4 SV=1
m.2792	P23381	15	11	0	25	20	3	0.815	3.3006	0	0	0.60232	Y (O->N)	Tryptophan--tRNA ligase, cytoplasmic OS=Homo sapiens GN=WARS PE=1 SV=2
m.2794	P34422	53	91	83	112	60	77	0.327	3.6373	0	0	0.598693		Dipeptidyl peptidase family member 6 OS=Caenorhabditis elegans GN=dpf-6 PE=3 SV=2
m.27948	Q5F464	6	3	6	7	6	9	0.604	1.8212	0	0	0.644303		Lipoma-preferred partner homolog OS=Gallus gallus GN=LPP PE=2 SV=1
m.27979	O43822	0	0	0	0	3	0	0.752	0.9976	0.018369	0.000918	0.704448		Protein C21orf2 OS=Homo sapiens GN=C21orf2 PE=1 SV=1
m.27998	A6H584	3	11	11	4	2	4	-0.732	-1.8487	0	0.616775	0		Collagen alpha-5(VI) chain OS=Mus musculus GN=Col6a5 PE=1 SV=3
m.28013	Q8R508	10	14	7	13	9	6	0.131	0.5298	0.914998	0.180191	0.738033		Protocadherin Fat 3 OS=Rattus norvegicus GN=Fat3 PE=1 SV=1
m.28035	Q7ZXT3	0	0	1	3	0	1	0.723	0.926	0.048726	0.002702	0.712738		Enhancer of mRNA-decapping protein 4 OS=Xenopus laevis GN=edc4 PE=2 SV=1
m.2805	Q6PBK1	0	0	0	1	1	0	0.149	0.1802	0.999865	0.600631	0.573482		Coiled-coil domain-containing protein 58 OS=Danio rerio GN=ccdc58 PE=2 SV=2
m.28070	Q9RX93	0	0	0	0	0	1	0.224	0.2768	1	0.512618	0.651619		Trans-aconitate 2-methyltransferase OS=Deinococcus radiodurans (strain ATCC 13939 / DSM 20539 / JCM 16871 / LMG 4051 / NBRC 15346 / NCIMB 9279 / R1 / VKM B-1422) GN=tam PE=3 SV=1
m.28082	A6H584	2	1	1	0	0	0	-0.161	-0.2011	0.695086	0.713272	0.09183		Collagen alpha-5(VI) chain OS=Mus musculus GN=Col6a5 PE=1 SV=3
m.28137	O95153	7	7	14	22	12	16	0.833	3.4657	0	0	0.600361	Y (O->N)	Peripheral-type benzodiazepine receptor-associated protein 1 OS=Homo sapiens GN=BZRAP1 PE=1 SV=2
m.28144	Q55G75	3	4	8	8	1	7	0.305	0.8041	0.195008	0.013608	0.727389		PH domain-containing protein DDB_G0267786 OS=Dictyostelium discoideum GN=DDB_G0267786 PE=4 SV=1
m.28151	n/a	0	0	0	0	1	0	0.232	0.2585	1	0.531844	0.639305		unknown
m.28154	O16277	9	4	7	0	3	0	-1.213	-2.334	0	0.607443	0	Y (N->N)	Putative histone H1.6 OS=Caenorhabditis elegans GN=hil-6 PE=3 SV=3
m.28159	Q54Y55	0	4	4	1	3	0	-0.428	-0.7513	0.00089	0.666611	4.1e-05		Dual specificity protein kinase shkC OS=Dictyostelium discoideum GN=shkC PE=3 SV=1
m.28199	Q03049	0	2	0	0	1	3	0.444	0.5885	0.795063	0.117913	0.741726		Putative uncharacterized oxidoreductase YDR541C OS=Saccharomyces cerevisiae (strain ATCC 204508 / S288c) GN=YDR541C PE=3 SV=2
m.2821	P59015	0	1	2	1	0	0	-0.175	-0.2063	0.680129	0.713228	0.087745		Vacuolar protein sorting-associated protein 18 homolog OS=Danio rerio GN=vps18 PE=2 SV=2
m.2824	Q9HB40	58	31	35	28	26	52	0.079	0.5834	0.807571	0.122693	0.741589		Retinoid-inducible serine carboxypeptidase OS=Homo sapiens GN=SCPEP1 PE=1 SV=1
m.28256	A6YG96	0	0	8	0	4	1	-0.351	-0.6725	0.003518	0.673358	0.000175		Ribulose bisphosphate carboxylase large chain OS=Leptosira terrestris GN=rbcL PE=3 SV=1
m.28261	Q24322	1	1	0	0	1	0	0.05	0.0565	1	0.669852	0.42329		Semaphorin-1A OS=Drosophila melanogaster GN=Sema-1a PE=2 SV=2
m.28278	Q9JID6	3	3	9	10	2	4	0.292	0.7561	0.302256	0.023808	0.73275		Long-chain-fatty-acid--CoA ligase 1 OS=Cavia porcellus GN=ACSL1 PE=2 SV=1
m.28313	32160160	0	2	6	0	0	0	-0.955	-1.4441	0	0.629653	0		Uncharacterized protein OS=Parabacteroides goldsteinii dnLKV18 GN=C803_04595 PE=4 SV=1
m.28364	Q7ZU29	1	0	1	0	1	0	0.205	0.227	1	0.562123	0.615482		Nuclear pore complex protein Nup93 OS=Danio rerio GN=dye PE=2 SV=1
m.284	O55131	4	14	12	19	14	7	0.558	2.2863	0	0	0.624624	Y (O->N)	Septin-7 OS=Mus musculus GN=Sept7 PE=1 SV=1
m.2841	B9LM83	8	7	0	1	2	4	-0.641	-1.3406	0	0.633577	0		Dihydroxy-acid dehydratase OS=Chloroflexus aurantiacus (strain ATCC 29364 / DSM 637 / Y-400-fl) GN=ilvD PE=3 SV=1
m.28410	n/a	0	0	0	0	2	0	0.417	0.4801	0.974261	0.243689	0.730847		unknown
m.28413	B0BNM9	28	46	8	12	3	12	-0.904	-4.278	0	0.593928	0	Y (N->N)	Glycolipid transfer protein OS=Rattus norvegicus GN=GLTP PE=2 SV=1
m.28417	n/a	20	0	0	17	4	7	0.477	1.658	0	0	0.652818		unknown
m.28419	Q8NBX0	0	3	1	1	5	1	0.563	0.9004	0.067186	0.003883	0.715806		Saccharopine dehydrogenase-like oxidoreductase OS=Homo sapiens GN=SCCPDH PE=1 SV=1
m.28422	P02599	11	12	18	10	1	14	-0.281	-1.0951	1e-06	0.64425	0		Calmodulin OS=Dictyostelium discoideum GN=calA PE=1 SV=3
m.28430	Q6P8G1	2	6	9	4	7	0	-0.156	-0.4057	0.148277	0.699671	0.01016		Interleukin enhancer-binding factor 2 homolog OS=Xenopus tropicalis GN=ilf2 PE=2 SV=1
m.28435	A6QPN6	19	25	37	24	32	20	0.163	0.9778	0.024323	0.001249	0.706689		Gamma-interferon-inducible lysosomal thiol reductase OS=Bos taurus GN=IFI30 PE=2 SV=1
m.28438	Q9DB05	1	5	5	4	3	0	-0.1	-0.2238	0.628273	0.71291	0.074971		Alpha-soluble NSF attachment protein OS=Mus musculus GN=Napa PE=1 SV=1
m.2844	n/a	0	0	1	0	0	0	0.162	0.1799	0.999867	0.600854	0.573186		unknown
m.28444	Q3B8Q2	10	19	15	18	15	15	0.311	1.4646	2e-06	0	0.664437		Eukaryotic initiation factor 4A-III OS=Rattus norvegicus GN=Eif4a3 PE=1 SV=1
m.2848	Q91FT7	11	18	14	11	4	1	-0.767	-2.6694	0	0.60295	0	Y (N->N)	Putative methyltransferase 235L OS=Invertebrate iridescent virus 6 GN=IIV6-235L PE=3 SV=1
m.28488	n/a	1	0	0	1	0	0	0.142	0.1603	1	0.614772	0.553105		unknown
m.28493	P97846	1	0	1	2	2	0	0.722	0.9505	0.035335	0.001888	0.709846		Contactin-associated protein 1 OS=Rattus norvegicus GN=Cntnap1 PE=1 SV=1
m.285	Q9ESB5	5	9	3	8	5	2	0.072	0.2012	0.999926	0.58429	0.593337		N-terminal EF-hand calcium-binding protein 1 OS=Rattus norvegicus GN=Necab1 PE=1 SV=1
m.28515	n/a	0	0	1	1	0	0	0.182	0.2098	1	0.577161	0.60099		unknown
m.28519	Q26636	13	8	10	15	5	15	0.339	1.38	1.7e-05	1e-06	0.670171		Cathepsin L OS=Sarcophaga peregrina PE=1 SV=1
m.28520	n/a	0	0	4	3	1	0	0.025	0.0396	1	0.676277	0.399058		unknown
m.2853	Q9Y5X2	2	1	8	6	6	4	0.608	1.5314	0	0	0.660212		Sorting nexin-8 OS=Homo sapiens GN=SNX8 PE=1 SV=1
m.28534	Q9IBG7	21	19	43	32	26	7	-0.007	-0.0391	0.974101	0.698573	0.28255		Kielin/chordin-like protein OS=Xenopus laevis GN=kcp PE=2 SV=1
m.28537	Q3SZE2	10	8	8	7	5	3	-0.318	-0.9682	1.1e-05	0.651237	0		Prefoldin subunit 1 OS=Bos taurus GN=PFDN1 PE=2 SV=1
m.28546	A6NMZ7	69	97	57	71	44	56	-0.047	-0.4609	0.077969	0.694078	0.004889		Collagen alpha-6(VI) chain OS=Homo sapiens GN=COL6A6 PE=1 SV=2
m.2856	Q14409	18	23	37	55	36	28	0.646	4.3598	0	0	0.594393	Y (O->N)	Putative glycerol kinase 3 OS=Homo sapiens GN=GK3P PE=5 SV=2
m.28573	n/a	0	1	0	25	6	0	2.79	4.1303	0	0	0.595511	Y (O->N)	unknown
m.2860	P13590	54	66	42	42	27	34	-0.217	-1.6008	0	0.624109	0		Neural cell adhesion molecule 1 OS=Gallus gallus GN=NCAM1 PE=1 SV=3
m.28601	Q8N6F8	0	0	0	1	0	0	0.127	0.1462	1	0.624033	0.537742		Williams-Beuren syndrome chromosomal region 27 protein OS=Homo sapiens GN=WBSCR27 PE=2 SV=2
m.28602	n/a	0	1	0	0	0	0	0.158	0.1791	0.999864	0.601447	0.572395		unknown
m.28644	Q9Y3B3	0	0	0	1	2	1	0.506	0.649	0.622116	0.070627	0.741106		Transmembrane emp24 domain-containing protein 7 OS=Homo sapiens GN=TMED7 PE=1 SV=2
m.28660	n/a	5	0	0	0	0	0	-0.771	-1.0348	2e-06	0.647404	0		unknown
m.28687	P27926	1	0	0	0	0	1	0.226	0.2646	1	0.525568	0.64353		Hexokinase-3 OS=Rattus norvegicus GN=Hk3 PE=2 SV=1
m.28742	4941088	13	13	14	22	16	8	0.37	1.705	0	0	0.650255		Uncharacterized protein OS=Stylophora pistillata PE=4 SV=1
m.2877	Q8N0W3	0	0	0	0	1	0	0.176	0.1923	0.99983	0.591398	0.585126		L-fucose kinase OS=Homo sapiens GN=FUK PE=2 SV=2
m.28770	P21158	9	14	9	3	9	8	-0.242	-0.835	0.000182	0.66013	8e-06		C-factor OS=Myxococcus xanthus GN=csgA PE=1 SV=1
m.28774	Q8R1B4	0	1	0	0	0	0	0.17	0.1966	0.999783	0.587997	0.58913		Eukaryotic translation initiation factor 3 subunit C OS=Mus musculus GN=Eif3c PE=1 SV=1
m.28775	Q571I9	0	4	4	7	3	3	0.607	1.3005	9.4e-05	3e-06	0.676034		Aldehyde dehydrogenase family 16 member A1 OS=Mus musculus GN=Aldh16a1 PE=2 SV=2
m.28777	K1QX02	0	2	0	0	4	0	0.623	1.01	0.015344	0.000754	0.703067		Tenascin-X OS=Crassostrea gigas GN=CGI_10023352 PE=4 SV=1
m.2878	n/a	42	39	73	43	21	32	-0.247	-1.9699	0	0.613904	0		unknown
m.288	Q3SYU7	0	1	0	3	0	0	0.748	0.9824	0.022804	0.001164	0.706164		Transportin-1 OS=Bos taurus GN=TNPO1 PE=1 SV=2
m.28820	Q9UIJ7	61	35	56	32	27	27	-0.339	-2.5855	0	0.604027	0		GTP:AMP phosphotransferase AK3, mitochondrial OS=Homo sapiens GN=AK3 PE=1 SV=4
m.28880	n/a	1	1	0	0	2	0	0.502	0.6214	0.705557	0.09007	0.741871		unknown
m.2894	Q9BW72	0	0	1	0	0	1	0.193	0.223	1	0.565713	0.612207		HIG1 domain family member 2A, mitochondrial OS=Homo sapiens GN=HIGD2A PE=1 SV=1
m.28970	n/a	0	1	0	0	0	0	0.168	0.1962	0.999803	0.588316	0.588761		unknown
m.28999	n/a	4	0	0	4	4	0	0.606	1.1432	0.001831	7.6e-05	0.689429		unknown
m.29	Q38900	31	32	24	20	9	38	-0.037	-0.2122	0.662908	0.71315	0.083271		Peptidyl-prolyl cis-trans isomerase CYP19-1 OS=Arabidopsis thaliana GN=CYP19-1 PE=1 SV=1
m.29003	Q61084	5	0	0	0	0	0	-0.772	-1.0474	2e-06	0.646722	0		Mitogen-activated protein kinase kinase kinase 3 OS=Mus musculus GN=Map3k3 PE=1 SV=1
m.2908	n/a	0	1	4	3	6	0	0.766	1.4315	5e-06	0	0.666625		unknown
m.29115	3268118	0	0	2	2	0	0	0.153	0.2253	1	0.563656	0.614097		Predicted protein OS=Nematostella vectensis GN=v1g239078 PE=4 SV=1
m.29128	n/a	0	1	0	0	0	0	0.263	0.3078	1	0.477373	0.670112		unknown
m.29136	n/a	1	12	8	9	0	4	-0.201	-0.5574	0.021249	0.684268	0.001188		unknown
m.29137	3275113	2	0	4	2	1	3	0.047	0.0837	1	0.658154	0.460779		Predicted protein OS=Nematostella vectensis GN=v1g243188 PE=4 SV=1
m.29142	4765919	2	0	1	9	2	1	1.449	2.4986	0	0	0.617661	Y (O->N)	Uncharacterized protein OS=Crassostrea gigas GN=CGI_10009549 PE=4 SV=1
m.29147	n/a	4	0	0	0	0	0	-0.623	-0.7422	0.001049	0.667358	4.9e-05		unknown
m.29180	Q0VFD8	0	0	0	0	1	0	0.195	0.2214	1	0.567134	0.610882		Biogenesis of lysosome-related organelles complex 1 subunit 1 OS=Xenopus tropicalis GN=bloc1s1 PE=2 SV=1
m.29183	A8E534	0	1	0	0	0	0	0.186	0.2102	1	0.576823	0.601339		Lysine-specific demethylase 8 OS=Danio rerio GN=kdm8 PE=2 SV=1
m.29199	A4IFW2	4	4	2	0	0	0	-1.074	-1.4832	0	0.628221	0		Receptor-type tyrosine-protein phosphatase F OS=Danio rerio GN=ptprf PE=2 SV=1
m.29201	3283569	1	1	0	1	3	0	0.865	1.0986	0.003879	0.00017	0.693748		Predicted protein (Fragment) OS=Nematostella vectensis GN=v1g134593 PE=4 SV=1
m.29219	Q1HR36	49	44	47	35	30	49	0.025	0.2019	0.999919	0.583719	0.59397		14-3-3 protein zeta OS=Aedes aegypti GN=14-3-3zeta PE=2 SV=1
m.29240	C1C4R8	14	15	21	13	13	10	-0.109	-0.4963	0.049581	0.690447	0.002968		3-hydroxybutyrate dehydrogenase type 2 OS=Lithobates catesbeiana GN=bdh2 PE=2 SV=1
m.29247	Q60519	0	0	0	1	2	0	0.529	0.6435	0.639107	0.074226	0.741317		Semaphorin-5B OS=Mus musculus GN=Sema5b PE=2 SV=2
m.29249	n/a	3	6	2	4	0	1	-0.411	-0.7603	0.000755	0.66588	3.4e-05		unknown
m.2928	G5EGQ6	0	5	0	5	5	0	0.655	1.3818	1.7e-05	1e-06	0.670044		Teneurin-1 OS=Caenorhabditis elegans GN=ten-1 PE=1 SV=1
m.29291	Q64449	0	1	1	0	3	1	0.82	1.1162	0.002898	0.000124	0.692014		C-type maN->Nose receptor 2 OS=Mus musculus GN=Mrc2 PE=1 SV=3
m.29299	Q9QUN9	10	11	12	16	9	17	0.474	2.0059	0	0	0.63579		Dickkopf-related protein 3 OS=Mus musculus GN=Dkk3 PE=2 SV=1
m.29343	P0C6B8	4	0	0	1	4	0	0.218	0.3789	1	0.385516	0.702732		Sushi, von Willebrand factor type A, EGF and pentraxin domain-containing protein 1 OS=Rattus norvegicus GN=Svep1 PE=1 SV=1
m.29350	Q6GM78	6	1	11	1	0	0	-1.718	-2.5728	0	0.604193	0	Y (N->N)	Isoaspartyl peptidase/L-asparaginase OS=Xenopus laevis GN=asrgl1 PE=2 SV=1
m.2937	3283494	0	0	0	1	0	0	0.222	0.2465	1	0.5438	0.630632		Predicted protein OS=Nematostella vectensis GN=v1g247680 PE=4 SV=1
m.29378	K1QX02	1	2	0	3	3	1	0.813	1.2491	0.000263	1e-05	0.680122		Tenascin-X OS=Crassostrea gigas GN=CGI_10023352 PE=4 SV=1
m.29414	3282232	0	0	3	0	1	0	-0.429	-0.5553	0.021906	0.684477	0.001227		Predicted protein OS=Nematostella vectensis GN=v1g216575 PE=4 SV=1
m.29428	P17719	12	39	16	16	21	7	-0.208	-1.0544	2e-06	0.646348	0		Dihydrofolate reductase OS=Drosophila melanogaster GN=Dhfr PE=1 SV=3
m.2945	n/a	3	5	9	5	4	0	-0.324	-0.7645	0.000699	0.665542	3.2e-05		unknown
m.29450	n/a	11	3	10	6	5	3	-0.319	-0.9763	9e-06	0.65075	0		unknown
m.295	Q962R9	13	18	8	11	21	1	0.067	0.2714	1	0.518415	0.648097		40S ribosomal protein S10 OS=Spodoptera frugiperda GN=RpS10 PE=2 SV=1
m.29511	3278559	0	0	1	0	0	0	0.168	0.1953	0.999836	0.589032	0.587927		Predicted protein OS=Nematostella vectensis GN=v1g245101 PE=4 SV=1
m.29523	P42325	27	38	36	40	26	22	0.097	0.6784	0.529438	0.053594	0.739545		Neurocalcin homolog OS=Drosophila melanogaster GN=Nca PE=1 SV=2
m.29527	P15144	1	2	6	1	4	0	-0.236	-0.4231	0.122162	0.69793	0.008117		Aminopeptidase N OS=Homo sapiens GN=ANPEP PE=1 SV=4
m.29546	Q7T2Z5	0	1	4	1	1	0	-0.542	-0.6933	0.002475	0.671516	0.000121		Netrin receptor UNC5C OS=Gallus gallus GN=UNC5C PE=2 SV=1
m.29555	n/a	1	5	4	1	0	3	-0.541	-0.9492	1.7e-05	0.652402	1e-06		unknown
m.29573	3676617	25	9	0	5	9	0	-0.627	-2.0669	0	0.611894	0	Y (N->N)	Putative uncharacterized protein OS=Branchiostoma floridae GN=BRAFLDRAFT_85658 PE=4 SV=1
m.29582	Q8K385	2	1	1	2	0	0	0.205	0.2755	1	0.514023	0.65078		Ferric-chelate reductase 1 OS=Mus musculus GN=FRRS1 PE=1 SV=1
m.29601	P19218	0	1	6	5	2	1	0.223	0.435	0.999698	0.306534	0.720632		Pancreatic secretory granule membrane major glycoprotein GP2 OS=Rattus norvegicus GN=Gp2 PE=1 SV=1
m.29602	Q9JKF1	0	0	1	0	1	0	0.177	0.2108	1	0.576315	0.601862		Ras GTPase-activating-like protein IQGAP1 OS=Mus musculus GN=Iqgap1 PE=1 SV=2
m.29606	24393482	0	5	5	2	5	4	0.252	0.5818	0.811512	0.124218	0.741539		Uncharacterized protein OS=Xenococcus sp. PCC 7305 GN=Xen7305DRAFT_00025450 PE=4 SV=1
m.29620	K1QX02	0	1	0	1	1	0	0.23	0.2523	1	0.538086	0.634885		Tenascin-X OS=Crassostrea gigas GN=CGI_10023352 PE=4 SV=1
m.29674	n/a	0	0	0	1	0	0	0.154	0.1644	1	0.611963	0.557428		unknown
m.297	Q9ER00	7	11	8	9	5	6	-0.047	-0.1489	0.826229	0.712217	0.140425		Syntaxin-12 OS=Mus musculus GN=Stx12 PE=1 SV=1
m.2970	Q32NH8	2	3	0	1	0	0	-0.558	-0.7469	0.000964	0.666971	4.5e-05		1-phosphatidylinositol 4,5-bisphosphate phosphodiesterase delta-4 OS=Xenopus laevis GN=plcd4 PE=2 SV=1
m.2971	B2GUZ1	0	1	0	0	0	0	0.083	0.0949	1	0.652815	0.475573		Ubiquitin carboxyl-terminal hydrolase 4 OS=Rattus norvegicus GN=Usp4 PE=1 SV=1
m.29775	n/a	10	8	7	8	2	14	0.171	0.5661	0.847311	0.139824	0.740875		unknown
m.29778	Q16992	0	0	0	0	1	0	0.202	0.2378	1	0.552143	0.624037		LWamide neuropeptides OS=Anthopleura elegantissima PE=1 SV=1
m.29779	3274773	0	4	0	0	0	0	-0.552	-0.7562	0.000814	0.666212	3.7e-05		Predicted protein OS=Nematostella vectensis GN=v1g207081 PE=4 SV=1
m.29805	n/a	1	0	0	11	6	15	2.754	4.0024	0	0	0.596217	Y (O->N)	unknown
m.29808	Q9Z2U1	40	34	26	16	16	30	-0.236	-1.4468	0	0.629553	0		Proteasome subunit alpha type-5 OS=Mus musculus GN=Psma5 PE=1 SV=1
m.29813	P48601	1	1	1	1	2	0	0.547	0.6349	0.665434	0.080125	0.74159		26S protease regulatory subunit 4 OS=Drosophila melanogaster GN=Rpt2 PE=1 SV=2
m.29839	Q9CXF4	0	0	1	2	1	1	0.465	0.6179	0.715609	0.092787	0.741913		TBC1 domain family member 15 OS=Mus musculus GN=Tbc1d15 PE=1 SV=1
m.29841	n/a	0	0	0	0	1	0	0.223	0.2479	1	0.542431	0.631669		unknown
m.29844	Q00168	0	0	5	0	2	0	-0.391	-0.6187	0.008414	0.678313	0.000442		Calcium/calmodulin-dependent protein kinase type II alpha chain OS=Drosophila melanogaster GN=CaMKII PE=1 SV=1
m.29861	P35041	106	68	79	69	39	51	-0.235	-2.3119	0	0.607765	0		Trypsin-7 OS=Anopheles gambiae GN=TRYP7 PE=2 SV=2
m.29873	3275002	0	0	0	0	4	0	0.902	1.2981	9.9e-05	3e-06	0.67622		Predicted protein OS=Nematostella vectensis GN=v1g243126 PE=4 SV=1
m.29874	Q5U4M5	1	1	0	1	0	0	0.153	0.1733	0.999941	0.605679	0.56659		Mitotic-spindle organizing protein 1 OS=Xenopus laevis GN=mzt1 PE=3 SV=2
m.29877	Q6GQL0	2	9	9	7	3	3	-0.216	-0.5936	0.012405	0.680715	0.000668		E3 ubiquitin-protein ligase CBL-B-A OS=Xenopus laevis GN=cblb-a PE=2 SV=1
m.29886	n/a	0	1	0	0	0	0	0.225	0.2712	1	0.518628	0.647965		unknown
m.29888	Q16943	11	7	9	8	6	3	-0.206	-0.6642	0.004039	0.674104	0.000203		Vesicle-associated membrane protein/synaptobrevin-binding protein OS=Aplysia californica PE=2 SV=1
m.29890	n/a	0	2	0	0	0	0	-0.086	-0.1078	0.901611	0.709147	0.188163		unknown
m.29917	Q5I0K3	1	0	0	0	0	0	0.275	0.3343	1	0.444746	0.683753		Citrate lyase subunit beta-like protein, mitochondrial OS=Rattus norvegicus GN=Clybl PE=2 SV=2
m.29952	n/a	2	25	6	2	6	0	-1.103	-2.8765	0	0.600481	0	Y (N->N)	unknown
m.29955	3275455	1	1	0	1	0	1	0.215	0.2536	1	0.536789	0.635822		Predicted protein OS=Nematostella vectensis GN=v1g207953 PE=4 SV=1
m.2997	Q4LDE5	2	2	0	0	0	0	-0.381	-0.5141	0.039058	0.68863	0.002289		Sushi, von Willebrand factor type A, EGF and pentraxin domain-containing protein 1 OS=Homo sapiens GN=SVEP1 PE=1 SV=3
m.29970	A2VDN0	2	0	0	0	0	0	-0.051	-0.0587	0.959388	0.702356	0.254241		Integral membrane protein 2C OS=Bos taurus GN=ITM2C PE=2 SV=1
m.29972	Q15075	15	17	16	22	12	14	0.232	1.1593	0.001383	5.6e-05	0.68793		Early endosome antigen 1 OS=Homo sapiens GN=EEA1 PE=1 SV=2
m.30023	3275455	0	0	0	2	0	2	0.831	1.0875	0.004647	0.000206	0.694862		Predicted protein OS=Nematostella vectensis GN=v1g207953 PE=4 SV=1
m.30038	Q61083	1	0	0	1	0	0	0.13	0.1473	1	0.623333	0.538968		Mitogen-activated protein kinase kinase kinase 2 OS=Mus musculus GN=Map3k2 PE=1 SV=2
m.3004	P25391	12	22	7	7	8	4	-0.557	-2.1307	0	0.610699	0	Y (N->N)	Laminin subunit alpha-1 OS=Homo sapiens GN=LAMA1 PE=1 SV=2
m.3005	P31029	9	2	10	5	6	3	-0.186	-0.5203	0.035885	0.687999	0.002089		Serine--pyruvate aminotransferase, mitochondrial OS=Callithrix jacchus GN=AGXT PE=2 SV=1
m.30054	P35458	2	0	3	0	1	2	-0.189	-0.2791	0.456726	0.710428	0.043747		Dynactin subunit 1 OS=Gallus gallus GN=DCTN1 PE=2 SV=2
m.30055	n/a	0	0	0	0	3	0	0.791	1.0458	0.008969	0.00042	0.699184		unknown
m.30077	Q2KIA5	2	0	2	1	0	1	-0.37	-0.4843	0.057997	0.691677	0.003524		Dynamin-1-like protein OS=Bos taurus GN=DNM1L PE=2 SV=1
m.30091	Q80TT2	0	0	2	0	0	0	-0.242	-0.305	0.37911	0.70866	0.033281		BAI1-associated protein 3 OS=Mus musculus GN=Baiap3 PE=2 SV=3
m.30104	Q6GPI1	1	4	8	7	0	5	0.186	0.4674	0.983944	0.261048	0.728343		Chymotrypsinogen B2 OS=Homo sapiens GN=CTRB2 PE=2 SV=2
m.30119	n/a	4	0	0	1	0	0	-0.57	-0.8015	0.000349	0.662639	1.5e-05		unknown
m.30125	n/a	0	0	2	2	1	0	0.242	0.342	1	0.434874	0.68737		unknown
m.3013	P41636	0	1	0	0	0	0	0.225	0.2801	1	0.509025	0.653726		4-coumarate--CoA ligase OS=Pinus taeda GN=4CL PE=2 SV=1
m.30143	Q95116	0	0	3	0	0	0	-0.412	-0.5464	0.024895	0.685366	0.001408		Thrombospondin-2 OS=Bos taurus GN=THBS2 PE=2 SV=2
m.30168	O00268	0	0	0	0	1	0	0.186	0.2181	1	0.570035	0.608118		Transcription initiation factor TFIID subunit 4 OS=Homo sapiens GN=TAF4 PE=1 SV=2
m.30171	n/a	0	0	0	2	0	0	0.509	0.6056	0.750129	0.102796	0.741956		unknown
m.30190	Q19673	0	0	5	1	0	1	-0.736	-1.0493	2e-06	0.64662	0		Putative tyrosinase-like protein tyr-3 OS=Caenorhabditis elegans GN=tyr-3 PE=3 SV=5
m.30203	Q96UQ7	17	41	21	12	3	21	-0.558	-2.6076	0	0.60374	0	Y (N->N)	60S acidic ribosomal protein P2 OS=Rhodotorula glutinis PE=1 SV=1
m.30248	Q80U96	0	2	0	4	1	5	1.168	2.0392	0	0	0.634357	Y (O->N)	Exportin-1 OS=Rattus norvegicus GN=Xpo1 PE=1 SV=1
m.3027	Q9P2R3	1	0	1	1	2	1	0.558	0.7137	0.420298	0.037615	0.736852		Ankyrin repeat and FYVE domain-containing protein 1 OS=Homo sapiens GN=ANKFY1 PE=1 SV=2
m.3029	Q5T0D9	2	3	2	0	2	2	-0.17	-0.2773	0.462278	0.710538	0.044564		Tumor protein p63-regulated gene 1-like protein OS=Homo sapiens GN=TPRG1L PE=1 SV=1
m.30295	O88281	11	8	10	17	10	1	0.21	0.794	0.215003	0.015363	0.72856		Multiple epidermal growth factor-like domains protein 6 OS=Rattus norvegicus GN=Megf6 PE=1 SV=1
m.3030	Q9DBS2	3	0	5	3	3	3	0.225	0.4815	0.973032	0.241797	0.731106		Tumor protein p63-regulated gene 1-like protein OS=Mus musculus GN=Tprg1l PE=1 SV=1
m.30322	n/a	0	1	0	0	0	0	0.239	0.2799	1	0.509243	0.653599		unknown
m.30333	Q8WWQ8	0	0	0	0	1	0	0.118	0.1285	1	0.634807	0.517382		Stabilin-2 OS=Homo sapiens GN=STAB2 PE=1 SV=3
m.3037	O42350	1	1	0	1	0	2	0.496	0.6158	0.72169	0.094445	0.741932		Collagen alpha-2(I) chain OS=Lithobates catesbeiana GN=COL1A2 PE=2 SV=1
m.30386	3268546	0	3	0	0	0	0	-0.395	-0.5045	0.044461	0.689609	0.002636		Predicted protein OS=Nematostella vectensis GN=v1g199281 PE=4 SV=1
m.30396	Q5RDG4	100	83	110	89	93	92	0.164	1.9137	0	0	0.639911		Protein disulfide-isomerase A3 OS=Pongo abelii GN=PDIA3 PE=2 SV=1
m.30398	n/a	0	0	3	0	0	0	-0.464	-0.5595	0.020611	0.684059	0.00115		unknown
m.304	Q9W6Y0	2	6	1	2	6	0	0.207	0.4447	0.996786	0.292791	0.723145		40S ribosomal protein S30 OS=Oryzias latipes GN=fau PE=3 SV=2
m.30404	Q9CR41	12	10	14	11	7	2	-0.353	-1.2631	0	0.636676	0		Huntingtin-interacting protein K OS=Mus musculus GN=Hypk PE=2 SV=2
m.30436	Q5PRE5	2	2	0	4	9	3	1.42	2.7063	0	0	0.612275	Y (O->N)	Proline and serine-rich protein 1 OS=Mus musculus GN=Proser1 PE=1 SV=1
m.30465	A2AN08	0	0	1	0	0	0	0.136	0.145	1	0.624793	0.536399		E3 ubiquitin-protein ligase UBR4 OS=Mus musculus GN=Ubr4 PE=1 SV=1
m.30492	3276169	12	12	5	6	6	4	-0.402	-1.2854	0	0.635767	0		Predicted protein OS=Nematostella vectensis GN=v1g109978 PE=4 SV=1
m.30496	Q7D5X9	0	0	0	10	0	0	1.707	2.346	0	0	0.622526	Y (O->N)	Probable adenylyltransferase/sulfurtransferase MoeZ OS=Mycobacterium tuberculosis GN=moeZ PE=1 SV=1
m.30517	3269195	8	10	1	4	16	2	0.374	1.1625	0.001307	5.3e-05	0.687636		Predicted protein OS=Nematostella vectensis GN=v1g239742 PE=4 SV=1
m.3052	Q9PVV4	1	2	1	0	0	1	-0.163	-0.2122	0.662908	0.71315	0.083271		Pericentriolar material 1 protein OS=Xenopus laevis GN=pcm1 PE=1 SV=1
m.30536	n/a	0	0	0	2	3	0	0.96	1.276	0.000155	5e-06	0.677951		unknown
m.3056	Q80XJ3	1	0	0	0	0	0	0.19	0.2038	0.999864	0.582162	0.595679		Tetratricopeptide repeat protein 28 OS=Mus musculus GN=Ttc28 PE=2 SV=3
m.30564	R9WTR7	0	3	0	0	0	0	-0.386	-0.5202	0.035935	0.688009	0.002092		Egg protein OS=Euphyllia ancora PE=2 SV=1
m.3058	n/a	0	0	0	0	2	5	1.284	1.7263	0	0	0.649124		unknown
m.306	Q05609	1	0	0	0	0	1	0.111	0.1365	1	0.630052	0.526731		Serine/threonine-protein kinase CTR1 OS=Arabidopsis thaliana GN=CTR1 PE=1 SV=1
m.30602	Q9Y376	2	5	10	9	13	2	0.569	1.7585	0	0	0.647449		Calcium-binding protein 39 OS=Homo sapiens GN=CAB39 PE=1 SV=1
m.3061	n/a	9	20	8	8	8	15	0.046	0.1828	0.999774	0.598688	0.576031		unknown
m.30614	P09849	0	0	0	2	0	0	0.582	0.6822	0.5175	0.051651	0.739294		Lactase-phlorizin hydrolase OS=Oryctolagus cuniculus GN=LCT PE=1 SV=1
m.30649	P27012	29	18	0	9	18	9	-0.063	-0.2905	0.422015	0.709689	0.03885		S-crystallin 4 OS=Enteroctopus dofleini PE=2 SV=1
m.307	P62976	201	48	0	66	14	163	0.214	2.4595	0	0	0.618837		Polyubiquitin OS=Cricetulus griseus PE=2 SV=2
m.3070	n/a	0	2	0	0	3	0	0.44	0.6193	0.711576	0.091693	0.741898		unknown
m.30786	K1QX02	0	1	0	2	0	0	0.499	0.6065	0.747681	0.10204	0.741958		Tenascin-X OS=Crassostrea gigas GN=CGI_10023352 PE=4 SV=1
m.3079	P13608	55	129	63	83	73	92	0.24	2.7143	0	0	0.612095		Aggrecan core protein OS=Bos taurus GN=ACAN PE=1 SV=3
m.308	Q9N0C7	50	39	42	43	80	51	0.516	4.4537	0	0	0.594012	Y (O->N)	Mammalian ependymin-related protein 1 OS=Macaca fascicularis GN=EPDR1 PE=2 SV=3
m.30803	Q95M17	3	0	9	4	2	0	-0.42	-0.886	6.5e-05	0.656523	3e-06		Acidic mammalian chitinase OS=Bos taurus GN=CHIA PE=1 SV=1
m.30831	P13360	0	0	3	2	0	0	-0.008	-0.0111	0.988544	0.692004	0.323992		Protein glass OS=Drosophila melanogaster GN=gl PE=1 SV=2
m.3088	P34528	1	4	2	4	5	4	0.855	1.8387	0	0	0.64345		Putative serine protease K12H4.7 OS=Caenorhabditis elegans GN=K12H4.7 PE=3 SV=2
m.3090	O43747	13	14	22	25	16	11	0.293	1.4581	3e-06	0	0.664861		AP-1 complex subunit gamma-1 OS=Homo sapiens GN=AP1G1 PE=1 SV=5
m.30917	Q5VZK9	2	1	3	0	4	0	0.204	0.3363	1	0.442198	0.684707		Leucine-rich repeat-containing protein 16A OS=Homo sapiens GN=LRRC16A PE=1 SV=1
m.30927	P46426	66	104	135	70	51	94	-0.12	-1.412	0	0.630848	0		Glutathione S-transferase OS=Dirofilaria immitis PE=2 SV=1
m.30935	n/a	0	0	1	0	0	0	0.286	0.3358	1	0.442836	0.684469		unknown
m.30955	O43084	68	52	49	70	33	28	-0.027	-0.2312	0.605711	0.7127	0.070011		Uncharacterized protein C947.09 OS=Schizosaccharomyces pombe (strain 972 / ATCC 24843) GN=SPBC947.09 PE=3 SV=1
m.30956	Q8BTE0	2	2	1	0	1	0	-0.406	-0.5029	0.045421	0.689772	0.002698		UPF0369 protein C6orf57 homolog OS=Mus musculus PE=2 SV=2
m.30957	n/a	1	2	0	5	0	3	1.106	1.8526	0	0	0.64278		unknown
m.30965	Q02375	25	23	18	19	21	15	0.054	0.2665	1	0.523587	0.644821		NADH dehydrogenase [ubiquinone] iron-sulfur protein 4, mitochondrial OS=Bos taurus GN=NDUFS4 PE=1 SV=1
m.30968	Q40302	16	15	14	18	10	8	0.006	0.0285	0.999145	0.680169	0.382838		Calmodulin OS=Macrocystis pyrifera PE=2 SV=3
m.30969	Q4V9P6	0	0	0	0	1	0	0.221	0.2393	1	0.550724	0.625193		Adenosine deaminase-like protein OS=Danio rerio GN=adal PE=2 SV=1
m.30980	Q63569	5	12	6	12	22	13	0.95	3.4756	0	0	0.600254	Y (O->N)	26S protease regulatory subunit 6A OS=Rattus norvegicus GN=Psmc3 PE=2 SV=1
m.30989	A6H6X4	0	0	0	0	1	0	0.284	0.3144	1	0.469453	0.673688		BTB/POZ domain-containing protein KCTD4 OS=Bos taurus GN=KCTD4 PE=2 SV=1
m.30990	P15541	0	0	0	0	1	0	0.19	0.2227	1	0.56598	0.61196		Aminopeptidase N OS=Oryctolagus cuniculus GN=ANPEP PE=1 SV=4
m.30992	n/a	0	0	0	0	0	2	0.521	0.6433	0.639731	0.074359	0.741324		unknown
m.31	Q962Q6	0	0	0	1	2	0	0.553	0.6869	0.502674	0.049325	0.73897		40S ribosomal protein S24 OS=Spodoptera frugiperda GN=RpS24 PE=2 SV=1
m.3106	O89114	1	0	0	0	0	0	0.145	0.1719	0.999941	0.606685	0.565169		DnaJ homolog subfamily B member 5 OS=Mus musculus GN=Dnajb5 PE=2 SV=1
m.31093	A7SGU6	1	1	1	0	0	0	0.219	0.2435	1	0.546707	0.628388		Proteasome assembly chaperone 2 OS=Nematostella vectensis GN=psmg2 PE=3 SV=1
m.3111	Q8C7R4	0	1	1	0	0	0	0.098	0.1107	1	0.64473	0.495733		Ubiquitin-like modifier-activating enzyme 6 OS=Mus musculus GN=Uba6 PE=1 SV=1
m.31184	3268279	7	16	3	2	3	0	-1.309	-2.7423	0	0.602045	0	Y (N->N)	Predicted protein OS=Nematostella vectensis GN=v1g239175 PE=4 SV=1
m.31187	Q642G4	1	0	0	1	0	0	0.217	0.2516	1	0.538782	0.634377		Peroxisomal membrane protein PEX14 OS=Rattus norvegicus GN=Pex14 PE=1 SV=1
m.31194	Q07075	0	1	0	0	0	0	0.238	0.2737	1	0.515959	0.649608		Glutamyl aminopeptidase OS=Homo sapiens GN=ENPEP PE=1 SV=3
m.3122	Q5RD64	0	0	0	1	1	0	0.258	0.2758	1	0.5137	0.650974		Contactin-associated protein-like 2 OS=Pongo abelii GN=CNTNAP2 PE=2 SV=1
m.3128	A5D6U8	19	19	11	4	6	8	-0.78	-2.7587	0	0.601846	0	Y (N->N)	Iron/zinc purple acid phosphatase-like protein OS=Danio rerio GN=papl PE=2 SV=1
m.3130	Q16720	8	4	5	5	5	4	0.038	0.0987	1	0.650931	0.4805		Plasma membrane calcium-transporting ATPase 3 OS=Homo sapiens GN=ATP2B3 PE=1 SV=3
m.31300	P15651	17	22	11	14	11	11	-0.095	-0.46	0.07884	0.694171	0.004949		Short-chain specific acyl-CoA dehydrogenase, mitochondrial OS=Rattus norvegicus GN=Acads PE=1 SV=2
m.31370	B1WAZ6	0	0	0	2	1	5	1.286	1.8762	0	0	0.641658		Cytosolic phospholipase A2 OS=Xenopus tropicalis GN=pla2g4a PE=2 SV=1
m.31435	P81748	8	2	0	11	5	4	0.872	2.3235	0	0	0.623304	Y (O->N)	Macrophage migration inhibitory factor homolog OS=Trichuris trichiura PE=1 SV=2
m.31437	n/a	4	6	1	3	7	2	0.339	0.7967	0.20953	0.014876	0.728248		unknown
m.31443	O34598	1	0	0	6	6	0	1.674	2.5026	0	0	0.617544	Y (O->N)	Guanine deaminase OS=Bacillus subtilis (strain 168) GN=guaD PE=1 SV=1
m.31460	Q8CG08	0	0	0	2	1	1	0.53	0.6652	0.571165	0.060794	0.740332		Collagen triple helix repeat-containing protein 1 OS=Rattus norvegicus GN=Cthrc1 PE=1 SV=1
m.31499	n/a	0	3	2	0	0	0	-0.569	-0.7725	0.000603	0.664903	2.7e-05		unknown
m.31506	Q9D820	1	0	3	1	1	1	-0.407	-0.5147	0.038741	0.688569	0.002269		Prolyl-tRNA synthetase associated domain-containing protein 1 OS=Mus musculus GN=Prorsd1 PE=2 SV=1
m.3151	n/a	0	0	0	0	0	2	0.543	0.6775	0.532295	0.054063	0.739603		unknown
m.31523	Q96RW7	0	1	0	0	0	0	0.225	0.2515	1	0.538881	0.634305		Hemicentin-1 OS=Homo sapiens GN=HMCN1 PE=1 SV=2
m.3153	Q9BDJ5	33	36	4	0	5	0	-2.204	-5.2	0	0.591987	0	Y (N->N)	Pantetheinase OS=Sus scrofa GN=VNN1 PE=2 SV=1
m.31539	Q967D7	9	10	3	5	11	0	-0.039	-0.1155	0.889427	0.709891	0.17863		Protein turtle OS=Drosophila melanogaster GN=tutl PE=1 SV=2
m.31542	3275455	7	5	4	5	0	4	-0.248	-0.6065	0.010177	0.679474	0.000541		Predicted protein OS=Nematostella vectensis GN=v1g207953 PE=4 SV=1
m.31564	n/a	1	1	0	0	0	0	0.115	0.1239	1	0.637457	0.511898		unknown
m.31593	Q26619	0	0	0	0	1	0	0.217	0.2559	1	0.534478	0.637467		cAMP-dependent protein kinase type II regulatory subunit OS=Strongylocentrotus purpuratus PE=2 SV=1
m.316	O09131	13	18	21	15	7	13	-0.176	-0.7827	0.000498	0.664097	2.2e-05		Glutathione S-transferase omega-1 OS=Mus musculus GN=Gsto1 PE=2 SV=2
m.31603	Q9UBC2	0	12	5	8	11	0	0.348	1.093	0.00425	0.000187	0.694308		Epidermal growth factor receptor substrate 15-like 1 OS=Homo sapiens GN=EPS15L1 PE=1 SV=1
m.31623	Q8K0C9	10	38	26	9	9	16	-0.56	-2.8132	0	0.601201	0	Y (N->N)	GDP-maN->Nose 4,6 dehydratase OS=Mus musculus GN=Gmds PE=2 SV=1
m.31625	Q64520	5	3	9	13	8	11	0.864	2.6663	0	0	0.613202	Y (O->N)	Guanylate kinase OS=Mus musculus GN=Guk1 PE=1 SV=2
m.3167	3276328	3	13	3	1	4	0	-0.984	-2.1407	0	0.61052	0	Y (N->N)	Predicted protein OS=Nematostella vectensis GN=v1g243852 PE=4 SV=1
m.31712	P62832	9	3	7	41	25	2	1.517	5.8259	0	0	0.590823	Y (O->N)	60S ribosomal protein L23 OS=Rattus norvegicus GN=Rpl23 PE=2 SV=1
m.3172	Q9H0E2	10	19	4	13	8	8	0.115	0.4354	0.999636	0.305966	0.720739		Toll-interacting protein OS=Homo sapiens GN=TOLLIP PE=1 SV=1
m.31748	Q9NQP4	9	6	7	8	3	3	-0.223	-0.6572	0.004533	0.674739	0.000229		Prefoldin subunit 4 OS=Homo sapiens GN=PFDN4 PE=1 SV=1
m.3177	Q0DAE4	0	0	0	1	0	0	0.22	0.241	1	0.549106	0.626494		Glutaredoxin-C8 OS=Oryza sativa subsp. japonica GN=GRXC8 PE=2 SV=2
m.31778	n/a	0	1	0	0	0	0	0.123	0.138	1	0.62914	0.528457		unknown
m.31795	B5XBI1	1	0	0	0	0	0	0.196	0.2297	1	0.559667	0.617659		Intraflagellar transport protein 43 homolog A OS=Salmo salar GN=ift43a PE=2 SV=1
m.31844	Q4VC17	0	0	0	0	2	0	0.49	0.5997	0.766059	0.107854	0.741916		A disintegrin and metalloproteinase with thrombospondin motifs 18 OS=Mus musculus GN=Adamts18 PE=2 SV=2
m.3187	n/a	11	25	11	7	14	2	-0.513	-2.0623	0	0.611984	0	Y (N->N)	unknown
m.31925	Q9UKP4	0	1	2	0	0	0	-0.116	-0.1434	0.83779	0.71193	0.146347		A disintegrin and metalloproteinase with thrombospondin motifs 7 OS=Homo sapiens GN=ADAMTS7 PE=1 SV=2
m.31928	n/a	0	1	0	1	1	0	0.11	0.1289	1	0.634573	0.517855		unknown
m.31948	n/a	0	0	0	0	2	0	0.491	0.5896	0.792243	0.116899	0.741751		unknown
m.31958	P56571	9	7	6	7	9	0	-0.039	-0.131	0.862218	0.711148	0.160242		ES1 protein homolog, mitochondrial OS=Rattus norvegicus PE=1 SV=2
m.31973	n/a	1	0	0	0	0	0	0.206	0.2269	1	0.562213	0.615401		unknown
m.31989	P30040	19	30	26	21	12	17	-0.175	-0.9624	1.3e-05	0.651589	0		Endoplasmic reticulum resident protein 29 OS=Homo sapiens GN=ERP29 PE=1 SV=4
m.32004	Q1JPX3	8	13	16	20	15	11	0.457	1.9749	0	0	0.63715		Phenylalanine--tRNA ligase alpha subunit OS=Danio rerio GN=farsa PE=2 SV=2
m.32071	Q63028	15	16	7	12	12	5	-0.052	-0.2119	0.663784	0.713155	0.083495		Alpha-adducin OS=Rattus norvegicus GN=Add1 PE=2 SV=2
m.32074	Q7SYM0	0	0	3	0	0	0	-0.43	-0.5095	0.04157	0.689098	0.00245		Uridine-cytidine kinase 2-A OS=Danio rerio GN=uck2a PE=2 SV=1
m.32095	n/a	0	5	0	1	2	2	-0.149	-0.2442	0.565481	0.712233	0.061908		unknown
m.321	O75886	4	5	4	3	0	0	-0.8	-1.4236	0	0.630414	0		Signal transducing adapter molecule 2 OS=Homo sapiens GN=STAM2 PE=1 SV=1
m.32107	Q60445	4	5	6	11	7	12	0.942	2.8465	0	0	0.609369	Y (O->N)	Coatomer subunit epsilon OS=Cricetulus griseus GN=COPE PE=2 SV=2
m.32114	P08836	1	2	1	5	4	2	1.282	2.1731	0	0	0.628881	Y (O->N)	Farnesyl pyrophosphate synthase OS=Gallus gallus GN=FDPS PE=1 SV=2
m.32141	P22105	0	0	0	1	2	0	0.555	0.6725	0.548082	0.056725	0.739913		Tenascin-X OS=Homo sapiens GN=TNXB PE=1 SV=3
m.32148	n/a	0	1	2	0	0	1	-0.095	-0.1102	0.897873	0.709388	0.185164		unknown
m.32183	Q969V4	0	5	1	0	1	1	-0.717	-0.9311	2.5e-05	0.653544	1e-06		Tektin-1 OS=Homo sapiens GN=TEKT1 PE=2 SV=1
m.32194	3282005	0	3	2	0	4	1	0.214	0.374	1	0.392239	0.70087		Predicted protein OS=Nematostella vectensis GN=v1g246919 PE=4 SV=1
m.3220	Q6P5L8	2	8	10	9	18	11	0.869	2.9851	0	0	0.606906	Y (O->N)	Hydroxysteroid dehydrogenase-like protein 2 OS=Danio rerio GN=hsdl2 PE=2 SV=1
m.32200	O60462	0	3	3	0	0	0	-0.747	-0.9894	7e-06	0.649975	0		Neuropilin-2 OS=Homo sapiens GN=NRP2 PE=1 SV=2
[truncated: 1,292 more rows]

## Sheet: G.Offshore Protein Abundance
Relative abundance of each coral sample for all identified proteins, and log2 fold change and assocaited statistics for each protein between the nearhosre corals and offshore corals at the offshore site
Protein	Uniprot	P. lobata N->O corals Bioreplicate1	P. lobata N->O corals Bioreplicate2	P. lobata N->O corals Bioreplicate3	P. lobata O->O corals Bioreplicate1	P. lobata O->O corals Bioreplicate2	P. lobata O->O corals Bioreplicate3	Log2 Fold Change	Z-statistic	FDR	FDRup	FDRdown		DEFLINE
m.12895	P54923	3	2	0	1	0	0	-0.547	-0.7208	0.000796	0.626381	3.1e-05		[Protein ADP-ribosylarginine] hydrolase OS=Mus musculus GN=Adprh PE=2 SV=1
m.16108	Q9W698	0	0	1	0	0	0	0.222	0.2446	0.995608	0.47642	0.642015		1-aminocyclopropane-1-carboxylate synthase-like protein 1 OS=Takifugu rubripes GN=accs PE=3 SV=1
m.2970	Q32NH8	2	4	1	10	11	9	1.682	3.9788	0	0	0.5765	Y (O->O)	1-phosphatidylinositol 4,5-bisphosphate phosphodiesterase delta-4 OS=Xenopus laevis GN=plcd4 PE=2 SV=1
m.11307	Q62077	1	1	0	2	1	2	0.719	0.9373	0.030844	0.000862	0.720371		1-phosphatidylinositol 4,5-bisphosphate phosphodiesterase gamma-1 OS=Mus musculus GN=Plcg1 PE=1 SV=2
m.12989	Q62077	0	0	0	0	0	0	0.145	0.1744	1	0.540917	0.579038		1-phosphatidylinositol 4,5-bisphosphate phosphodiesterase gamma-1 OS=Mus musculus GN=Plcg1 PE=1 SV=2
m.10324	Q04446	12	15	6	6	4	2	-0.805	-2.2441	0	0.57707	0	Y (N->O)	1,4-alpha-glucan-branching enzyme OS=Homo sapiens GN=GBE1 PE=1 SV=3
m.33765	Q5F3X4	0	1	1	0	0	0	0.121	0.1436	1	0.563861	0.544793		116 kDa U5 small nuclear ribonucleoprotein component OS=Gallus gallus GN=EFTUD2 PE=2 SV=1
m.5199	Q15029	2	2	2	3	2	2	0.412	0.7137	0.410659	0.020876	0.740905		116 kDa U5 small nuclear ribonucleoprotein component OS=Homo sapiens GN=EFTUD2 PE=1 SV=1
m.19033	Q7T356	38	43	47	38	35	31	0.017	0.1262	1	0.575444	0.523639		14-3-3 protein beta/alpha-B OS=Danio rerio GN=ywhabb PE=2 SV=1
m.15022	P92177	304	221	317	71	75	67	-1.145	-14.8327	0	0.557048	0	Y (N->O)	14-3-3 protein epsilon OS=Drosophila melanogaster GN=14-3-3epsilon PE=1 SV=2
m.5025	P92177	34	28	31	25	20	24	-0.083	-0.5385	0.019177	0.63969	0.000937		14-3-3 protein epsilon OS=Drosophila melanogaster GN=14-3-3epsilon PE=1 SV=2
m.5108	Q5F3W6	210	194	276	167	179	169	-0.044	-0.7756	0.000266	0.622907	1e-05		14-3-3 protein gamma OS=Gallus gallus GN=YWHAG PE=1 SV=1
m.29219	Q1HR36	47	55	55	39	42	38	-0.047	-0.3835	0.157787	0.652234	0.009824		14-3-3 protein zeta OS=Aedes aegypti GN=14-3-3zeta PE=2 SV=1
m.19124	P70684	0	0	0	0	0	0	0.122	0.1433	1	0.564069	0.544439		15-hydroxyprostaglandin dehydrogenase [NAD(+)] OS=Cavia porcellus GN=HPGD PE=2 SV=1
m.2705	Q9MYP6	57	57	25	42	41	33	0.066	0.5368	0.869884	0.120582	0.743505		17-beta-hydroxysteroid dehydrogenase 14 OS=Bos taurus GN=HSD17B14 PE=2 SV=1
m.17970	Q56840	2	3	0	2	1	1	-0.184	-0.2648	0.468953	0.659791	0.042256		2-(R)-hydroxypropyl-CoM dehydrogenase OS=Xanthobacter autotrophicus (strain ATCC BAA-1158 / Py2) GN=xecD PE=1 SV=3
m.15763	O75600	2	2	0	0	2	0	-0.062	-0.0941	0.914907	0.654462	0.196307		2-amino-3-ketobutyrate coenzyme A ligase, mitochondrial OS=Homo sapiens GN=GCAT PE=1 SV=1
m.19560	Q0ZDF7	1	0	1	0	0	0	0.17	0.1998	1	0.519547	0.60421		2-oxo-4-hydroxy-4-carboxy-5-ureidoimidazoline decarboxylase OS=Amia calva GN=urad PE=3 SV=1
m.2257	Q5R9L8	1	0	0	0	0	0	0.202	0.2439	0.995729	0.477147	0.641487		2-oxoglutarate dehydrogenase-like, mitochondrial OS=Pongo abelii GN=OGDHL PE=2 SV=2
m.5384	Q60597	6	3	4	7	6	7	0.649	1.8507	0	0	0.647104		2-oxoglutarate dehydrogenase, mitochondrial OS=Mus musculus GN=Ogdh PE=1 SV=3
m.1397	P11960	1	1	0	3	2	2	1.082	1.4361	1e-06	0	0.67656		2-oxoisovalerate dehydrogenase subunit alpha, mitochondrial (Fragment) OS=Rattus norvegicus GN=Bckdha PE=1 SV=1
m.16825	Q54M22	0	0	0	1	1	0	0.181	0.2041	0.999973	0.515706	0.608201		2-oxoisovalerate dehydrogenase subunit alpha, mitochondrial OS=Dictyostelium discoideum GN=bkdA PE=3 SV=1
m.519	Q8TMI6	133	92	84	92	85	79	0.046	0.5361	0.871	0.121247	0.743457		2,3-bisphosphoglycerate-independent phosphoglycerate mutase 1 OS=Methanosarcina acetivorans (strain ATCC 35395 / DSM 2834 / JCM 12185 / C2A) GN=gpmI1 PE=3 SV=1
m.24916	Q16698	0	0	4	0	2	1	-0.235	-0.3344	0.264201	0.655849	0.018634		2,4-dienoyl-CoA reductase, mitochondrial OS=Homo sapiens GN=DECR1 PE=1 SV=1
m.14756	P62335	12	16	10	12	13	11	0.186	0.7629	0.271054	0.011329	0.736957		26S protease regulatory subunit 10B OS=Spermophilus tridecemlineatus GN=PSMC6 PE=2 SV=1
m.29813	P48601	3	1	1	1	0	1	-0.341	-0.4052	0.122371	0.650523	0.007284		26S protease regulatory subunit 4 OS=Drosophila melanogaster GN=Rpt2 PE=1 SV=2
m.30980	Q63569	14	11	5	18	10	12	0.522	2.1525	0	0	0.629509	Y (O->O)	26S protease regulatory subunit 6A OS=Rattus norvegicus GN=Psmc3 PE=2 SV=1
m.12982	Q4R7L3	3	2	1	5	3	6	1.152	2.2355	0	0	0.625245	Y (O->O)	26S protease regulatory subunit 6B OS=Macaca fascicularis GN=PSMC4 PE=2 SV=1
m.15859	P46471	10	8	11	11	8	3	-0.046	-0.1544	0.798905	0.659921	0.123612		26S protease regulatory subunit 7 OS=Mus musculus GN=Psmc2 PE=1 SV=5
m.13131	O18413	12	15	15	9	13	12	0.015	0.0662	1	0.608394	0.441399		26S protease regulatory subunit 8 OS=Drosophila melanogaster GN=Rpt6 PE=1 SV=2
m.21438	Q99460	10	21	9	9	8	8	-0.251	-0.9992	1e-06	0.610817	0		26S proteasome non-ATPase regulatory subunit 1 OS=Homo sapiens GN=PSMD1 PE=1 SV=2
m.22085	Q3TXS7	5	5	5	7	6	8	0.581	1.6149	0	0	0.66321		26S proteasome non-ATPase regulatory subunit 1 OS=Mus musculus GN=Psmd1 PE=1 SV=1
m.10905	F6XBL2	16	14	8	14	10	8	0.06	0.2459	0.995354	0.475067	0.64299		26S proteasome non-ATPase regulatory subunit 11 OS=Xenopus tropicalis GN=psmd11 PE=3 SV=2
m.12686	Q9D8W5	6	8	6	6	9	5	0.234	0.7687	0.256532	0.010506	0.73645		26S proteasome non-ATPase regulatory subunit 12 OS=Mus musculus GN=Psmd12 PE=1 SV=4
m.26336	P84169	5	3	2	5	5	5	0.64	1.5051	0	0	0.671299		26S proteasome non-ATPase regulatory subunit 13 OS=Gallus gallus GN=PSMD13 PE=1 SV=1
m.33514	Q9V3H2	19	13	19	20	14	17	0.244	1.1901	0.000297	7e-06	0.696931		26S proteasome non-ATPase regulatory subunit 14 OS=Drosophila melanogaster GN=Rpn11 PE=1 SV=1
m.23042	Q13200	9	5	5	6	9	12	0.578	1.9112	0	0	0.64331		26S proteasome non-ATPase regulatory subunit 2 OS=Homo sapiens GN=PSMD2 PE=1 SV=3
m.27687	Q2KJ46	6	7	11	13	10	11	0.583	2.1356	0	0	0.630408	Y (O->O)	26S proteasome non-ATPase regulatory subunit 3 OS=Bos taurus GN=PSMD3 PE=2 SV=1
m.18070	Q58DA0	6	8	3	7	5	6	0.274	0.8088	0.169089	0.006116	0.732787		26S proteasome non-ATPase regulatory subunit 4 OS=Bos taurus GN=PSMD4 PE=2 SV=1
m.23588	Q99JI4	5	8	5	5	7	6	0.246	0.7119	0.41608	0.021327	0.741034		26S proteasome non-ATPase regulatory subunit 6 OS=Mus musculus GN=Psmd6 PE=1 SV=1
m.3444	P26270	8	10	8	7	8	8	0.096	0.3119	0.988837	0.399408	0.684579		26S proteasome non-ATPase regulatory subunit 7 OS=Drosophila melanogaster GN=Rpn8 PE=1 SV=6
m.14813	Q5RE15	1	4	2	4	5	7	1.108	2.2774	0	0	0.623192	Y (O->O)	26S proteasome non-ATPase regulatory subunit 8 (Fragment) OS=Pongo abelii GN=PSMD8 PE=2 SV=2
m.13446	Q9CQX8	1	0	4	1	2	0	-0.175	-0.2362	0.561448	0.660743	0.057341		28S ribosomal protein S36, mitochondrial OS=Mus musculus GN=Mrps36 PE=2 SV=1
m.19593	Q9Z1N4	1	2	0	0	0	0	-0.154	-0.1884	0.709028	0.661021	0.091577		3_(2_),5_-bisphosphate nucleotidase 1 OS=Rattus norvegicus GN=Bpnt1 PE=1 SV=1
m.1811	O02691	10	11	5	29	30	27	1.43	6.3228	0	0	0.560526	Y (O->O)	3-hydroxyacyl-CoA dehydrogenase type-2 OS=Bos taurus GN=HSD17B10 PE=1 SV=3
m.19966	A7RIT9	53	26	30	26	26	24	-0.124	-0.8554	4.8e-05	0.618247	2e-06		3-hydroxyanthranilate 3,4-dioxygenase OS=Nematostella vectensis GN=v1g178517 PE=3 SV=1
m.29240	C1C4R8	17	16	22	15	12	12	-0.121	-0.5668	0.012249	0.637459	0.000578		3-hydroxybutyrate dehydrogenase type 2 OS=Lithobates catesbeiana GN=bdh2 PE=2 SV=1
m.25218	P52046	52	15	29	21	17	14	-0.388	-2.1591	0	0.578317	0		3-hydroxybutyryl-CoA dehydratase OS=Clostridium acetobutylicum (strain ATCC 824 / DSM 792 / JCM 1419 / LMG 5710 / VKM B-1787) GN=crt PE=3 SV=1
m.22434	Q99L13	5	5	6	3	3	3	-0.347	-0.7951	0.000177	0.621727	6e-06		3-hydroxyisobutyrate dehydrogenase, mitochondrial OS=Mus musculus GN=Hibadh PE=1 SV=1
m.8991	A4YI89	13	21	9	24	26	25	0.787	4.2729	0	0	0.572322	Y (O->O)	3-hydroxypropionyl-coenzyme A dehydratase OS=Metallosphaera sedula (strain ATCC 51363 / DSM 5348) GN=Msed_2001 PE=1 SV=1
m.16692	Q8BWT1	138	76	111	58	49	44	-0.535	-5.3705	0	0.560444	0	Y (N->O)	3-ketoacyl-CoA thiolase, mitochondrial OS=Mus musculus GN=Acaa2 PE=1 SV=3
m.34124	P25325	2	0	3	1	0	1	-0.497	-0.7074	0.00103	0.627267	4.1e-05		3-mercaptopyruvate sulfurtransferase OS=Homo sapiens GN=MPST PE=1 SV=3
m.9990	P25325	0	1	0	0	0	0	0.252	0.2911	0.990825	0.424638	0.673067		3-mercaptopyruvate sulfurtransferase OS=Homo sapiens GN=MPST PE=1 SV=3
m.7660	Q9X248	1	13	4	14	12	14	1.064	3.4842	0	0	0.585507	Y (O->O)	3-oxoacyl-[acyl-carrier-protein] reductase FabG OS=Thermotoga maritima (strain ATCC 43589 / MSB8 / DSM 3109 / JCM 10099) GN=fabG PE=3 SV=1
m.16813	Q26630	0	0	2	0	0	0	-0.22	-0.2583	0.489816	0.66005	0.045364		33 kDa inner dynein arm light chain, axonemal OS=Strongylocentrotus purpuratus PE=1 SV=1
m.21376	Q9DB15	0	0	2	4	3	3	1.2	1.9002	0	0	0.64399		39S ribosomal protein L12, mitochondrial OS=Mus musculus GN=Mrpl12 PE=1 SV=2
m.12009	P80147	2	3	0	1	1	1	-0.576	-0.7528	0.000423	0.624324	1.6e-05		4-aminobutyrate aminotransferase, mitochondrial OS=Sus scrofa GN=ABAT PE=1 SV=2
m.25121	P41636	6	1	4	13	10	10	1.36	3.7037	0	0	0.581399	Y (O->O)	4-coumarate--CoA ligase OS=Pinus taeda GN=4CL PE=2 SV=1
m.3013	P41636	2	1	0	1	0	0	-0.097	-0.1269	0.858641	0.658049	0.154343		4-coumarate--CoA ligase OS=Pinus taeda GN=4CL PE=2 SV=1
m.20681	Q9LQ12	0	1	0	0	0	0	0.257	0.2964	0.990585	0.418321	0.676133		4-coumarate--CoA ligase-like 1 OS=Arabidopsis thaliana GN=4CLL1 PE=2 SV=1
m.16651	Q5M8W9	19	11	14	21	16	16	0.419	2.1096	0	0	0.631812		4-hydroxy-2-oxoglutarate aldolase, mitochondrial OS=Xenopus tropicalis GN=hoga1 PE=2 SV=2
m.2032	P38942	39	35	26	34	33	30	0.209	1.419	1e-06	0	0.67789		4-hydroxybutyrate coenzyme A transferase OS=Clostridium kluyveri (strain ATCC 8527 / DSM 555 / NCIMB 10680) GN=cat2 PE=3 SV=3
m.12872	Q5BKL0	2	5	3	5	4	4	0.51	1.1401	0.000836	2e-05	0.701398		4-hydroxyphenylpyruvate dioxygenase OS=Xenopus tropicalis GN=hpd PE=2 SV=1
m.10790	Q5XIH9	1	1	1	3	1	1	0.752	0.925	0.037104	0.001055	0.721561		4-hydroxyphenylpyruvate dioxygenase-like protein OS=Rattus norvegicus GN=Hpdl PE=2 SV=1
m.17099	P49189	4	4	3	5	3	5	0.355	0.8851	0.065538	0.001991	0.725439		4-trimethylaminobutyraldehyde dehydrogenase OS=Homo sapiens GN=ALDH9A1 PE=1 SV=3
m.295	Q962R9	16	20	13	4	5	2	-1.282	-3.744	0	0.565247	0	Y (N->O)	40S ribosomal protein S10 OS=Spodoptera frugiperda GN=RpS10 PE=2 SV=1
m.873	P46405	14	11	11	12	10	12	0.174	0.6934	0.473698	0.026459	0.742286		40S ribosomal protein S12 OS=Sus scrofa GN=RPS12 PE=2 SV=2
m.449	P62264	15	12	23	22	26	23	0.584	3.0369	0	0	0.595472	Y (O->O)	40S ribosomal protein S14 OS=Mus musculus GN=Rps14 PE=2 SV=3
m.9431	A5PK63	43	53	63	32	25	19	-0.504	-3.9107	0	0.564502	0	Y (N->O)	40S ribosomal protein S17 OS=Bos taurus GN=RPS17 PE=2 SV=1
m.5442	Q8ISP0	33	22	27	27	29	30	0.291	1.8578	0	0	0.646652		40S ribosomal protein S18 OS=Branchiostoma belcheri GN=RPS18 PE=2 SV=1
m.12698	Q8T5Z4	37	24	20	23	23	26	0.116	0.703	0.44374	0.023681	0.741655		40S ribosomal protein S19 OS=Branchiostoma belcheri GN=RPS19 PE=2 SV=1
m.5020	Q90YS3	29	33	20	30	33	36	0.416	2.6901	0	0	0.606184		40S ribosomal protein S2 OS=Ictalurus punctatus GN=rps2 PE=2 SV=1
m.532	P63221	16	20	21	21	20	22	0.346	1.8035	0	0	0.650164		40S ribosomal protein S21 OS=Sus scrofa GN=RPS21 PE=3 SV=1
m.31	Q962Q6	0	0	0	0	0	0	0.206	0.2316	0.997071	0.48964	0.63189		40S ribosomal protein S24 OS=Spodoptera frugiperda GN=RpS24 PE=2 SV=1
m.5486	P55833	2	1	1	5	3	5	1.54	2.6561	0	0	0.607391	Y (O->O)	40S ribosomal protein S27 OS=Homarus americanus GN=RPS27 PE=3 SV=2
m.4884	Q0Z8U2	87	73	89	57	54	59	-0.138	-1.4335	0	0.593814	0		40S ribosomal protein S3 OS=Sus scrofa GN=RPS3 PE=2 SV=1
m.304	Q9W6Y0	5	5	2	8	8	9	0.987	2.6361	0	0	0.608116	Y (O->O)	40S ribosomal protein S30 OS=Oryzias latipes GN=fau PE=3 SV=2
m.5113	Q90YS0	14	9	5	20	13	17	0.798	3.5306	0	0	0.584639	Y (O->O)	40S ribosomal protein S4 OS=Ictalurus punctatus GN=rps4 PE=2 SV=3
m.8875	P62755	28	13	19	23	20	22	0.317	1.7809	0	0	0.65166		40S ribosomal protein S6 OS=Rattus norvegicus GN=Rps6 PE=1 SV=1
m.9051	P29314	5	22	6	24	21	24	1.002	4.7239	0	0	0.567384	Y (O->O)	40S ribosomal protein S9 OS=Rattus norvegicus GN=Rps9 PE=1 SV=4
m.5665	A7RKS5	56	46	46	39	31	34	-0.12	-0.8947	1.9e-05	0.616104	1e-06		40S ribosomal protein SA OS=Nematostella vectensis GN=v1g198553 PE=3 SV=1
m.212	Q7ZUC2	1	0	0	2	1	1	0.595	0.7917	0.203491	0.007735	0.734378		45 kDa calcium-binding protein OS=Danio rerio GN=sdf4 PE=2 SV=1
m.1739	Q8BRK8	0	1	0	0	0	0	0.191	0.2142	0.998759	0.506433	0.617268		5_-AMP-activated protein kinase catalytic subunit alpha-2 OS=Mus musculus GN=Prkaa2 PE=1 SV=3
m.8631	Q9UGJ0	0	0	0	0	0	0	0.238	0.2825	0.991878	0.43472	0.667899		5_-AMP-activated protein kinase subunit gamma-2 OS=Homo sapiens GN=PRKAG2 PE=1 SV=1
m.13050	B1YJD6	13	13	0	0	0	0	-2.145	-3.3681	0	0.567377	0	Y (N->O)	5_-methylthioadenosine/S-adenosylhomocysteine nucleosidase OS=Exiguobacterium sibiricum (strain DSM 17290 / JCM 13490 / 255-15) GN=mtnN PE=3 SV=1
m.24011	Q4QL83	6	4	4	19	26	21	1.798	6.9383	0	0	0.559152	Y (O->O)	5_-methylthioadenosine/S-adenosylhomocysteine nucleosidase OS=Haemophilus influenzae (strain 86-028NP) GN=mtnN PE=3 SV=1
m.5548	B0URX4	0	0	1	0	0	0	0.163	0.1795	1	0.536805	0.58431		5_-methylthioadenosine/S-adenosylhomocysteine nucleosidase OS=Histophilus somni (strain 2336) GN=mtnN PE=3 SV=1
m.36049	Q6LUR4	0	2	25	37	32	30	1.512	6.8091	0	0	0.559466	Y (O->O)	5_-methylthioadenosine/S-adenosylhomocysteine nucleosidase OS=Photobacterium profundum GN=mtnN PE=3 SV=1
m.14137	Q6LUR4	0	1	1	0	0	0	0.281	0.3079	0.989402	0.404349	0.682471		5_-methylthioadenosine/S-adenosylhomocysteine nucleosidase OS=Photobacterium profundum GN=mtnN PE=3 SV=1
m.1600	B4EUF0	0	0	1	6	9	12	2.505	4.1973	0	0	0.573293	Y (O->O)	5_-methylthioadenosine/S-adenosylhomocysteine nucleosidase OS=Proteus mirabilis (strain HI4320) GN=mtnN PE=3 SV=1
m.1806	O14841	0	0	1	5	3	0	1.393	2.0889	0	0	0.632947	Y (O->O)	5-oxoprolinase OS=Homo sapiens GN=OPLAH PE=1 SV=3
m.34307	Q8K010	3	1	0	4	5	6	1.332	2.624	0	0	0.60856	Y (O->O)	5-oxoprolinase OS=Mus musculus GN=Oplah PE=2 SV=1
m.7885	P08159	0	0	0	0	0	1	0.213	0.247	0.995221	0.473918	0.643811		6-hydroxy-D-nicotine oxidase OS=Arthrobacter oxydans PE=1 SV=2
m.6992	Q91309	0	0	0	0	0	0	0.228	0.2433	0.995825	0.477768	0.641033		6-phosphofructo-2-kinase/fructose-2,6-bisphosphatase OS=Lithobates catesbeiana PE=2 SV=1
m.27504	Q27778	0	0	0	0	0	0	0.2	0.2269	0.997509	0.494279	0.628062		6-phosphofructokinase OS=Schistosoma mansoni GN=PFK PE=2 SV=1
m.25985	P52209	48	50	45	40	37	31	-0.045	-0.3622	0.199416	0.653856	0.01305		6-phosphogluconate dehydrogenase, decarboxylating OS=Homo sapiens GN=PGD PE=1 SV=3
m.13206	O95336	11	10	3	14	14	17	0.879	3.8122	0	0	0.579388	Y (O->O)	6-phosphogluconolactonase OS=Homo sapiens GN=PGLS PE=1 SV=2
m.6524	P18687	128	112	93	82	83	91	-0.024	-0.299	0.362334	0.658087	0.028636		60 kDa heat shock protein, mitochondrial OS=Cricetulus griseus GN=HSPD1 PE=2 SV=1
m.13119	P42700	30	27	24	13	12	8	-0.67	-3.2894	0	0.567852	0	Y (N->O)	60 kDa SS-A/Ro ribonucleoprotein OS=Xenopus laevis GN=trove2 PE=1 SV=1
m.152	O01359	8	74	50	28	28	26	-0.244	-1.8145	0	0.584219	0		60S acidic ribosomal protein P1 OS=Oscheius tipulae GN=rpl-21 PE=3 SV=1
m.30203	Q96UQ7	7	35	24	24	26	25	0.361	2.0663	0	0	0.634203		60S acidic ribosomal protein P2 OS=Rhodotorula glutinis PE=1 SV=1
m.12921	P46222	0	0	0	0	0	0	0.279	0.3038	0.989685	0.40937	0.680258		60S ribosomal protein L11 OS=Drosophila melanogaster GN=RpL11 PE=1 SV=2
m.134	P46222	13	8	10	11	15	12	0.442	1.835	0	0	0.648112		60S ribosomal protein L11 OS=Drosophila melanogaster GN=RpL11 PE=1 SV=2
m.5400	P30050	18	22	19	16	19	19	0.147	0.8141	0.159363	0.00568	0.732288		60S ribosomal protein L12 OS=Homo sapiens GN=RPL12 PE=1 SV=1
m.230	Q90Z10	31	29	26	27	25	26	0.148	0.8905	0.060854	0.001831	0.724913		60S ribosomal protein L13 OS=Danio rerio GN=rpl13 PE=2 SV=3
m.25176	Q3SZ90	8	12	8	5	3	5	-0.531	-1.5907	0	0.589328	0		60S ribosomal protein L13a OS=Bos taurus GN=RPL13A PE=2 SV=3
m.2	O46160	26	16	20	23	20	20	0.248	1.3553	7e-06	0	0.682946		60S ribosomal protein L14 OS=Lumbricus rubellus GN=RPL14 PE=3 SV=1
m.4988	P61314	5	2	0	2	1	2	-0.318	-0.528	0.022546	0.640529	0.001116		60S ribosomal protein L15 OS=Rattus norvegicus GN=Rpl15 PE=1 SV=2
m.5256	Q4PM04	20	17	12	14	13	13	0.039	0.1812	1	0.535416	0.586044		60S ribosomal protein L18 OS=Ixodes scapularis GN=RpL18 PE=2 SV=1
m.139	P36241	14	14	14	18	18	15	0.432	2.0803	0	0	0.633423		60S ribosomal protein L19 OS=Drosophila melanogaster GN=RpL19 PE=1 SV=2
m.23397	P52819	4	12	11	14	13	12	0.597	2.4925	0	0	0.61366	Y (O->O)	60S ribosomal protein L22 OS=Caenorhabditis elegans GN=rpl-22 PE=1 SV=3
m.31712	P62832	20	4	17	34	32	32	1.103	5.9062	0	0	0.561501	Y (O->O)	60S ribosomal protein L23 OS=Rattus norvegicus GN=Rpl23 PE=2 SV=1
m.8924	P61354	6	6	5	5	6	6	0.246	0.7145	0.408244	0.020678	0.740847		60S ribosomal protein L27 OS=Rattus norvegicus GN=Rpl27 PE=2 SV=2
m.1126	Q5REY2	2	4	1	6	4	8	1.207	2.5277	0	0	0.612245	Y (O->O)	60S ribosomal protein L27a OS=Pongo abelii GN=RPL27A PE=2 SV=3
m.18862	P17702	11	7	7	17	18	18	0.999	3.9687	0	0	0.576665	Y (O->O)	60S ribosomal protein L28 OS=Rattus norvegicus GN=Rpl28 PE=1 SV=4
m.5892	P58374	32	26	22	21	21	22	0.01	0.0584	1	0.611947	0.429784		60S ribosomal protein L30 OS=Branchiostoma belcheri GN=RPL30 PE=3 SV=1
m.1283	Q9IA76	18	12	12	14	12	11	0.109	0.4646	0.944964	0.199918	0.734949		60S ribosomal protein L31 OS=Paralichthys olivaceus GN=rpl31 PE=2 SV=1
m.4897	Q9P784	72	47	44	72	76	77	0.552	5.274	0	0	0.563618	Y (O->O)	60S ribosomal protein L4-B OS=Schizosaccharomyces pombe (strain 972 / ATCC 24843) GN=rpl4b PE=3 SV=1
m.491	Q6QMZ4	48	36	44	60	58	55	0.529	4.3974	0	0	0.570834	Y (O->O)	60S ribosomal protein L6 OS=Chinchilla lanigera GN=RPL6 PE=2 SV=3
m.56	Q58DT1	18	28	22	35	30	29	0.557	3.5342	0	0	0.584572	Y (O->O)	60S ribosomal protein L7 OS=Bos taurus GN=RPL7 PE=2 SV=1
m.5659	O57592	59	48	59	42	43	43	-0.012	-0.0983	0.908898	0.655011	0.190637		60S ribosomal protein L7a OS=Takifugu rubripes GN=rpl7a PE=3 SV=3
m.5305	Q9U9L2	3	1	0	6	7	5	1.525	3.0363	0	0	0.595488	Y (O->O)	60S ribosomal protein L8 OS=Anopheles gambiae GN=RpL8 PE=2 SV=2
m.5415	Q3SYR7	9	9	10	13	13	14	0.599	2.4144	0	0	0.616937	Y (O->O)	60S ribosomal protein L9 OS=Bos taurus GN=RPL9 PE=2 SV=1
m.20599	Q7ZWS2	1	3	2	1	0	0	-0.619	-0.7777	0.000255	0.622779	9e-06		7-methylguanosine phosphate-specific 5_-nucleotidase A OS=Xenopus laevis GN=Nt5c3b-a PE=2 SV=2
m.612	Q0VCX2	123	94	189	142	148	154	0.325	4.91	0	0	0.565829		78 kDa glucose-regulated protein OS=Bos taurus GN=HSPA5 PE=2 SV=1
m.27791	Q94738	23	31	29	41	39	38	0.593	3.9815	0	0	0.576456	Y (O->O)	97 kDa heat shock protein OS=Strongylocentrotus franciscanus GN=HSP110 PE=2 SV=1
m.38026	Q9WUQ1	3	2	1	4	2	3	0.681	1.2434	9.3e-05	2e-06	0.692281		A disintegrin and metalloproteinase with thrombospondin motifs 1 OS=Rattus norvegicus GN=Adamts1 PE=2 SV=1
m.31844	Q4VC17	2	0	0	0	0	0	-0.176	-0.2096	0.645894	0.661129	0.0749		A disintegrin and metalloproteinase with thrombospondin motifs 18 OS=Mus musculus GN=Adamts18 PE=2 SV=2
m.7422	Q4VC17	0	1	0	0	0	0	0.169	0.1919	1	0.526435	0.596672		A disintegrin and metalloproteinase with thrombospondin motifs 18 OS=Mus musculus GN=Adamts18 PE=2 SV=2
m.17663	Q9UKP5	0	1	0	1	0	0	0.242	0.2675	0.993263	0.45177	0.658277		A disintegrin and metalloproteinase with thrombospondin motifs 6 OS=Homo sapiens GN=ADAMTS6 PE=2 SV=2
m.23799	Q9UKP5	0	1	1	0	1	0	0.285	0.3302	0.986891	0.376332	0.693617		A disintegrin and metalloproteinase with thrombospondin motifs 6 OS=Homo sapiens GN=ADAMTS6 PE=2 SV=2
m.27204	Q9UKP5	2	4	4	0	1	0	-1.048	-1.4999	0	0.59182	0		A disintegrin and metalloproteinase with thrombospondin motifs 6 OS=Homo sapiens GN=ADAMTS6 PE=2 SV=2
m.31925	Q9UKP4	1	0	1	0	0	0	0.225	0.2598	0.994086	0.46025	0.653026		A disintegrin and metalloproteinase with thrombospondin motifs 7 OS=Homo sapiens GN=ADAMTS7 PE=1 SV=2
m.27220	Q68SA9	5	4	4	1	0	1	-1.34	-1.94	0	0.581875	0		A disintegrin and metalloproteinase with thrombospondin motifs 7 OS=Mus musculus GN=Adamts7 PE=1 SV=3
m.4541	Q9QZM5	0	0	0	1	0	0	0.186	0.2273	0.997491	0.493887	0.628391		Abl interactor 1 OS=Rattus norvegicus GN=Abi1 PE=1 SV=3
m.23867	Q6AZA0	5	4	0	6	1	0	0.027	0.0526	1	0.614489	0.421037		Acetyl-CoA acetyltransferase, mitochondrial OS=Danio rerio GN=acat1 PE=2 SV=1
m.2995	P11029	1	0	0	0	0	0	0.25	0.2736	0.99284	0.444921	0.662285		Acetyl-CoA carboxylase OS=Gallus gallus GN=ACAC PE=1 SV=1
m.15756	Q99NB1	2	2	0	1	1	1	-0.423	-0.5408	0.018503	0.639506	0.000902		Acetyl-coenzyme A synthetase 2-like, mitochondrial OS=Mus musculus GN=Acss1 PE=1 SV=1
m.17718	Q9QXG4	33	9	19	20	19	20	0.218	1.1574	0.000588	1.4e-05	0.699842		Acetyl-coenzyme A synthetase, cytoplasmic OS=Mus musculus GN=Acss2 PE=1 SV=2
m.5906	P35903	0	0	0	2	1	1	0.449	0.5525	0.844453	0.10627	0.744431		Achacin OS=Achatina fulica PE=1 SV=1
m.6024	A5A6P2	14	17	16	11	5	7	-0.511	-1.9499	0	0.581702	0		Acid ceramidase OS=Pan troglodytes GN=ASAH1 PE=2 SV=1
m.9034	Q9V895	1	3	0	7	7	7	1.673	3.6332	0	0	0.582721	Y (O->O)	Acidic leucine-rich nuclear phosphoprotein 32 family member A OS=Drosophila melanogaster GN=Anp32a PE=2 SV=1
m.30803	Q95M17	0	1	8	1	1	0	-1.095	-1.6504	0	0.587829	0		Acidic mammalian chitinase OS=Bos taurus GN=CHIA PE=1 SV=1
m.16465	Q91XA9	3	0	0	2	3	3	0.671	1.2629	6e-05	1e-06	0.690611		Acidic mammalian chitinase OS=Mus musculus GN=Chia PE=1 SV=2
m.12786	Q9PUI0	5	9	0	3	5	5	0.102	0.2756	0.992636	0.44265	0.663571		Acidic phospholipase A2 S7-48J OS=Austrelaps superbus PE=2 SV=1
m.17992	P16276	71	55	49	67	68	69	0.395	3.8436	0	0	0.57882		Aconitate hydratase, mitochondrial OS=Sus scrofa GN=ACO2 PE=1 SV=1
m.9366	O94929	6	5	4	5	5	3	0.062	0.158	1	0.55353	0.561312		Actin-binding LIM protein 3 OS=Homo sapiens GN=ABLIM3 PE=1 SV=3
m.27802	O96019	5	4	2	0	2	2	-0.602	-1.0436	0	0.608731	0		Actin-like protein 6A OS=Homo sapiens GN=ACTL6A PE=1 SV=1
m.16029	Q9QZB7	3	1	2	6	4	5	1.238	2.1646	0	0	0.628871	Y (O->O)	Actin-related protein 10 OS=Mus musculus GN=Actr10 PE=1 SV=2
m.8872	Q7SXW6	36	39	26	43	42	39	0.439	3.1264	0	0	0.593117		Actin-related protein 2-A OS=Danio rerio GN=actr2a PE=2 SV=1
m.12238	Q9R0Q6	58	59	60	48	52	48	0.067	0.5808	0.790183	0.083387	0.74539		Actin-related protein 2/3 complex subunit 1A OS=Mus musculus GN=Arpc1a PE=1 SV=1
m.5613	Q99PD4	19	15	13	9	11	7	-0.337	-1.4189	0	0.594273	0		Actin-related protein 2/3 complex subunit 1A OS=Rattus norvegicus GN=Arpc1a PE=2 SV=1
m.745	Q9VIM5	56	58	60	40	38	40	-0.159	-1.2958	0	0.598435	0		Actin-related protein 2/3 complex subunit 2 OS=Drosophila melanogaster GN=Arpc2 PE=2 SV=2
m.23676	Q9JM76	4	4	3	2	0	1	-0.833	-1.3873	0	0.59529	0		Actin-related protein 2/3 complex subunit 3 OS=Mus musculus GN=Arpc3 PE=1 SV=3
m.2752	P59999	53	42	77	34	42	41	-0.155	-1.2438	0	0.600356	0		Actin-related protein 2/3 complex subunit 4 OS=Mus musculus GN=Arpc4 PE=1 SV=3
m.11107	Q9CPW4	37	36	57	44	40	41	0.197	1.5597	0	0	0.667236		Actin-related protein 2/3 complex subunit 5 OS=Mus musculus GN=Arpc5 PE=2 SV=3
m.772	Q4V7C7	41	61	33	40	42	40	0.142	1.1524	0.000651	1.5e-05	0.700291		Actin-related protein 3 OS=Rattus norvegicus GN=Actr3 PE=1 SV=1
m.2142	Q8BK64	0	1	0	0	0	0	0.209	0.2454	0.995456	0.475588	0.642616		Activator of 90 kDa heat shock protein ATPase homolog 1 OS=Mus musculus GN=Ahsa1 PE=2 SV=2
m.431	Q0MQC3	15	14	1	11	4	2	-0.343	-1.0946	0	0.606442	0		Acyl carrier protein, mitochondrial OS=Pan troglodytes GN=NDUFAB1 PE=2 SV=1
m.18548	Q8K370	0	0	0	0	0	0	0.148	0.1686	1	0.545481	0.5729		Acyl-CoA dehydrogenase family member 10 OS=Mus musculus GN=Acad10 PE=1 SV=1
m.15388	Q5R778	2	1	0	2	1	1	0.148	0.2008	1	0.518659	0.605145		Acyl-CoA dehydrogenase family member 11 OS=Pongo abelii GN=ACAD11 PE=2 SV=2
m.21013	B3DMA2	0	1	0	0	0	0	0.189	0.2247	0.997549	0.496422	0.626239		Acyl-CoA dehydrogenase family member 11 OS=Rattus norvegicus GN=Acad11 PE=1 SV=1
m.650	O65201	7	3	2	6	6	3	0.44	1.126	0.001108	2.6e-05	0.702674		Acyl-coenzyme A oxidase 2, peroxisomal OS=Arabidopsis thaliana GN=ACX2 PE=1 SV=2
m.15241	P0CZ23	24	20	13	16	20	17	0.159	0.7568	0.286896	0.012255	0.737482		Acyl-coenzyme A oxidase 3, peroxisomal OS=Arabidopsis thaliana GN=ACX3 PE=1 SV=1
m.24130	F4JMK8	3	0	3	2	3	0	0.034	0.0613	1	0.610644	0.434124		Acyl-coenzyme A oxidase OS=Nematostella vectensis GN=v1g86003 PE=3 SV=1
m.16923	Q5RBR7	6	7	10	6	4	2	-0.426	-1.1525	0	0.603975	0		Acyl-protein thioesterase 1 OS=Pongo abelii GN=LYPLA1 PE=2 SV=1
m.23103	Q8R146	3	4	0	2	3	2	0.075	0.1375	1	0.568033	0.537523		Acylamino-acid-releasing enzyme OS=Mus musculus GN=Apeh PE=2 SV=3
m.2778	P13676	2	0	0	0	0	0	-0.127	-0.1632	0.776957	0.660325	0.114684		Acylamino-acid-releasing enzyme OS=Rattus norvegicus GN=Apeh PE=1 SV=1
m.10292	Q53H12	0	0	0	1	2	0	0.611	0.7208	0.388966	0.019174	0.740382		Acylglycerol kinase, mitochondrial OS=Homo sapiens GN=AGK PE=1 SV=2
m.9614	P28039	0	0	0	0	0	1	0.122	0.1448	1	0.563026	0.546203		Acyloxyacyl hydrolase OS=Homo sapiens GN=AOAH PE=1 SV=1
m.2067	Q2HJ98	22	8	8	17	15	12	0.376	1.6535	0	0	0.660445		Acylpyruvase FAHD1, mitochondrial OS=Bos taurus GN=FAHD1 PE=2 SV=1
m.16319	Q6AYQ8	12	21	5	17	18	15	0.526	2.4308	0	0	0.616232	Y (O->O)	Acylpyruvase FAHD1, mitochondrial OS=Rattus norvegicus GN=Fahd1 PE=2 SV=1
m.22064	Q8N6G6	7	0	0	3	3	3	0.225	0.4494	0.954214	0.218934	0.732117		ADAMTS-like protein 1 OS=Homo sapiens GN=ADAMTSL1 PE=1 SV=4
m.7451	Q8N6G6	0	0	0	0	0	0	0.192	0.2143	0.998758	0.50634	0.617355		ADAMTS-like protein 1 OS=Homo sapiens GN=ADAMTSL1 PE=1 SV=4
m.19558	Q9D1J1	12	9	15	12	10	10	0.112	0.4534	0.951932	0.213871	0.732901		Adaptin ear-binding coat-associated protein 2 OS=Mus musculus GN=Necap2 PE=1 SV=1
m.21024	P36972	8	6	1	8	9	8	0.762	2.3	0	0	0.622113	Y (O->O)	Adenine phosphoribosyltransferase OS=Rattus norvegicus GN=Aprt PE=1 SV=1
m.30969	Q4V9P6	0	0	0	0	0	0	0.234	0.2499	0.995155	0.47087	0.645953		Adenosine deaminase-like protein OS=Danio rerio GN=adal PE=2 SV=1
m.34189	P55264	28	27	30	26	22	22	0.043	0.2823	0.991886	0.434952	0.667775		Adenosine kinase OS=Mus musculus GN=Adk PE=1 SV=2
m.21179	Q1L8L9	16	11	33	24	25	28	0.493	2.8418	0	0	0.601172		Adenylate kinase 2, mitochondrial OS=Danio rerio GN=ak2 PE=2 SV=1
m.35388	Q9D2H2	0	1	3	1	0	0	-0.427	-0.5513	0.015691	0.638674	0.000755		Adenylate kinase 7 OS=Mus musculus GN=Ak7 PE=2 SV=1
m.19647	Q5M7G4	0	0	0	0	0	0	0.118	0.1411	1	0.565586	0.541833		Adenylate kinase 8 OS=Xenopus laevis GN=ak8 PE=2 SV=1
m.32645	A4Z6H1	4	6	4	3	4	2	-0.252	-0.579	0.010044	0.636513	0.000467		Adenylosuccinate synthetase isozyme 2 OS=Sus scrofa GN=ADSS PE=2 SV=1
m.1527	Q4R4I6	35	24	30	26	23	27	0.07	0.4625	0.946347	0.202507	0.734582		Adenylyl cyclase-associated protein 1 OS=Macaca fascicularis GN=CAP1 PE=2 SV=3
m.18362	P40124	14	11	6	13	14	12	0.446	1.91	0	0	0.643384		Adenylyl cyclase-associated protein 1 OS=Mus musculus GN=Cap1 PE=1 SV=4
m.5189	Q9BW91	1	1	0	3	2	3	1.323	1.796	0	0	0.650658		ADP-ribose pyrophosphatase, mitochondrial OS=Homo sapiens GN=NUDT9 PE=1 SV=1
m.4728	P29241	5	1	7	5	4	5	0.325	0.8459	0.109264	0.003598	0.729245		ADP-ribosyl cyclase OS=Aplysia californica PE=1 SV=1
m.644	P84079	16	20	12	21	13	15	0.262	1.2929	3e-05	1e-06	0.688078		ADP-ribosylation factor 1 OS=Rattus norvegicus GN=Arf1 PE=1 SV=2
m.401	Q61LA8	23	19	24	26	27	29	0.45	2.6332	0	0	0.608222		ADP-ribosylation factor 1-like 2 OS=Caenorhabditis briggsae GN=arf-1.2 PE=3 SV=3
m.32417	Q3SZF2	4	3	6	0	2	2	-0.83	-1.5562	0	0.590244	0		ADP-ribosylation factor 4 OS=Bos taurus GN=ARF4 PE=2 SV=3
m.17967	P26990	3	1	1	2	2	2	0.358	0.5694	0.813656	0.092154	0.745108		ADP-ribosylation factor 6 OS=Gallus gallus GN=ARF6 PE=2 SV=3
m.6185	P62332	3	1	1	2	2	2	0.478	0.739	0.335677	0.015344	0.738964		ADP-ribosylation factor 6 OS=Rattus norvegicus GN=Arf6 PE=1 SV=2
m.16972	Q8N6T3	1	0	0	0	0	0	0.144	0.1736	1	0.541554	0.5782		ADP-ribosylation factor GTPase-activating protein 1 OS=Homo sapiens GN=ARFGAP1 PE=1 SV=2
m.2412	Q4R4C9	6	4	3	2	2	3	-0.401	-0.8526	5.1e-05	0.618403	2e-06		ADP-ribosylation factor GTPase-activating protein 3 OS=Macaca fascicularis GN=ARFGAP3 PE=2 SV=1
m.23817	Q9UJY5	7	3	3	5	4	4	0.253	0.6373	0.646207	0.04859	0.744988		ADP-ribosylation factor-binding protein GGA1 OS=Homo sapiens GN=GGA1 PE=1 SV=1
m.1983	Q5R9K8	0	3	0	1	0	0	-0.438	-0.565	0.01261	0.637599	0.000597		ADP-ribosylation factor-like protein 2-binding protein OS=Pongo abelii GN=ARL2BP PE=2 SV=1
m.23795	B5FYQ0	2	1	1	6	4	6	1.644	2.8396	0	0	0.60124	Y (O->O)	ADP-ribosylation factor-like protein 3 OS=Taeniopygia guttata GN=ARL3 PE=2 SV=1
m.1925	Q5M9P8	2	0	1	0	0	0	-0.161	-0.1801	0.732139	0.660864	0.098786		ADP-ribosylation factor-like protein 6 OS=Danio rerio GN=arl6 PE=2 SV=1
m.10132	Q6NZW8	1	2	0	2	0	0	0.265	0.369	0.980967	0.325421	0.709732		ADP-ribosylation factor-like protein 8B-A OS=Danio rerio GN=arl8ba PE=2 SV=1
m.6100	P27080	6	0	0	17	15	16	2.065	5.2568	0	0	0.563707	Y (O->O)	ADP,ATP carrier protein OS=Chlamydomonas reinhardtii GN=ABT PE=1 SV=1
m.3487	P00258	1	3	4	2	4	5	0.547	1.1842	0.000337	8e-06	0.697453		Adrenodoxin, mitochondrial OS=Sus scrofa GN=FDX1 PE=1 SV=2
m.25727	P55196	1	1	0	3	1	3	1.196	1.5946	0	0	0.664681		Afadin OS=Homo sapiens GN=MLLT4 PE=1 SV=3
m.19598	Q9QZQ1	2	0	0	1	0	1	-0.166	-0.2054	0.658475	0.661139	0.078008		Afadin OS=Mus musculus GN=Mllt4 PE=1 SV=3
m.3284	Q9Y4W6	0	0	0	0	0	0	0.18	0.2149	0.998747	0.505778	0.61788		AFG3-like protein 2 OS=Homo sapiens GN=AFG3L2 PE=1 SV=2
m.13226	Q8CG45	8	7	12	7	7	8	0.049	0.165	1	0.548258	0.569022		Aflatoxin B1 aldehyde reductase member 2 OS=Rattus norvegicus GN=Akr7a2 PE=1 SV=2
m.18995	Q8NHP1	0	2	0	0	2	3	0.64	0.9999	0.011285	0.000293	0.714377		Aflatoxin B1 aldehyde reductase member 4 OS=Homo sapiens GN=AKR7L PE=2 SV=6
m.27757	P13608	36	28	25	7	7	7	-1.222	-4.7287	0	0.561924	0	Y (N->O)	Aggrecan core protein OS=Bos taurus GN=ACAN PE=1 SV=3
m.3079	P13608	112	145	83	68	67	75	-0.252	-2.7759	0	0.571702	0		Aggrecan core protein OS=Bos taurus GN=ACAN PE=1 SV=3
m.753	Q90XD2	15	21	7	17	19	20	0.5	2.3372	0	0	0.620377	Y (O->O)	Agmatinase, mitochondrial OS=Gallus gallus GN=AGMAT PE=2 SV=1
m.10812	P31696	11	3	0	2	0	0	-1.145	-1.8377	0	0.583762	0		Agrin OS=Gallus gallus GN=AGRN PE=1 SV=3
m.7210	P31696	4	1	1	5	6	5	1.193	2.5264	0	0	0.612297	Y (O->O)	Agrin OS=Gallus gallus GN=AGRN PE=1 SV=3
m.17002	P31696	5	10	4	2	1	4	-0.804	-1.791	0	0.584694	0		Agrin OS=Gallus gallus GN=AGRN PE=1 SV=3
m.25428	P31696	6	4	2	4	1	1	-0.494	-0.9718	3e-06	0.61215	0		Agrin OS=Gallus gallus GN=AGRN PE=1 SV=3
m.34960	P31696	13	1	3	2	3	3	-0.545	-1.2648	0	0.599568	0		Agrin OS=Gallus gallus GN=AGRN PE=1 SV=3
m.7131	O00468	20	9	5	14	16	13	0.475	2.0938	0	0	0.632677		Agrin OS=Homo sapiens GN=AGRN PE=1 SV=5
m.21812	Q6GM82	0	1	0	0	0	0	0.19	0.2258	0.997543	0.495353	0.627153		Alanine aminotransferase 2 OS=Xenopus laevis GN=gpt2 PE=2 SV=1
m.2107	Q28DB5	14	15	3	14	15	15	0.59	2.3962	0	0	0.617729	Y (O->O)	Alanine aminotransferase 2 OS=Xenopus tropicalis GN=gpt2 PE=2 SV=1
m.2729	Q6NYL5	0	0	0	0	0	0	0.207	0.232	0.997011	0.489242	0.632212		Alanine aminotransferase 2-like OS=Danio rerio GN=gpt2l PE=2 SV=2
m.9774	Q17QF0	14	11	5	17	16	20	0.82	3.6817	0	0	0.581812	Y (O->O)	Alanine--glyoxylate aminotransferase 2, mitochondrial OS=Bos taurus GN=AGXT2 PE=2 SV=1
m.22508	Q64565	1	0	1	1	2	4	1.165	1.6923	0	0	0.65771		Alanine--glyoxylate aminotransferase 2, mitochondrial OS=Rattus norvegicus GN=Agxt2 PE=1 SV=2
m.22944	P50475	101	34	66	64	52	56	0.091	0.8622	0.088872	0.002824	0.727666		Alanine--tRNA ligase, cytoplasmic OS=Rattus norvegicus GN=Aars PE=1 SV=3
m.6816	Q6AZW2	17	11	21	20	16	19	0.352	1.7989	0	0	0.650467		Alcohol dehydrogenase [NADP(+)] A OS=Danio rerio GN=akr1a1a PE=2 SV=2
m.10496	Q5R5D5	63	30	67	36	36	36	-0.161	-1.3121	0	0.597853	0		Alcohol dehydrogenase [NADP(+)] OS=Pongo abelii GN=AKR1A1 PE=2 SV=1
m.6817	P50578	2	2	3	3	3	1	0.22	0.4147	0.969423	0.264197	0.724082		Alcohol dehydrogenase [NADP(+)] OS=Sus scrofa GN=AKR1A1 PE=1 SV=2
m.38633	P79896	18	26	15	27	28	22	0.488	2.6991	0	0	0.605869		Alcohol dehydrogenase class-3 OS=Sparus aurata PE=2 SV=1
m.28775	Q571I9	4	4	4	8	6	6	0.728	1.9969	0	0	0.638172		Aldehyde dehydrogenase family 16 member A1 OS=Mus musculus GN=Aldh16a1 PE=2 SV=2
m.3398	Q571I9	1	3	2	3	3	3	0.699	1.3447	9e-06	0	0.683805		Aldehyde dehydrogenase family 16 member A1 OS=Mus musculus GN=Aldh16a1 PE=2 SV=2
m.17895	P43353	15	11	8	14	9	7	0.102	0.4227	0.966535	0.253592	0.726138		Aldehyde dehydrogenase family 3 member B1 OS=Homo sapiens GN=ALDH3B1 PE=1 SV=1
m.15111	P20000	142	108	120	90	89	81	-0.114	-1.4892	0	0.592131	0		Aldehyde dehydrogenase, mitochondrial OS=Bos taurus GN=ALDH2 PE=1 SV=2
m.8003	Q5EA79	53	83	66	66	54	53	0.086	0.7988	0.188648	0.007021	0.733721		Aldose 1-epimerase OS=Bos taurus GN=GALM PE=2 SV=1
m.1135	P97793	10	7	10	4	5	5	-0.442	-1.4399	0	0.593615	0		ALK tyrosine kinase receptor OS=Mus musculus GN=Alk PE=1 SV=2
m.13842	O16025	59	42	21	55	56	50	0.511	4.1962	0	0	0.573308	Y (O->O)	Allene oxide synthase-lipoxygenase protein OS=Plexaura homomalla PE=1 SV=1
m.24219	O16025	3	5	0	14	8	12	1.575	4.1836	0	0	0.573476	Y (O->O)	Allene oxide synthase-lipoxygenase protein OS=Plexaura homomalla PE=1 SV=1
m.34320	O16025	17	14	25	27	23	25	0.518	3.0075	0	0	0.596283	Y (O->O)	Allene oxide synthase-lipoxygenase protein OS=Plexaura homomalla PE=1 SV=1
m.24169	O16025	1	0	0	0	0	0	0.111	0.1212	1	0.578595	0.517324		Allene oxide synthase-lipoxygenase protein OS=Plexaura homomalla PE=1 SV=1
m.3501	O16025	4	5	6	1	2	2	-0.927	-1.852	0	0.583486	0		Allene oxide synthase-lipoxygenase protein OS=Plexaura homomalla PE=1 SV=1
m.37930	O16025	10	0	4	0	0	0	-1.502	-2.2248	0	0.577345	0	Y (N->O)	Allene oxide synthase-lipoxygenase protein OS=Plexaura homomalla PE=1 SV=1
m.3872	O16025	1	1	0	1	0	0	0.211	0.2371	0.996361	0.484117	0.636254		Allene oxide synthase-lipoxygenase protein OS=Plexaura homomalla PE=1 SV=1
m.21023	P55008	6	4	7	6	6	6	0.276	0.8387	0.11937	0.003997	0.729939		Allograft inflammatory factor 1 OS=Homo sapiens GN=AIF1 PE=1 SV=1
m.32382	Q5RET3	0	1	0	2	0	0	0.475	0.5903	0.768935	0.076543	0.745523		Alpha- and gamma-adaptin-binding protein p34 OS=Pongo abelii GN=AAGAB PE=2 SV=1
m.5463	Q3B7N2	319	383	396	235	228	228	-0.228	-4.8074	0	0.561663	0		Alpha-actinin-1 OS=Bos taurus GN=ACTN1 PE=2 SV=1
m.32071	Q63028	17	14	12	7	6	6	-0.612	-2.2356	0	0.577191	0	Y (N->O)	Alpha-adducin OS=Rattus norvegicus GN=Add1 PE=2 SV=2
m.77	Q63028	113	95	139	134	141	142	0.426	6.1107	0	0	0.561004		Alpha-adducin OS=Rattus norvegicus GN=Add1 PE=2 SV=2
m.22782	P49419	7	10	3	20	12	14	1.071	3.8959	0	0	0.577895	Y (O->O)	Alpha-aminoadipic semialdehyde dehydrogenase OS=Homo sapiens GN=ALDH7A1 PE=1 SV=5
m.5623	O88327	0	0	0	0	1	0	0.172	0.2003	1	0.519103	0.604678		Alpha-catulin OS=Mus musculus GN=Ctnnal1 PE=2 SV=1
m.8796	P85515	11	16	8	10	11	8	0.046	0.1898	1	0.528229	0.594625		Alpha-centractin OS=Rattus norvegicus GN=Actr1a PE=1 SV=1
m.5109	Q6NVR1	13	10	8	14	13	12	0.472	2.0858	0	0	0.633118		Alpha-endosulfine OS=Xenopus tropicalis GN=ensa PE=2 SV=1
m.3675	Q8GW72	30	17	15	17	16	17	0.003	0.018	1	0.627983	0.367287		Alpha-L-fucosidase 1 OS=Arabidopsis thaliana GN=FUC1 PE=1 SV=2
m.5161	C3YWU0	18	31	0	26	28	27	0.728	3.8959	0	0	0.577895	Y (O->O)	Alpha-L-fucosidase OS=Branchiostoma floridae GN=BRAFLDRAFT_56888 PE=3 SV=2
m.12744	C3YWU0	13	7	12	5	2	6	-0.684	-2.0063	0	0.580743	0	Y (N->O)	Alpha-L-fucosidase OS=Branchiostoma floridae GN=BRAFLDRAFT_56888 PE=3 SV=2
m.5061	C3YWU0	82	62	139	40	46	44	-0.555	-5.4882	0	0.5602	0	Y (N->O)	Alpha-L-fucosidase OS=Branchiostoma floridae GN=BRAFLDRAFT_56888 PE=3 SV=2
m.3549	Q91W89	0	0	0	0	0	0	0.114	0.1303	1	0.572802	0.52874		Alpha-mannosidase 2C1 OS=Mus musculus GN=Man2c1 PE=2 SV=1
m.13120	Q90744	2	2	0	0	2	1	0.009	0.0121	0.999905	0.630016	0.357931		Alpha-N-acetylgalactosaminidase OS=Gallus gallus GN=NAGA PE=1 SV=1
m.1655	Q90744	5	19	18	16	14	15	0.305	1.4112	2e-06	0	0.6785		Alpha-N-acetylgalactosaminidase OS=Gallus gallus GN=NAGA PE=1 SV=1
m.22427	Q90744	4	0	6	5	3	4	0.309	0.7253	0.375661	0.018159	0.740042		Alpha-N-acetylgalactosaminidase OS=Gallus gallus GN=NAGA PE=1 SV=1
m.9560	Q90744	4	5	2	3	0	1	-0.573	-1.0623	0	0.607879	0		Alpha-N-acetylgalactosaminidase OS=Gallus gallus GN=NAGA PE=1 SV=1
m.36387	P54802	0	0	0	1	0	0	0.235	0.2696	0.993005	0.449425	0.65967		Alpha-N-acetylglucosaminidase OS=Homo sapiens GN=NAGLU PE=1 SV=2
m.3988	P54802	5	3	6	4	4	5	0.127	0.3301	0.986903	0.37646	0.69357		Alpha-N-acetylglucosaminidase OS=Homo sapiens GN=NAGLU PE=1 SV=2
m.5753	P54802	16	2	9	9	10	11	0.345	1.3035	2.4e-05	0	0.687193		Alpha-N-acetylglucosaminidase OS=Homo sapiens GN=NAGLU PE=1 SV=2
m.4453	Q9NVD7	2	3	2	2	1	0	-0.386	-0.6322	0.004076	0.632519	0.000178		Alpha-parvin OS=Homo sapiens GN=PARVA PE=1 SV=1
m.28438	Q9DB05	3	2	2	5	5	6	1.105	2.2627	0	0	0.623905	Y (O->O)	Alpha-soluble NSF attachment protein OS=Mus musculus GN=Napa PE=1 SV=1
m.20145	Q6PAM1	1	2	3	1	0	0	-0.516	-0.6799	0.001727	0.629133	7.1e-05		Alpha-taxilin OS=Mus musculus GN=Txlna PE=2 SV=1
m.8180	Q8VCR7	5	2	1	2	2	3	0.039	0.072	1	0.60565	0.449915		Alpha/beta hydrolase domain-containing protein 14B OS=Mus musculus GN=Abhd14b PE=2 SV=1
m.18493	Q9JJW6	0	0	0	0	0	0	0.211	0.2368	0.996366	0.484421	0.636019		Aly/REF export factor 2 OS=Mus musculus GN=Alyref2 PE=1 SV=1
m.25869	P22984	5	6	0	10	9	10	1.114	3.2741	0	0	0.589665	Y (O->O)	Amidase OS=Rhodococcus erythropolis GN=amdA PE=1 SV=2
m.22888	P95896	3	0	0	0	0	0	-0.328	-0.4151	0.108431	0.649729	0.006335		Amidase OS=Sulfolobus solfataricus (strain ATCC 35092 / DSM 1617 / JCM 11322 / P2) GN=SSO2122 PE=1 SV=1
m.24351	P95896	3	1	2	2	0	2	0.005	0.0077	0.999105	0.631482	0.350936		Amidase OS=Sulfolobus solfataricus (strain ATCC 35092 / DSM 1617 / JCM 11322 / P2) GN=SSO2122 PE=1 SV=1
m.5962	P35433	0	0	0	1	0	0	0.204	0.2267	0.997517	0.494474	0.627897		Amidophosphoribosyltransferase OS=Rattus norvegicus GN=Ppat PE=1 SV=1
m.1685	Q12904	3	1	3	6	4	4	0.946	1.9247	0	0	0.642483		Aminoacyl tRNA synthase complex-interacting multifunctional protein 1 OS=Homo sapiens GN=AIMP1 PE=1 SV=2
m.23814	Q9WVM7	5	4	2	6	6	3	0.547	1.3369	1.1e-05	0	0.68444		Aminoacyl tRNA synthase complex-interacting multifunctional protein 2 OS=Cricetulus griseus GN=AIMP2 PE=2 SV=1
m.23737	Q99JW2	19	11	12	24	27	28	0.876	4.464	0	0	0.57008	Y (O->O)	Aminoacylase-1 OS=Mus musculus GN=Acy1 PE=1 SV=1
m.29527	P15144	14	2	9	2	4	3	-0.834	-2.0796	0	0.579551	0	Y (N->O)	Aminopeptidase N OS=Homo sapiens GN=ANPEP PE=1 SV=4
m.30990	P15541	0	0	0	0	0	0	0.205	0.2402	0.996197	0.48096	0.638663		Aminopeptidase N OS=Oryctolagus cuniculus GN=ANPEP PE=1 SV=4
m.3691	Q5ZL23	1	3	0	2	0	0	-0.02	-0.0268	0.983535	0.641536	0.296167		Amyloid beta A4 precursor protein-binding family B member 1-interacting protein OS=Gallus gallus GN=APBB1IP PE=2 SV=1
m.5212	C3YFB4	0	0	0	0	0	0	0.213	0.2391	0.996279	0.482084	0.637812		Anamorsin homolog OS=Branchiostoma floridae GN=BRAFLDRAFT_58504 PE=3 SV=1
m.9719	F1QY75	1	0	0	0	0	0	0.228	0.2572	0.994198	0.463069	0.651203		Anaphase-promoting complex subunit 15 OS=Danio rerio GN=anapc15 PE=2 SV=1
m.972	Q02763	1	0	2	2	1	1	0.241	0.3298	0.986938	0.376844	0.69343		Angiopoietin-1 receptor OS=Homo sapiens GN=TEK PE=1 SV=2
m.20478	Q02858	0	2	0	0	0	0	-0.124	-0.1549	0.797641	0.659947	0.123092		Angiopoietin-1 receptor OS=Mus musculus GN=Tek PE=1 SV=2
m.6193	P47820	0	1	3	4	6	4	1.322	2.5732	0	0	0.610471	Y (O->O)	Angiotensin-converting enzyme OS=Rattus norvegicus GN=Ace PE=2 SV=1
m.3027	Q9P2R3	1	1	0	0	0	0	0.218	0.2514	0.995051	0.469282	0.647049		Ankyrin repeat and FYVE domain-containing protein 1 OS=Homo sapiens GN=ANKFY1 PE=1 SV=2
m.14950	Q92625	1	1	1	0	0	0	0.159	0.1834	1	0.533603	0.58827		Ankyrin repeat and SAM domain-containing protein 1A OS=Homo sapiens GN=ANKS1A PE=1 SV=4
m.13279	Q9UPS8	1	0	1	0	0	0	0.15	0.1713	1	0.543372	0.575775		Ankyrin repeat domain-containing protein 26 OS=Homo sapiens GN=ANKRD26 PE=1 SV=3
m.37938	Q566C8	0	0	0	4	1	1	1.02	1.2854	3.6e-05	1e-06	0.688707		Ankyrin repeat domain-containing protein 54 OS=Rattus norvegicus GN=Ankrd54 PE=2 SV=1
m.20081	Q8C8R3	2	4	4	2	1	1	-0.724	-1.275	0	0.599191	0		Ankyrin-2 OS=Mus musculus GN=Ank2 PE=1 SV=2
m.200	G5E8K5	72	79	57	58	59	57	0.073	0.671	0.544087	0.034011	0.743586		Ankyrin-3 OS=Mus musculus GN=Ank3 PE=1 SV=1
m.18819	Q99JG3	56	30	22	51	38	46	0.456	3.6575	0	0	0.582265		Annexin A13 OS=Mus musculus GN=Anxa13 PE=2 SV=3
m.9855	P20073	4	0	0	6	9	8	1.692	3.588	0	0	0.583567	Y (O->O)	Annexin A7 OS=Homo sapiens GN=ANXA7 PE=1 SV=3
m.2811	Q8BH79	0	0	0	1	0	0	0.147	0.1704	1	0.544078	0.57482		Anoctamin-10 OS=Mus musculus GN=Ano10 PE=2 SV=1
m.19068	Q8C5H1	0	0	0	1	3	2	0.934	1.2466	8.7e-05	2e-06	0.692006		Anoctamin-4 OS=Mus musculus GN=Ano4 PE=2 SV=2
m.25311	Q75V66	0	0	0	1	2	2	0.792	1.0934	0.00209	5e-05	0.705651		Anoctamin-5 OS=Homo sapiens GN=ANO5 PE=1 SV=1
m.8574	P30205	0	0	0	2	1	1	0.51	0.616	0.705304	0.060079	0.745461		Antigen WC1.1 OS=Bos taurus PE=2 SV=1
m.3090	O43747	22	26	19	19	24	22	0.223	1.2176	0.000165	4e-06	0.694516		AP-1 complex subunit gamma-1 OS=Homo sapiens GN=AP1G1 PE=1 SV=5
m.1505	Q9BXS5	4	4	5	10	8	12	1.088	3.1597	0	0	0.59229	Y (O->O)	AP-1 complex subunit mu-1 OS=Homo sapiens GN=AP1M1 PE=1 SV=3
m.362	P56377	1	1	0	1	0	1	0.169	0.1877	1	0.530008	0.59256		AP-1 complex subunit sigma-2 OS=Homo sapiens GN=AP1S2 PE=1 SV=1
m.6868	P18484	52	39	9	28	17	18	-0.229	-1.4301	0	0.59392	0		AP-2 complex subunit alpha-2 OS=Rattus norvegicus GN=Ap2a2 PE=1 SV=3
m.24851	Q9DBG3	139	132	93	119	106	99	0.116	1.4793	0	0	0.673248		AP-2 complex subunit beta OS=Mus musculus GN=Ap2b1 PE=1 SV=1
m.17101	Q5ZMP6	15	8	3	11	8	14	0.48	1.7095	0	0	0.656514		AP-2 complex subunit mu OS=Gallus gallus GN=AP2M1 PE=2 SV=1
m.19535	P62744	3	6	5	6	6	6	0.504	1.3065	2.2e-05	0	0.686944		AP-2 complex subunit sigma OS=Rattus norvegicus GN=Ap2s1 PE=2 SV=1
m.22300	O54774	0	0	0	3	1	0	0.739	0.9329	0.032965	0.000927	0.720796		AP-3 complex subunit delta-1 OS=Mus musculus GN=Ap3d1 PE=1 SV=1
m.5600	Q9DCR2	0	0	0	0	0	0	0.235	0.2777	0.992335	0.440251	0.664906		AP-3 complex subunit sigma-1 OS=Mus musculus GN=Ap3s1 PE=1 SV=2
m.9113	Q5R9H4	1	1	0	0	0	0	0.165	0.1849	1	0.532356	0.589776		APOBEC1 complementation factor OS=Pongo abelii GN=A1CF PE=2 SV=1
m.15325	Q9U943	4	0	0	0	2	0	-0.178	-0.2493	0.51897	0.660369	0.049973		Apolipophorins OS=Locusta migratoria PE=1 SV=2
m.5203	Q9U943	0	0	0	0	0	0	0.181	0.2165	0.998677	0.504274	0.619273		Apolipophorins OS=Locusta migratoria PE=1 SV=2
m.4903	E9Q414	16	32	10	5	6	8	-0.883	-3.328	0	0.567617	0	Y (N->O)	Apolipoprotein B-100 OS=Mus musculus GN=Apob PE=1 SV=1
m.9463	P05090	12	6	10	5	4	5	-0.455	-1.3005	0	0.598266	0		Apolipoprotein D OS=Homo sapiens GN=APOD PE=1 SV=1
m.6153	P12021	4	4	3	12	11	9	1.329	3.8072	0	0	0.579479	Y (O->O)	Apomucin (Fragment) OS=Sus scrofa PE=1 SV=2
m.2520	Q5ZMW3	8	8	6	6	3	1	-0.588	-1.5115	0	0.591487	0		Apoptosis inhibitor 5 OS=Gallus gallus GN=API5 PE=2 SV=1
m.14910	O95831	7	6	5	12	15	15	1.062	3.6789	0	0	0.581864	Y (O->O)	Apoptosis-inducing factor 1, mitochondrial OS=Homo sapiens GN=AIFM1 PE=1 SV=1
m.7509	B5FXE5	10	4	9	6	6	6	-0.011	-0.0366	0.976867	0.643941	0.280836		Apoptosis-inducing factor 2 OS=Taeniopygia guttata GN=AIFM2 PE=2 SV=1
m.12048	Q96NN9	19	20	28	45	43	50	0.979	6.4549	0	0	0.560258	Y (O->O)	Apoptosis-inducing factor 3 OS=Homo sapiens GN=AIFM3 PE=1 SV=1
m.27474	Q9UKV3	0	0	0	0	0	0	0.202	0.2304	0.997228	0.490832	0.630921		Apoptotic chromatin condensation inducer in the nucleus OS=Homo sapiens GN=ACIN1 PE=1 SV=2
m.24550	Q9I9H8	0	0	0	0	0	0	0.192	0.2194	0.998408	0.501523	0.62177		Apoptotic protease-activating factor 1 OS=Danio rerio GN=apaf1 PE=2 SV=1
m.892	P48999	33	33	34	22	21	19	-0.26	-1.5931	0	0.589265	0		Arachidonate 5-lipoxygenase OS=Mus musculus GN=Alox5 PE=1 SV=3
m.11767	Q9JLQ2	1	1	3	0	0	0	-0.408	-0.5089	0.030073	0.64207	0.001525		ARF GTPase-activating protein GIT2 OS=Mus musculus GN=Git2 PE=1 SV=2
m.12417	Q4KLH5	10	9	11	7	8	6	-0.125	-0.4339	0.085486	0.648204	0.004832		Arf-GAP domain and FG repeat-containing protein 1 OS=Rattus norvegicus GN=Agfg1 PE=1 SV=1
m.22843	Q4LDD4	0	0	0	0	0	0	0.157	0.1814	1	0.535252	0.586247		Arf-GAP with Rho-GAP domain, ANK repeat and PH domain-containing protein 1 OS=Mus musculus GN=Arap1 PE=2 SV=2
m.20509	Q6AY65	5	4	6	6	3	4	0.088	0.2291	0.997364	0.492117	0.629865		Arfaptin-2 OS=Rattus norvegicus GN=Arfip2 PE=2 SV=1
m.782	O15992	234	145	223	102	114	110	-0.377	-5.7161	0	0.559663	0		Arginine kinase OS=Anthopleura japonicus PE=1 SV=1
m.18060	Q6P1S4	4	5	1	13	13	13	1.632	4.548	0	0	0.569162	Y (O->O)	Arginine--tRNA ligase, cytoplasmic OS=Xenopus tropicalis GN=rars PE=2 SV=1
m.8914	Q6P1S4	5	5	3	8	8	12	1.048	3.1251	0	0	0.59315	Y (O->O)	Arginine--tRNA ligase, cytoplasmic OS=Xenopus tropicalis GN=rars PE=2 SV=1
m.6822	P51464	1	3	1	5	3	5	1.255	2.2011	0	0	0.626981	Y (O->O)	Argininosuccinate lyase OS=Lithobates catesbeiana GN=ASL PE=3 SV=1
m.5425	Q66I24	45	41	47	58	52	55	0.443	3.7453	0	0	0.580622		Argininosuccinate synthase OS=Danio rerio GN=ass1 PE=2 SV=1
m.21130	Q54CH1	0	0	0	0	0	0	0.232	0.2662	0.993488	0.453216	0.657406		Arrestin domain-containing protein A OS=Dictyostelium discoideum GN=adcA PE=1 SV=1
m.16246	Q91WU5	1	1	0	5	8	6	2.145	3.1923	0	0	0.591508	Y (O->O)	Arsenite methyltransferase OS=Mus musculus GN=As3mt PE=2 SV=2
m.10938	Q8VHT6	6	7	5	11	0	3	0.008	0.0214	1	0.626778	0.37266		Arsenite methyltransferase OS=Rattus norvegicus GN=As3mt PE=1 SV=1
m.17836	O15945	0	0	1	0	0	0	0.265	0.2939	0.990764	0.421311	0.674698		Aryl hydrocarbon receptor nuclear translocator homolog OS=Drosophila melanogaster GN=tgo PE=1 SV=3
m.2721	E0SGZ4	0	0	0	0	0	0	0.198	0.2253	0.997549	0.495839	0.626738		Arylamine N-acetyltransferase 1 OS=Dickeya dadantii (strain 3937) GN=Dda3937_03637 PE=3 SV=1
m.5669	P50429	0	0	0	5	7	5	1.976	3.2145	0	0	0.590991	Y (O->O)	Arylsulfatase B OS=Mus musculus GN=Arsb PE=2 SV=3
m.8709	P50429	33	12	11	17	19	19	0.248	1.3023	2.4e-05	1e-06	0.687293		Arylsulfatase B OS=Mus musculus GN=Arsb PE=2 SV=3
m.10818	Q32KI9	4	1	9	18	9	6	1.129	3.2791	0	0	0.589558	Y (O->O)	Arylsulfatase I OS=Mus musculus GN=Arsi PE=2 SV=1
m.14456	Q8BM89	2	1	1	1	2	3	0.601	0.8699	0.08038	0.002514	0.726918		Arylsulfatase J OS=Mus musculus GN=Arsj PE=2 SV=1
m.1796	P19891	38	44	49	49	44	40	0.264	2.1619	0	0	0.629013		Asparagine synthetase [glutamine-hydrolyzing] OS=Cricetulus griseus GN=ASNS PE=2 SV=2
m.6266	Q2KJG3	55	57	55	70	62	64	0.398	3.5576	0	0	0.584135		Asparagine--tRNA ligase, cytoplasmic OS=Bos taurus GN=NARS PE=2 SV=3
m.441	P00504	52	40	56	41	46	46	0.136	1.1578	0.000583	1.3e-05	0.699806		Aspartate aminotransferase, cytoplasmic OS=Gallus gallus GN=GOT1 PE=1 SV=3
m.5403	Q28F67	60	101	46	41	39	38	-0.322	-2.7453	0	0.571955	0		Aspartate aminotransferase, mitochondrial OS=Xenopus tropicalis GN=got2 PE=2 SV=1
m.10194	P15178	33	41	22	53	49	44	0.66	5.1832	0	0	0.564103	Y (O->O)	Aspartate--tRNA ligase, cytoplasmic OS=Rattus norvegicus GN=Dars PE=2 SV=1
m.13811	Q2HJH1	1	2	7	6	6	6	0.831	2.1006	0	0	0.632303	Y (O->O)	Aspartyl aminopeptidase OS=Bos taurus GN=DNPEP PE=1 SV=1
m.8901	Q7TQH0	2	0	0	0	1	0	-0.071	-0.0848	0.927974	0.653147	0.20915		Ataxin-2-like protein OS=Mus musculus GN=Atxn2l PE=1 SV=1
m.17455	Q6PA06	0	0	0	2	0	2	0.806	0.9841	0.01469	0.000388	0.715879		Atlastin-2 OS=Mus musculus GN=Atl2 PE=1 SV=1
m.14952	P24539	0	0	0	4	4	4	1.692	2.4895	0	0	0.613782	Y (O->O)	ATP synthase F(0) complex subunit B1, mitochondrial OS=Homo sapiens GN=ATP5F1 PE=1 SV=2
m.4911	Q5R546	454	469	383	207	197	196	-0.54	-11.7528	0	0.557154	0	Y (N->O)	ATP synthase subunit alpha, mitochondrial OS=Pongo abelii GN=ATP5A1 PE=2 SV=1
m.4921	P31399	8	2	4	7	9	8	0.764	2.2845	0	0	0.622851	Y (O->O)	ATP synthase subunit d, mitochondrial OS=Rattus norvegicus GN=Atp5h PE=1 SV=3
m.5606	Q9D3D9	28	23	27	23	26	25	0.175	1.0357	0.006066	0.000153	0.711003		ATP synthase subunit delta, mitochondrial OS=Mus musculus GN=Atp5d PE=1 SV=1
m.19365	P05631	24	21	16	24	22	23	0.371	2.1499	0	0	0.629646		ATP synthase subunit gamma, mitochondrial OS=Bos taurus GN=ATP5C1 PE=1 SV=3
m.15141	Q24439	45	48	33	37	39	39	0.149	1.1871	0.000317	7e-06	0.697196		ATP synthase subunit O, mitochondrial OS=Drosophila melanogaster GN=Oscp PE=2 SV=2
m.1089	P21571	38	4	34	20	23	24	0.114	0.7282	0.366959	0.017528	0.739818		ATP synthase-coupling factor 6, mitochondrial OS=Rattus norvegicus GN=Atp5j PE=1 SV=1
m.20992	P61222	0	1	0	1	0	0	0.216	0.2667	0.993406	0.45266	0.657742		ATP-binding cassette sub-family E member 1 OS=Mus musculus GN=Abce1 PE=2 SV=1
m.15074	Q767L0	0	0	0	1	0	0	0.226	0.2457	0.995395	0.475275	0.642841		ATP-binding cassette sub-family F member 1 OS=Sus scrofa GN=ABCF1 PE=3 SV=1
m.12770	Q2TCH3	2	3	1	0	1	1	-0.586	-0.8221	0.0001	0.620138	3e-06		ATP-citrate synthase OS=Ovis aries GN=ACLY PE=2 SV=1
m.9474	O76031	3	1	2	3	3	1	0.377	0.6622	0.571278	0.037422	0.744021		ATP-dependent Clp protease ATP-binding subunit clpX-like, mitochondrial OS=Homo sapiens GN=CLPX PE=1 SV=2
m.4359	Q3ZBV2	2	0	1	4	3	2	1.094	1.7184	0	0	0.655899		ATP-dependent RNA helicase DDX19A OS=Bos taurus GN=DDX19A PE=2 SV=1
m.1884	O00571	3	4	7	13	8	7	0.937	2.7274	0	0	0.604896	Y (O->O)	ATP-dependent RNA helicase DDX3X OS=Homo sapiens GN=DDX3X PE=1 SV=3
m.16056	A7RQM5	1	2	0	3	1	2	0.733	1.0291	0.006818	0.000172	0.711622		ATPase ASNA1 homolog OS=Nematostella vectensis GN=v1g161623 PE=3 SV=1
m.14712	P51572	0	0	0	1	0	0	0.163	0.1761	1	0.539557	0.580808		B-cell receptor-associated protein 31 OS=Homo sapiens GN=BCAP31 PE=1 SV=3
m.15471	P17213	12	7	14	17	17	18	0.703	3.0904	0	0	0.594042	Y (O->O)	Bactericidal permeability-increasing protein OS=Homo sapiens GN=BPI PE=1 SV=4
m.18830	Q99933	2	0	0	0	0	0	-0.096	-0.1195	0.872987	0.657376	0.163328		BAG family molecular chaperone regulator 1 OS=Homo sapiens GN=BAG1 PE=1 SV=4
m.22320	O95429	0	1	3	0	2	0	0.033	0.0459	1	0.617321	0.410822		BAG family molecular chaperone regulator 4 OS=Homo sapiens GN=BAG4 PE=1 SV=1
m.30091	Q80TT2	1	0	1	2	2	1	0.687	0.9401	0.029553	0.000823	0.7201		BAI1-associated protein 3 OS=Mus musculus GN=Baiap3 PE=2 SV=3
m.11340	Q03376	4	3	0	5	3	5	0.758	1.6848	0	0	0.658235		Balbiani ring protein 3 OS=Chironomus tentans GN=BR3 PE=2 SV=1
m.5028	Q9WV92	71	52	78	75	73	77	0.35	3.5631	0	0	0.584032		Band 4.1-like protein 3 OS=Mus musculus GN=Epb41l3 PE=1 SV=1
m.923	Q9WV92	22	15	5	10	8	8	-0.26	-1.0251	1e-06	0.60959	0		Band 4.1-like protein 3 OS=Mus musculus GN=Epb41l3 PE=1 SV=1
m.18355	Q6P026	40	38	60	43	47	48	0.239	1.9825	0	0	0.639016		Barrier-to-autointegration factor OS=Danio rerio GN=banf1 PE=1 SV=1
m.19871	Q05793	2	0	0	0	0	0	-0.125	-0.1473	0.815196	0.659528	0.131136		Basement membrane-specific heparan sulfate proteoglycan core protein OS=Mus musculus GN=Hspg2 PE=1 SV=1
m.18359	Q6P2Z0	0	0	0	0	1	2	0.656	0.8	0.186229	0.006907	0.73361		Basic leucine zipper and W2 domain-containing protein 1 OS=Xenopus tropicalis GN=bzw1 PE=2 SV=1
m.13085	Q28740	8	5	2	6	7	8	0.609	1.7549	0	0	0.653406		Basigin OS=Oryctolagus cuniculus GN=BSG PE=2 SV=1
m.6625	P53563	0	0	0	1	0	0	0.153	0.1749	1	0.540518	0.57956		Bcl-2-like protein 1 OS=Rattus norvegicus GN=Bcl2l1 PE=1 SV=2
m.3341	A8XKV0	0	0	1	0	0	0	0.268	0.2981	0.990397	0.416278	0.677096		Beta carbonic anhydrase 1 OS=Caenorhabditis briggsae GN=bca-1 PE=3 SV=2
m.25784	Q22460	1	0	1	0	0	0	0.22	0.2499	0.995155	0.47087	0.645953		Beta carbonic anhydrase 1 OS=Caenorhabditis elegans GN=bca-1 PE=3 SV=1
m.9578	A8C9M0	64	193	44	181	171	179	0.805	11.7124	0	0	0.556836	Y (O->O)	Beta gamma crystallin isoform 10 (Fragment) OS=Montipora capitata PE=2 SV=1
m.15370	A8C9M0	88	45	45	72	70	66	0.391	3.8026	0	0	0.579564		Beta gamma crystallin isoform 10 (Fragment) OS=Montipora capitata PE=2 SV=1
m.3991	Q13884	1	2	0	7	4	3	1.54	2.6457	0	0	0.607766	Y (O->O)	Beta-1-syntrophin OS=Homo sapiens GN=SNTB1 PE=1 SV=3
m.10820	Q8BHT6	0	0	1	0	0	0	0.182	0.2031	0.999998	0.516605	0.607279		Beta-1,3-glucosyltransferase OS=Mus musculus GN=B3galtl PE=2 SV=3
m.869	Q6L8S8	0	0	0	0	0	0	0.221	0.2604	0.994066	0.459597	0.653443		Beta-1,4-N-acetylgalactosaminyltransferase 3 OS=Mus musculus GN=B4galnt3 PE=2 SV=1
m.2503	Q13425	0	1	0	0	0	0	0.113	0.1274	1	0.574677	0.525139		Beta-2-syntrophin OS=Homo sapiens GN=SNTB2 PE=1 SV=1
m.12825	P26818	0	0	1	1	0	0	0.154	0.1746	1	0.540758	0.579247		Beta-adrenergic receptor kinase 2 OS=Bos taurus GN=ADRBK2 PE=2 SV=1
m.4879	Q10651	1	0	0	0	0	0	0.197	0.2105	0.999295	0.50987	0.613998		Beta-amyloid-like protein OS=Caenorhabditis elegans GN=apl-1 PE=1 SV=2
m.17509	Q4R562	16	11	9	11	12	10	0.169	0.6661	0.559196	0.035878	0.743834		Beta-arrestin-1 OS=Macaca fascicularis GN=ARRB1 PE=2 SV=1
m.7890	Q9CWL8	0	0	0	0	0	0	0.288	0.3367	0.985933	0.367966	0.696595		Beta-catenin-like protein 1 OS=Mus musculus GN=Ctnnbl1 PE=2 SV=1
m.3257	Q58D55	0	0	0	0	0	0	0.164	0.1835	1	0.53352	0.588371		Beta-galactosidase OS=Bos taurus GN=GLB1 PE=2 SV=1
m.4991	Q58D55	1	0	0	0	0	0	0.106	0.1258	1	0.575699	0.523137		Beta-galactosidase OS=Bos taurus GN=GLB1 PE=2 SV=1
m.657	Q58D55	46	36	47	10	11	11	-1.164	-5.7191	0	0.559656	0	Y (N->O)	Beta-galactosidase OS=Bos taurus GN=GLB1 PE=2 SV=1
m.13436	P23780	22	13	22	13	10	8	-0.39	-1.8427	0	0.583665	0		Beta-galactosidase OS=Mus musculus GN=Glb1 PE=2 SV=1
m.2736	P07686	4	0	0	4	4	4	0.935	1.8573	0	0	0.646684		Beta-hexosaminidase subunit beta OS=Homo sapiens GN=HEXB PE=1 SV=3
m.13513	O00462	0	1	1	2	3	3	1.241	1.6918	0	0	0.657745		Beta-mannosidase OS=Homo sapiens GN=MANBA PE=1 SV=3
m.16309	Q5RBM6	10	7	3	6	3	3	-0.314	-0.8909	2.1e-05	0.616307	1e-06		Beta-ureidopropionase OS=Pongo abelii GN=UPB1 PE=2 SV=1
m.2882	Q9I993	2	0	0	0	0	0	-0.146	-0.1857	0.716559	0.660977	0.09388		Beta,beta-carotene 15,15_-monooxygenase OS=Gallus gallus GN=BCMO1 PE=1 SV=1
m.14739	Q5I597	20	10	10	8	9	12	-0.081	-0.3537	0.218006	0.654483	0.014577		Betaine--homocysteine S-methyltransferase 1 OS=Bos taurus GN=BHMT PE=2 SV=1
m.5618	Q32LQ4	16	17	1	4	4	2	-1.037	-2.9493	0	0.570253	0	Y (N->O)	Betaine--homocysteine S-methyltransferase 1 OS=Danio rerio GN=bhmt PE=2 SV=1
m.9927	Q27128	5	0	1	0	0	0	-0.739	-0.9743	3e-06	0.612027	0		Bifunctional 3_-phosphoadenosine 5_-phosphosulfate synthase OS=Urechis caupo PE=2 SV=1
m.24964	P07814	19	19	7	25	22	21	0.655	3.5249	0	0	0.584746	Y (O->O)	Bifunctional glutamate/proline--tRNA ligase OS=Homo sapiens GN=EPRS PE=1 SV=5
m.3251	Q8CGC7	3	6	6	15	16	12	1.285	4.359	0	0	0.571281	Y (O->O)	Bifunctional glutamate/proline--tRNA ligase OS=Mus musculus GN=Eprs PE=1 SV=4
m.9389	Q8VIJ5	0	0	1	0	0	0	0.198	0.2203	0.998288	0.500664	0.622537		Bifunctional protein NCOAT OS=Rattus norvegicus GN=Mgea5 PE=1 SV=1
m.10974	P31335	14	10	6	10	13	13	0.416	1.6249	0	0	0.662489		Bifunctional purine biosynthesis protein PURH OS=Gallus gallus GN=ATIC PE=1 SV=1
m.15526	Q9CY64	7	6	3	8	10	8	0.705	2.2059	0	0	0.626736	Y (O->O)	Biliverdin reductase A OS=Mus musculus GN=Blvra PE=2 SV=1
m.29180	Q0VFD8	0	0	1	0	0	0	0.187	0.2096	0.999445	0.5107	0.613194		Biogenesis of lysosome-related organelles complex 1 subunit 1 OS=Xenopus tropicalis GN=bloc1s1 PE=2 SV=1
m.4397	A7RZS0	1	1	0	0	0	0	0.226	0.2676	0.993244	0.451659	0.658343		Biogenesis of lysosome-related organelles complex 1 subunit 2 OS=Nematostella vectensis GN=bloc1s2 PE=3 SV=1
m.11687	Q8VED2	2	0	0	1	0	0	-0.164	-0.2098	0.645301	0.661128	0.074755		Biogenesis of lysosome-related organelles complex 1 subunit 4 OS=Mus musculus GN=Bloc1s4 PE=1 SV=1
m.11700	Q566N0	0	0	0	2	0	2	0.798	1.0524	0.004492	0.000112	0.709443		Bis(5_-adenosyl)-triphosphatase enpp4 OS=Danio rerio GN=enpp4 PE=2 SV=1
m.13634	Q0VA77	0	0	0	0	0	0	0.138	0.161	1	0.551292	0.564643		Bis(5_-adenosyl)-triphosphatase enpp4 OS=Xenopus tropicalis GN=enpp4 PE=2 SV=1
m.32066	P42674	5	0	0	0	0	0	-0.761	-1.0186	1e-06	0.609895	0		Blastula protease 10 OS=Paracentrotus lividus GN=BP10 PE=2 SV=1
m.940	P87362	16	11	15	26	27	24	0.84	4.4913	0	0	0.569778	Y (O->O)	Bleomycin hydrolase OS=Gallus gallus GN=BLMH PE=1 SV=1
m.17789	Q8BGS2	0	1	0	1	1	2	0.498	0.6095	0.722093	0.063966	0.745531		BolA-like protein 2 OS=Mus musculus GN=Bola2 PE=1 SV=1
m.11447	Q53S33	1	1	1	0	0	0	0.205	0.2373	0.996357	0.483914	0.63641		BolA-like protein 3 OS=Homo sapiens GN=BOLA3 PE=1 SV=1
m.9177	P13497	3	0	0	0	0	0	-0.452	-0.5524	0.01542	0.638588	0.000741		Bone morphogenetic protein 1 OS=Homo sapiens GN=BMP1 PE=1 SV=2
m.13833	Q9BUH8	0	0	0	2	2	0	0.743	1.0338	0.006274	0.000158	0.711181		Brain-enriched guanylate kinase-associated protein OS=Homo sapiens GN=BEGAIN PE=1 SV=1
m.12175	A7SLW1	13	11	6	14	15	10	0.502	2.0457	0	0	0.635363	Y (O->O)	Branched-chain-amino-acid aminotransferase OS=Nematostella vectensis GN=v1g246094 PE=3 SV=1
m.2244	O46382	1	0	0	2	1	0	0.449	0.5841	0.782689	0.080961	0.745446		Brefeldin A-inhibited guanine nucleotide-exchange protein 1 OS=Bos taurus GN=ARFGEF1 PE=1 SV=1
m.9956	A4IIL4	1	2	0	1	0	1	-0.136	-0.1716	0.755081	0.660631	0.106577		BRO1 domain-containing protein BROX OS=Xenopus tropicalis GN=brox PE=2 SV=1
m.129	Q9BWV1	5	2	0	7	6	7	1.194	2.8295	0	0	0.601557	Y (O->O)	Brother of CDO OS=Homo sapiens GN=BOC PE=1 SV=1
m.18878	Q6INU2	0	0	0	0	0	0	0.146	0.1739	1	0.541315	0.578514		BSD domain-containing protein 1-A OS=Xenopus laevis GN=bsdc1-a PE=2 SV=1
m.12908	Q3URF8	0	0	0	0	1	0	0.111	0.1237	1	0.577029	0.520494		BTB/POZ domain-containing protein KCTD21 OS=Mus musculus GN=Kctd21 PE=2 SV=1
m.19674	Q3URF8	20	7	0	22	21	17	1.001	4.3445	0	0	0.571452	Y (O->O)	BTB/POZ domain-containing protein KCTD21 OS=Mus musculus GN=Kctd21 PE=2 SV=1
m.19764	Q3URF8	4	0	1	1	0	1	-0.571	-0.718	0.00084	0.626565	3.3e-05		BTB/POZ domain-containing protein KCTD21 OS=Mus musculus GN=Kctd21 PE=2 SV=1
m.21346	Q3URF8	0	0	3	0	0	0	-0.359	-0.4624	0.05847	0.64587	0.00316		BTB/POZ domain-containing protein KCTD21 OS=Mus musculus GN=Kctd21 PE=2 SV=1
m.5451	Q3URF8	0	0	0	1	0	0	0.254	0.2989	0.99029	0.415313	0.677546		BTB/POZ domain-containing protein KCTD21 OS=Mus musculus GN=Kctd21 PE=2 SV=1
m.30989	A6H6X4	1	0	0	0	1	0	0.241	0.274	0.992806	0.444468	0.662543		BTB/POZ domain-containing protein KCTD4 OS=Bos taurus GN=KCTD4 PE=2 SV=1
m.151	A5PKG7	7	7	5	6	6	6	0.178	0.5426	0.860743	0.115161	0.743881		BTB/POZ domain-containing protein KCTD5 OS=Bos taurus GN=KCTD5 PE=2 SV=1
m.5086	Q6DG99	0	0	0	3	1	0	0.689	0.9299	0.034486	0.000974	0.721086		BTB/POZ domain-containing protein KCTD6 OS=Danio rerio GN=kctd6 PE=2 SV=1
m.6713	Q6DG99	1	0	0	0	1	0	0.166	0.1911	1	0.52712	0.595894		BTB/POZ domain-containing protein KCTD6 OS=Danio rerio GN=kctd6 PE=2 SV=1
m.25763	Q5ZJP7	1	3	0	0	1	0	-0.44	-0.5388	0.019088	0.639666	0.000932		BTB/POZ domain-containing protein KCTD7 OS=Gallus gallus GN=KCTD7 PE=2 SV=1
m.2532	Q6ZWB6	0	1	2	2	4	4	1.165	1.7583	0	0	0.653176		BTB/POZ domain-containing protein KCTD8 OS=Homo sapiens GN=KCTD8 PE=2 SV=1
m.33899	Q922D8	3	2	1	7	6	11	1.628	3.5664	0	0	0.58397	Y (O->O)	C-1-tetrahydrofolate synthase, cytoplasmic OS=Mus musculus GN=Mthfd1 PE=1 SV=4
m.6795	P27653	6	1	1	9	11	6	1.49	3.6983	0	0	0.581501	Y (O->O)	C-1-tetrahydrofolate synthase, cytoplasmic OS=Rattus norvegicus GN=Mthfd1 PE=1 SV=3
m.34056	P27653	11	7	10	11	10	9	0.306	1.1564	0.0006	1.4e-05	0.699931		C-1-tetrahydrofolate synthase, cytoplasmic OS=Rattus norvegicus GN=Mthfd1 PE=1 SV=3
m.22539	P21158	5	7	1	4	6	3	0.235	0.5589	0.833475	0.100767	0.744725		C-factor OS=Myxococcus xanthus GN=csgA PE=1 SV=1
m.28770	P21158	5	3	7	5	6	3	0.157	0.3964	0.974987	0.288672	0.718886		C-factor OS=Myxococcus xanthus GN=csgA PE=1 SV=1
m.793	O60271	0	1	3	0	0	0	-0.389	-0.5155	0.027249	0.641536	0.00137		C-Jun-amino-terminal kinase-interacting protein 4 OS=Homo sapiens GN=SPAG9 PE=1 SV=4
m.27110	Q58A65	4	4	7	7	5	1	0.07	0.1783	1	0.537781	0.583081		C-Jun-amino-terminal kinase-interacting protein 4 OS=Mus musculus GN=Spag9 PE=1 SV=2
m.32357	Q9EQS3	7	9	9	7	9	8	0.182	0.6599	0.578513	0.038359	0.744128		C-Myc-binding protein OS=Mus musculus GN=Mycbp PE=2 SV=5
m.37859	Q9UBG0	2	0	3	2	4	3	0.632	1.2235	0.000145	3e-06	0.694003		C-type mannose receptor 2 OS=Homo sapiens GN=MRC2 PE=1 SV=2
m.29291	Q64449	0	1	0	1	0	0	0.235	0.2879	0.991384	0.428415	0.671174		C-type mannose receptor 2 OS=Mus musculus GN=Mrc2 PE=1 SV=3
m.29969	P05990	1	0	0	0	0	0	0.158	0.1862	1	0.53127	0.591073		CAD protein OS=Drosophila melanogaster GN=r PE=1 SV=3
m.10055	Q91437	1	0	1	0	1	1	0.118	0.1318	1	0.571822	0.530589		CAD protein OS=Squalus acanthias GN=CAD PE=2 SV=1
m.27468	Q91437	0	0	0	1	0	0	0.239	0.2624	0.993945	0.457409	0.654824		CAD protein OS=Squalus acanthias GN=CAD PE=2 SV=1
m.16226	P33450	0	0	1	0	0	0	0.143	0.1709	1	0.543686	0.575351		Cadherin-related tumor suppressor OS=Drosophila melanogaster GN=ft PE=1 SV=3
m.1582	P41044	1	0	4	5	3	5	1.045	2.1236	0	0	0.631053	Y (O->O)	Calbindin-32 OS=Drosophila melanogaster GN=Cbp53E PE=2 SV=1
m.15573	P63100	6	5	2	6	6	4	0.426	1.1193	0.001264	3e-05	0.703283		Calcineurin subunit B type 1 OS=Rattus norvegicus GN=Ppp3r1 PE=1 SV=2
m.9591	Q8CGZ0	0	0	0	0	0	0	0.135	0.1538	1	0.556615	0.556589		Calcium homeostasis endoplasmic reticulum protein OS=Mus musculus GN=Cherp PE=1 SV=1
m.8730	Q9UJS0	2	0	3	2	4	4	0.768	1.503	0	0	0.671457		Calcium-binding mitochondrial carrier protein Aralar2 OS=Homo sapiens GN=SLC25A13 PE=1 SV=2
m.30602	Q9Y376	8	8	5	8	5	10	0.317	1.0206	0.007912	0.000202	0.712421		Calcium-binding protein 39 OS=Homo sapiens GN=CAB39 PE=1 SV=1
m.9935	Q9Y2V2	1	2	8	2	0	0	-0.921	-1.4514	0	0.593262	0		Calcium-regulated heat stable protein 1 OS=Homo sapiens GN=CARHSP1 PE=1 SV=2
m.4593	Q7PPA5	0	0	0	3	0	2	0.956	1.316	1.8e-05	0	0.686157		Calcium-transporting ATPase sarcoplasmic/endoplasmic reticulum type OS=Anopheles gambiae GN=Ca-P60A PE=3 SV=5
m.16132	Q8BW96	1	3	2	3	1	1	0.068	0.1051	1	0.588223	0.496288		Calcium/calmodulin-dependent protein kinase type 1D OS=Mus musculus GN=Camk1d PE=1 SV=2
m.29844	Q00168	0	2	3	0	0	0	-0.56	-0.7658	0.000325	0.623511	1.2e-05		Calcium/calmodulin-dependent protein kinase type II alpha chain OS=Drosophila melanogaster GN=CaMKII PE=1 SV=1
m.7561	Q2HJF7	5	7	3	8	5	7	0.567	1.6284	0	0	0.662238		Calcium/calmodulin-dependent protein kinase type II subunit delta OS=Bos taurus GN=CAMK2D PE=2 SV=1
m.5087	Q16566	2	2	0	2	3	2	0.663	1.0293	0.006794	0.000172	0.711604		Calcium/calmodulin-dependent protein kinase type IV OS=Homo sapiens GN=CAMK4 PE=1 SV=1
m.1936	Q3T168	2	2	1	5	3	4	1.147	2.0134	0	0	0.637213	Y (O->O)	Calcyclin-binding protein OS=Bos taurus GN=CACYBP PE=2 SV=1
m.423	Q6P8Y1	34	37	25	41	38	40	0.453	3.3067	0	0	0.588975		Calcyphosin-like protein OS=Mus musculus GN=Capsl PE=2 SV=4
m.28422	P02599	8	5	13	18	15	15	0.85	3.5561	0	0	0.584163	Y (O->O)	Calmodulin OS=Dictyostelium discoideum GN=calA PE=1 SV=3
m.30968	Q40302	20	10	13	13	10	11	0.008	0.0365	1	0.621114	0.396316		Calmodulin OS=Macrocystis pyrifera PE=2 SV=3
m.26650	Q95NR9	7	2	11	6	6	7	0.158	0.4746	0.937848	0.18777	0.736601		Calmodulin OS=Metridium senile PE=1 SV=3
m.26379	Q9U6D3	1	7	4	2	2	5	-0.083	-0.1843	0.720419	0.660951	0.095089		Calmodulin OS=Myxine glutinosa PE=2 SV=3
m.9891	Q8X187	10	14	18	18	14	16	0.375	1.7686	0	0	0.652483		Calmodulin OS=Paxillus involutus GN=calA PE=2 SV=3
m.1060	P62184	2	4	1	4	8	5	1.204	2.5481	0	0	0.611442	Y (O->O)	Calmodulin OS=Renilla reniformis PE=1 SV=2
m.35379	A8CEP3	2	0	0	0	0	0	-0.127	-0.1498	0.809402	0.659673	0.128453		Calmodulin OS=Saccharina japonica GN=cam PE=2 SV=1
m.25352	P62155	0	0	1	1	0	1	0.161	0.1841	1	0.533022	0.588974		Calmodulin OS=Xenopus laevis GN=calm1 PE=1 SV=2
m.19151	Q9XZP2	85	74	84	34	34	32	-0.642	-5.2574	0	0.560643	0	Y (N->O)	Calmodulin-2 OS=Branchiostoma floridae GN=CAM2 PE=2 SV=4
m.395	P35565	1	2	0	8	10	8	2.205	4.0197	0	0	0.575848	Y (O->O)	Calnexin OS=Rattus norvegicus GN=Canx PE=1 SV=1
m.12732	O35920	75	69	51	68	66	69	0.267	2.54	0	0	0.611759		Calpain-9 OS=Rattus norvegicus GN=Capn9 PE=2 SV=2
m.15686	Q32L92	0	1	1	0	0	0	0.252	0.2845	0.991762	0.432396	0.669124		Calponin-3 OS=Bos taurus GN=CNN3 PE=2 SV=1
m.23685	P14211	74	195	121	108	116	108	0.076	1.0276	0.007	0.000177	0.711763		Calreticulin OS=Mus musculus GN=Calr PE=1 SV=1
m.4998	Q3ZBY3	9	11	5	8	6	4	-0.115	-0.3714	0.18058	0.653164	0.011557		Calretinin OS=Bos taurus GN=CALB2 PE=2 SV=1
m.5862	Q08331	15	25	21	15	10	7	-0.427	-1.8862	0	0.582843	0		Calretinin OS=Mus musculus GN=Calb2 PE=1 SV=3
m.18531	P07221	1	2	0	3	3	4	1.164	1.9819	0	0	0.639052		Calsequestrin-1 OS=Oryctolagus cuniculus GN=CASQ1 PE=1 SV=1
m.886	Q6Q0N0	0	0	0	0	0	0	0.203	0.228	0.99745	0.4932	0.628966		Calsyntenin-1 OS=Rattus norvegicus GN=Clstn1 PE=2 SV=1
m.22282	Q3T0K1	12	24	70	10	14	9	-0.946	-4.8265	0	0.561601	0	Y (N->O)	Calumenin OS=Bos taurus GN=CALU PE=2 SV=1
m.21000	Q6XLQ7	27	26	33	30	34	36	0.389	2.4872	0	0	0.613876		Calumenin OS=Oryctolagus cuniculus GN=CALU PE=1 SV=2
m.17598	B5X186	2	0	0	0	0	0	-0.092	-0.1181	0.875455	0.657239	0.16506		Calumenin-A OS=Salmo salar GN=calua PE=2 SV=1
m.26907	Q7SXV9	10	15	3	18	17	17	0.861	3.6154	0	0	0.583054	Y (O->O)	Calumenin-B OS=Danio rerio GN=calub PE=2 SV=1
m.17599	Q7SXV9	0	0	0	0	0	0	0.195	0.2306	0.997204	0.490633	0.631083		Calumenin-B OS=Danio rerio GN=calub PE=2 SV=1
m.17527	P05132	1	2	0	0	0	1	-0.152	-0.1878	0.710812	0.661012	0.092086		cAMP-dependent protein kinase catalytic subunit alpha OS=Mus musculus GN=Prkaca PE=1 SV=3
m.20924	Q5REL1	16	19	9	13	14	11	0.085	0.383	0.978229	0.306668	0.714623		cAMP-dependent protein kinase type I-alpha regulatory subunit OS=Pongo abelii GN=PRKAR1A PE=2 SV=2
m.31593	Q26619	0	0	0	0	0	0	0.235	0.2725	0.992917	0.446165	0.661572		cAMP-dependent protein kinase type II regulatory subunit OS=Strongylocentrotus purpuratus PE=2 SV=1
m.5411	P79145	1	1	4	3	4	2	0.628	1.1765	0.000396	9e-06	0.698137		cAMP-responsive element modulator OS=Canis familiaris GN=CREM PE=2 SV=2
m.24205	O42184	1	0	0	0	0	0	0.132	0.1602	1	0.551892	0.563758		CAP-Gly domain-containing linker protein 1 OS=Gallus gallus GN=CLIP1 PE=2 SV=1
m.35827	Q9UDT6	2	0	0	0	0	0	-0.051	-0.0602	0.956505	0.648971	0.244806		CAP-Gly domain-containing linker protein 2 OS=Homo sapiens GN=CLIP2 PE=1 SV=1
m.6414	Q60865	11	12	9	10	12	12	0.288	1.1706	0.000448	1e-05	0.698662		Caprin-1 OS=Mus musculus GN=Caprin1 PE=1 SV=2
m.23962	P31327	4	0	1	4	4	6	1.066	2.2205	0	0	0.625997	Y (O->O)	Carbamoyl-phosphate synthase [ammonia], mitochondrial OS=Homo sapiens GN=CPS1 PE=1 SV=2
m.31416	Q91293	0	0	1	0	0	0	0.282	0.3108	0.989021	0.400771	0.684005		Carbamoyl-phosphate synthase [ammonia], mitochondrial OS=Lithobates catesbeiana PE=2 SV=1
m.241	Q7M316	0	0	0	5	8	3	2.074	3.1424	0	0	0.592717	Y (O->O)	Carbonic anhydrase 1 OS=Gorilla gorilla gorilla GN=CA1 PE=3 SV=3
m.5250	P00921	43	43	22	13	19	13	-0.65	-3.5718	0	0.566182	0	Y (N->O)	Carbonic anhydrase 2 OS=Bos taurus GN=CA2 PE=1 SV=3
m.9279	P00920	8	6	1	0	0	0	-1.502	-2.3139	0	0.57612	0	Y (N->O)	Carbonic anhydrase 2 OS=Mus musculus GN=Ca2 PE=1 SV=4
m.1033	Q9ERQ8	0	0	0	3	3	0	1.085	1.5902	0	0	0.665001		Carbonic anhydrase 7 OS=Mus musculus GN=Ca7 PE=1 SV=2
m.60	Q9ERQ8	0	0	1	8	4	5	2.089	3.043	0	0	0.595306	Y (O->O)	Carbonic anhydrase 7 OS=Mus musculus GN=Ca7 PE=1 SV=2
m.20	Q92051	0	0	0	0	0	0	0.289	0.3236	0.987507	0.384739	0.69047		Carbonic anhydrase OS=Danio rerio GN=cahz PE=1 SV=2
m.19768	P16152	9	8	4	6	4	5	-0.112	-0.3047	0.345388	0.657755	0.026769		Carbonyl reductase [NADPH] 1 OS=Homo sapiens GN=CBR1 PE=1 SV=3
m.11819	P47844	5	2	5	9	7	4	0.711	1.8512	0	0	0.647072		Carbonyl reductase [NADPH] 1 OS=Oryctolagus cuniculus GN=CBR1 PE=2 SV=2
m.7588	P48052	9	8	12	4	0	1	-1.419	-3.139	0	0.568821	0	Y (N->O)	Carboxypeptidase A2 OS=Homo sapiens GN=CPA2 PE=1 SV=3
m.739	P83852	1	0	1	0	0	0	0.18	0.2051	0.999926	0.514804	0.609119		Carboxypeptidase D (Fragment) OS=Lophonetta specularioides GN=CPD PE=1 SV=1
m.132	P84875	3	5	4	6	6	6	0.624	1.5579	0	0	0.667369		Carboxypeptidase inhibitor SmCI OS=Sabellastarte magnifica PE=1 SV=1
m.15449	Q6GQ29	2	2	0	3	5	5	1.225	2.2606	0	0	0.624007	Y (O->O)	Carboxypeptidase Q OS=Xenopus laevis GN=cpq PE=2 SV=1
m.12185	P52826	14	4	1	6	9	10	0.51	1.6415	0	0	0.6613		Carnitine O-acetyltransferase OS=Columba livia GN=CRAT PE=1 SV=1
m.6781	P97742	1	0	0	0	0	1	0.18	0.2039	0.999979	0.515886	0.608017		Carnitine O-palmitoyltransferase 1, liver isoform OS=Mus musculus GN=Cpt1a PE=1 SV=4
m.20009	P23786	0	1	0	1	0	0	0.219	0.2547	0.994653	0.46576	0.649429		Carnitine O-palmitoyltransferase 2, mitochondrial OS=Homo sapiens GN=CPT2 PE=1 SV=2
m.34443	R4IW63	0	0	0	0	0	0	0.169	0.1845	1	0.53269	0.589375		CARP3 OS=Stylophora pistillata GN=g12678 PE=4 SV=1
m.14949	O76484	0	1	0	1	0	0	0.267	0.3085	0.989335	0.403611	0.682791		Casein kinase II subunit alpha OS=Spodoptera frugiperda PE=2 SV=1
m.116	Q91398	0	0	0	1	1	0	0.185	0.2135	0.998762	0.507086	0.616653		Casein kinase II subunit beta OS=Danio rerio GN=csnk2b PE=2 SV=1
m.9740	L8M1Y0	0	0	0	0	0	0	0.12	0.1464	1	0.561905	0.548074		Caspase domain-containing protein OS=Xenococcus sp. PCC 7305 GN=Xen7305DRAFT_00036030 PE=4 SV=1
m.1168	Q98943	2	1	1	1	3	2	0.605	0.8618	0.089334	0.002841	0.727705		Caspase-2 OS=Gallus gallus GN=CASP2 PE=2 SV=2
m.26880	Q98943	19	8	5	13	12	13	0.402	1.5797	0	0	0.665768		Caspase-2 OS=Gallus gallus GN=CASP2 PE=2 SV=2
m.15058	Q08DY9	1	0	0	0	0	0	0.08	0.091	1	0.596023	0.477023		Caspase-3 OS=Bos taurus GN=CASP3 PE=2 SV=1
m.8870	Q60431	20	26	29	16	12	14	-0.352	-1.871	0	0.583126	0		Caspase-3 OS=Mesocricetus auratus GN=CASP3 PE=2 SV=1
m.13659	O89110	0	0	2	3	2	2	0.845	1.3164	1.7e-05	0	0.686124		Caspase-8 OS=Mus musculus GN=Casp8 PE=1 SV=1
m.6201	O89110	3	1	0	0	0	0	-0.341	-0.4108	0.114339	0.650075	0.006733		Caspase-8 OS=Mus musculus GN=Casp8 PE=1 SV=1
m.15220	P17336	7	8	1	12	17	11	1.175	3.9912	0	0	0.5763	Y (O->O)	Catalase OS=Drosophila melanogaster GN=Cat PE=1 SV=2
m.347	P17336	61	122	45	89	81	84	0.345	3.7072	0	0	0.581334		Catalase OS=Drosophila melanogaster GN=Cat PE=1 SV=2
m.2212	B7ZC77	8	4	3	5	3	5	0.085	0.2127	0.998856	0.507831	0.615949		Catenin alpha-2 OS=Danio rerio GN=Ctnna2 PE=3 SV=1
m.5266	P35224	2	0	1	0	0	2	0.132	0.1767	1	0.539074	0.58143		Catenin beta OS=Urechis caupo PE=2 SV=1
m.28497	Q9UQB3	1	0	0	0	0	0	0.188	0.2054	0.999907	0.514533	0.609393		Catenin delta-2 OS=Homo sapiens GN=CTNND2 PE=1 SV=3
m.5062	P00787	34	12	25	14	11	11	-0.452	-2.2367	0	0.577175	0		Cathepsin B OS=Rattus norvegicus GN=Ctsb PE=1 SV=2
m.5535	P43509	10	7	19	5	6	5	-0.581	-1.9835	0	0.581125	0		Cathepsin B-like cysteine proteinase 5 OS=Caenorhabditis elegans GN=cpr-5 PE=2 SV=1
m.9972	Q95029	24	19	33	10	11	9	-0.716	-3.4958	0	0.566623	0	Y (N->O)	Cathepsin L OS=Drosophila melanogaster GN=Cp1 PE=2 SV=2
m.28519	Q26636	9	5	14	13	17	15	0.715	2.8349	0	0	0.601387	Y (O->O)	Cathepsin L OS=Sarcophaga peregrina PE=1 SV=1
m.386	Q26636	24	12	24	27	27	26	0.53	3.0848	0	0	0.594189	Y (O->O)	Cathepsin L OS=Sarcophaga peregrina PE=1 SV=1
m.15281	Q26636	12	14	5	8	5	8	-0.163	-0.5541	0.015011	0.638454	0.00072		Cathepsin L OS=Sarcophaga peregrina PE=1 SV=1
m.23454	Q26636	60	39	73	66	75	68	0.437	4.1617	0	0	0.573772		Cathepsin L OS=Sarcophaga peregrina PE=1 SV=1
m.23573	Q26636	0	0	0	0	2	0	0.49	0.6011	0.743314	0.069265	0.745569		Cathepsin L OS=Sarcophaga peregrina PE=1 SV=1
m.5150	Q26534	19	11	17	11	14	12	-0.013	-0.0586	0.958099	0.648663	0.2472		Cathepsin L OS=Schistosoma mansoni GN=CL1 PE=2 SV=1
m.9872	P43234	0	0	0	0	0	0	0.123	0.1413	1	0.565448	0.542071		Cathepsin O OS=Homo sapiens GN=CTSO PE=2 SV=1
m.580	P05689	54	57	62	57	47	51	0.123	1.1174	0.001313	3.1e-05	0.703456		Cathepsin Z OS=Bos taurus GN=CTSZ PE=2 SV=2
m.4337	Q9LP51	1	0	0	0	0	0	0.115	0.1249	1	0.576271	0.522006		CBL-interacting serine/threonine-protein kinase 18 OS=Arabidopsis thaliana GN=CIPK18 PE=1 SV=1
m.22497	A5YKK6	0	0	0	0	0	0	0.141	0.1611	1	0.551217	0.564753		CCR4-NOT transcription complex subunit 1 OS=Homo sapiens GN=CNOT1 PE=1 SV=2
m.1020	Q6ZQ08	0	1	0	1	0	0	0.143	0.1686	1	0.545481	0.5729		CCR4-NOT transcription complex subunit 1 OS=Mus musculus GN=Cnot1 PE=1 SV=2
m.3659	Q6YHK3	0	0	0	0	0	0	0.266	0.319	0.988198	0.390545	0.688203		CD109 antigen OS=Homo sapiens GN=CD109 PE=1 SV=2
m.24267	Q9CWK3	0	0	0	0	0	0	0.15	0.1782	1	0.537862	0.582978		CD2 antigen cytoplasmic tail-binding protein 2 OS=Mus musculus GN=Cd2bp2 PE=1 SV=1
m.5042	Q91ZW7	9	1	9	2	2	2	-0.984	-1.986	0	0.581083	0		CD209 antigen-like protein E OS=Mus musculus GN=Cd209e PE=2 SV=1
m.5908	P28648	1	1	0	0	0	0	0.139	0.1754	1	0.540118	0.580081		CD63 antigen OS=Rattus norvegicus GN=Cd63 PE=1 SV=2
m.4865	Q5U3Q6	19	25	19	29	30	31	0.585	3.6786	0	0	0.58187	Y (O->O)	Cdc42-interacting protein 4 homolog OS=Danio rerio GN=trip10 PE=2 SV=1
m.9193	C3ZWH9	0	0	0	2	2	2	0.955	1.3191	1.6e-05	0	0.685901		CDGSH iron-sulfur domain-containing protein 2 homolog A OS=Branchiostoma floridae GN=BRAFLDRAFT_285975 PE=3 SV=1
m.6025	Q8CFN2	34	13	6	41	25	15	0.683	3.7916	0	0	0.579765	Y (O->O)	Cell division control protein 42 homolog OS=Rattus norvegicus GN=Cdc42 PE=1 SV=2
m.6999	Q32LE3	3	0	3	0	1	3	-0.141	-0.2446	0.5344	0.660516	0.052525		Centrin-1 OS=Bos taurus GN=CETN1 PE=2 SV=1
m.631	O15182	2	1	1	1	2	2	0.414	0.562	0.827508	0.098169	0.744851		Centrin-3 OS=Homo sapiens GN=CETN3 PE=2 SV=2
m.12733	P00516	7	7	6	9	3	4	0.05	0.1451	1	0.562816	0.546555		cGMP-dependent protein kinase 1 OS=Bos taurus GN=PRKG1 PE=1 SV=2
m.5680	Q7ZVB1	0	0	1	0	0	0	0.096	0.1114	1	0.584548	0.504645		Charged multivesicular body protein 1b OS=Danio rerio GN=chmp1b PE=2 SV=1
m.9566	Q7ZW25	16	8	12	8	9	10	-0.077	-0.2896	0.39071	0.658608	0.031949		Charged multivesicular body protein 2a OS=Danio rerio GN=chmp2a PE=2 SV=1
m.24310	Q6NRM7	3	2	1	3	3	3	0.648	1.2777	4.3e-05	1e-06	0.689356		Charged multivesicular body protein 3 OS=Xenopus laevis GN=chmp3 PE=2 SV=3
m.17653	Q6GL11	14	14	18	15	18	17	0.308	1.4257	1e-06	0	0.677367		Charged multivesicular body protein 4b OS=Xenopus tropicalis GN=chmp4b PE=2 SV=1
m.23626	Q4QQV8	5	6	4	2	2	5	-0.301	-0.6814	0.00168	0.629029	6.9e-05		Charged multivesicular body protein 5 OS=Rattus norvegicus GN=Chmp5 PE=2 SV=1
m.26093	Q96FZ7	4	2	1	7	4	3	0.951	2.0645	0	0	0.634304	Y (O->O)	Charged multivesicular body protein 6 OS=Homo sapiens GN=CHMP6 PE=1 SV=3
m.32852	A0JPQ9	1	0	0	2	3	3	1.247	1.7045	0	0	0.656861		Chitinase domain-containing protein 1 OS=Rattus norvegicus GN=Chid1 PE=2 SV=2
m.33851	Q13231	12	12	2	0	0	0	-2.089	-3.2472	0	0.568113	0	Y (N->O)	Chitotriosidase-1 OS=Homo sapiens GN=CHIT1 PE=1 SV=1
m.1249	Q9Z1Q5	77	43	64	65	45	39	0.03	0.2574	0.994156	0.462853	0.651344		Chloride intracellular channel protein 1 OS=Mus musculus GN=Clic1 PE=1 SV=3
m.20078	Q6UPE0	0	0	0	0	0	0	0.236	0.2594	0.994095	0.460685	0.652747		Choline dehydrogenase, mitochondrial OS=Rattus norvegicus GN=Chdh PE=1 SV=1
m.899	Q6GN42	1	1	0	2	2	2	0.931	1.301	2.5e-05	1e-06	0.687401		Choline transporter-like protein 4 OS=Xenopus laevis GN=slc44a4 PE=2 SV=1
m.7032	Q9Y5K3	0	0	0	0	0	0	0.176	0.2065	0.999823	0.513535	0.610396		Choline-phosphate cytidylyltransferase B OS=Homo sapiens GN=PCYT1B PE=1 SV=1
m.9604	P21927	6	30	2	0	0	0	-2.462	-3.6303	0	0.565851	0	Y (N->O)	Cholinesterase OS=Oryctolagus cuniculus GN=BCHE PE=2 SV=1
m.12533	WP_022274969	0	0	0	2	0	0	0.626	0.7857	0.216534	0.008387	0.734926		chondroitinase [Bacteroides finegoldii CAG:203]
m.13024	Q498T2	2	0	1	3	3	3	1.157	1.8881	0	0	0.644742		Chromatin target of PRMT1 protein OS=Rattus norvegicus GN=Chtop PE=2 SV=1
m.11346	51839299	0	0	0	2	0	1	0.52	0.632	0.661171	0.051274	0.745138		Chromosome undetermined SCAF6613, whole genome shotgun sequence OS=Tetraodon nigroviridis GN=GSTENG00003063001 PE=4 SV=1
m.17573	Q9UNI1	0	0	0	0	0	0	0.196	0.221	0.998182	0.499993	0.623132		Chymotrypsin-like elastase family member 1 OS=Homo sapiens GN=CELA1 PE=1 SV=2
m.19066	P08217	0	0	0	0	0	0	0.103	0.1201	1	0.579278	0.515921		Chymotrypsin-like elastase family member 2A OS=Homo sapiens GN=CELA2A PE=1 SV=1
m.8690	P08217	0	0	1	0	0	0	0.13	0.1523	1	0.557702	0.554882		Chymotrypsin-like elastase family member 2A OS=Homo sapiens GN=CELA2A PE=1 SV=1
m.948	P08861	25	34	37	22	19	21	-0.197	-1.2484	0	0.600182	0		Chymotrypsin-like elastase family member 3B OS=Homo sapiens GN=CELA3B PE=1 SV=3
m.711	P40313	1	0	0	0	0	0	0.247	0.2872	0.99148	0.429237	0.670755		Chymotrypsin-like protease CTRL-1 OS=Homo sapiens GN=CTRL PE=2 SV=1
m.9341	P40313	17	9	13	0	0	0	-2.466	-3.685	0	0.565552	0	Y (N->O)	Chymotrypsin-like protease CTRL-1 OS=Homo sapiens GN=CTRL PE=2 SV=1
m.23821	P04813	167	175	172	123	125	127	-0.08	-1.1622	0	0.603575	0		Chymotrypsinogen 2 OS=Canis familiaris GN=CTRB1 PE=2 SV=1
m.1409	P00766	0	0	0	0	0	0	0.168	0.207	0.999777	0.51308	0.61085		Chymotrypsinogen A OS=Bos taurus PE=1 SV=1
m.20767	P00766	0	0	0	0	0	0	0.172	0.1993	1	0.519989	0.603741		Chymotrypsinogen A OS=Bos taurus PE=1 SV=1
m.22424	P00767	9	5	1	3	0	1	-0.958	-1.7053	0	0.586542	0		Chymotrypsinogen B OS=Bos taurus PE=1 SV=1
m.2600	P00767	5	6	7	2	2	2	-0.959	-1.8795	0	0.582967	0		Chymotrypsinogen B OS=Bos taurus PE=1 SV=1
m.30104	Q6GPI1	7	3	7	6	7	6	0.333	0.9782	0.016182	0.00043	0.716441		Chymotrypsinogen B2 OS=Homo sapiens GN=CTRB2 PE=2 SV=2
m.29917	Q5I0K3	1	0	0	0	0	0	0.284	0.3289	0.987036	0.377996	0.693007		Citrate lyase subunit beta-like protein, mitochondrial OS=Rattus norvegicus GN=Clybl PE=2 SV=2
m.12229	Q7ZVY5	75	81	53	52	50	49	-0.087	-0.7763	0.000262	0.622865	1e-05		Citrate synthase, mitochondrial OS=Danio rerio GN=cs PE=2 SV=1
m.104	Q68FD5	131	128	123	135	120	104	0.173	2.3526	0	0	0.619674		Clathrin heavy chain 1 OS=Mus musculus GN=Cltc PE=1 SV=3
m.13516	P08081	22	10	19	19	19	17	0.297	1.4882	0	0	0.672574		Clathrin light chain A OS=Rattus norvegicus GN=Clta PE=1 SV=1
m.1850	Q9LIG0	8	9	3	0	0	0	-1.834	-2.7758	0	0.571703	0	Y (N->O)	Clavaminate synthase-like protein At3g21360 OS=Arabidopsis thaliana GN=At3g21360 PE=1 SV=1
m.10171	Q5XI29	0	0	0	0	0	0	0.165	0.1769	1	0.538913	0.581637		Cleavage and polyadenylation specificity factor subunit 7 OS=Rattus norvegicus GN=Cpsf7 PE=2 SV=1
m.16691	Q5R8K2	2	0	1	0	0	0	-0.139	-0.1727	0.752187	0.660665	0.105546		Cleavage stimulation factor subunit 1 OS=Pongo abelii GN=CSTF1 PE=2 SV=1
m.2349	Q8HXM1	0	0	0	0	0	1	0.166	0.2004	1	0.519014	0.604771		Cleavage stimulation factor subunit 2 OS=Bos taurus GN=CSTF2 PE=2 SV=1
m.808	Q80TV8	0	0	0	0	0	0	0.22	0.2454	0.995456	0.475588	0.642616		CLIP-associating protein 1 OS=Mus musculus GN=Clasp1 PE=1 SV=2
m.32444	A0JMD0	0	0	0	0	0	0	0.253	0.2843	0.991777	0.432629	0.669002		Clustered mitochondria protein homolog OS=Danio rerio GN=cluh PE=2 SV=1
m.26933	Q2HJ57	15	18	16	18	18	17	0.316	1.5999	0	0	0.664296		Coactosin-like protein OS=Bos taurus GN=COTL1 PE=2 SV=3
m.23801	P16295	0	0	0	1	0	2	0.502	0.606	0.731057	0.066136	0.745555		Coagulation factor IX (Fragment) OS=Cavia porcellus GN=F9 PE=2 SV=1
m.8454	O88783	0	0	0	0	0	0	0.224	0.253	0.994887	0.467579	0.648209		Coagulation factor V OS=Mus musculus GN=F5 PE=1 SV=1
m.18064	Q9GLP1	2	0	0	4	2	1	0.885	1.3301	1.3e-05	0	0.684996		Coagulation factor V OS=Sus scrofa GN=F5 PE=2 SV=1
m.35895	O18806	4	6	2	1	0	1	-1.26	-1.9195	0	0.582238	0		Coagulation factor VIII OS=Canis familiaris GN=F8 PE=2 SV=1
m.9571	O18806	0	0	0	0	0	0	0.26	0.27	0.993003	0.448977	0.659934		Coagulation factor VIII OS=Canis familiaris GN=F8 PE=2 SV=1
m.357	P00451	6	4	0	5	8	8	0.948	2.5678	0	0	0.610678	Y (O->O)	Coagulation factor VIII OS=Homo sapiens GN=F8 PE=1 SV=1
m.5870	P53621	23	12	7	18	10	14	0.227	0.9781	0.016209	0.000431	0.716451		Coatomer subunit alpha OS=Homo sapiens GN=COPA PE=1 SV=2
m.15290	Q5ZIA5	2	4	3	8	1	4	0.609	1.3345	1.1e-05	0	0.684636		Coatomer subunit beta OS=Gallus gallus GN=COPB1 PE=2 SV=1
m.16449	O55029	10	23	13	10	6	6	-0.53	-2.073	0	0.579656	0	Y (N->O)	Coatomer subunit beta_ OS=Mus musculus GN=Copb2 PE=2 SV=2
m.8932	P53619	19	15	24	17	20	19	0.189	0.991	0.013103	0.000344	0.715222		Coatomer subunit delta OS=Bos taurus GN=ARCN1 PE=1 SV=1
m.32107	Q60445	6	7	13	9	10	7	0.224	0.8461	0.108995	0.003588	0.729226		Coatomer subunit epsilon OS=Cricetulus griseus GN=COPE PE=2 SV=2
m.5315	Q9I8E6	13	22	12	21	22	23	0.57	2.9344	0	0	0.598373	Y (O->O)	Coatomer subunit gamma-2 OS=Takifugu rubripes GN=copg2 PE=3 SV=1
m.25041	Q5R5F2	17	16	12	23	20	26	0.671	3.3871	0	0	0.587358	Y (O->O)	Coatomer subunit zeta-1 OS=Pongo abelii GN=COPZ1 PE=2 SV=1
m.1044	Q29M42	0	0	0	0	0	1	0.213	0.2478	0.995221	0.47308	0.644405		Coiled-coil and C2 domain-containing protein 1-like OS=Drosophila pseudoobscura pseudoobscura GN=GA18377 PE=3 SV=2
m.12007	Q7T0S7	5	1	4	10	10	9	1.339	3.7494	0	0	0.580546	Y (O->O)	Coiled-coil domain-containing protein 104 OS=Xenopus laevis GN=ccdc104 PE=2 SV=1
m.34844	Q8R344	1	3	3	0	0	2	-0.345	-0.5187	0.025968	0.641277	0.001301		Coiled-coil domain-containing protein 12 OS=Mus musculus GN=Ccdc12 PE=2 SV=2
m.10484	Q68EY7	0	1	0	1	0	1	0.142	0.1716	1	0.543136	0.576093		Coiled-coil domain-containing protein 124-A OS=Xenopus laevis GN=ccdc124-a PE=2 SV=1
m.25260	A7RNG8	2	1	1	3	1	1	0.52	0.7785	0.232961	0.009233	0.735578		Coiled-coil domain-containing protein 22 homolog OS=Nematostella vectensis GN=v1g180167 PE=3 SV=1
m.7866	A7RNG8	2	2	1	0	0	0	-0.449	-0.5772	0.010344	0.636652	0.000482		Coiled-coil domain-containing protein 22 homolog OS=Nematostella vectensis GN=v1g180167 PE=3 SV=1
m.2805	Q6PBK1	0	0	0	0	0	0	0.174	0.2109	0.999223	0.509501	0.614354		Coiled-coil domain-containing protein 58 OS=Danio rerio GN=ccdc58 PE=2 SV=2
m.8023	Q6AY97	0	0	0	2	2	1	0.866	1.0359	0.006044	0.000152	0.710985		Coiled-coil domain-containing protein 91 OS=Rattus norvegicus GN=Ccdc91 PE=2 SV=1
m.26096	Q5ZKI4	0	1	0	0	0	0	0.163	0.1956	1	0.523237	0.600236		Coiled-coil domain-containing protein 93 OS=Gallus gallus GN=CCDC93 PE=2 SV=1
m.19949	Q640U7	0	0	0	1	1	0	0.126	0.1474	1	0.561201	0.549238		Coiled-coil domain-containing protein 93 OS=Xenopus tropicalis GN=ccdc93 PE=2 SV=1
m.14961	Q9D1L0	0	0	0	0	0	0	0.183	0.2161	0.9987	0.504651	0.618926		Coiled-coil-helix-coiled-coil-helix domain-containing protein 2, mitochondrial OS=Mus musculus GN=Chchd2 PE=2 SV=1
m.494	Q9PTX2	8	5	17	12	12	12	0.434	1.7109	0	0	0.656417		Cold-inducible RNA-binding protein OS=Lithobates catesbeiana GN=cirbp PE=2 SV=1
m.235	P08120	6	3	5	3	3	3	-0.239	-0.5408	0.018503	0.639506	0.000902		Collagen alpha-1(IV) chain OS=Drosophila melanogaster GN=Cg25C PE=2 SV=3
m.7357	Q28902	0	0	0	1	0	0	0.25	0.3104	0.989082	0.401266	0.683795		Collagen alpha-1(XII) chain (Fragment) OS=Oryctolagus cuniculus GN=COL12A1 PE=2 SV=1
m.20823	P13944	4	1	0	0	0	1	-0.559	-0.7507	0.000442	0.624456	1.7e-05		Collagen alpha-1(XII) chain OS=Gallus gallus GN=COL12A1 PE=1 SV=3
m.22205	Q99715	8	5	5	0	0	0	-1.647	-2.4654	0	0.574368	0	Y (N->O)	Collagen alpha-1(XII) chain OS=Homo sapiens GN=COL12A1 PE=1 SV=2
m.11048	P32018	0	0	0	0	0	0	0.135	0.1462	1	0.562046	0.54784		Collagen alpha-1(XIV) chain OS=Gallus gallus GN=COL14A1 PE=1 SV=2
m.36021	Q80X19	0	0	0	0	0	0	0.181	0.2139	0.998762	0.506713	0.617004		Collagen alpha-1(XIV) chain OS=Mus musculus GN=Col14a1 PE=2 SV=2
m.37935	Q923P0	1	0	0	0	0	0	0.174	0.2062	0.999849	0.513807	0.610123		Collagen alpha-1(XX) chain OS=Mus musculus GN=Col20a1 PE=2 SV=3
m.28439	Q17RW2	1	0	0	0	0	0	0.255	0.274	0.992806	0.444468	0.662543		Collagen alpha-1(XXIV) chain OS=Homo sapiens GN=COL24A1 PE=2 SV=2
m.5833	Q17RW2	8	2	3	1	2	1	-1.075	-1.7586	0	0.585371	0		Collagen alpha-1(XXIV) chain OS=Homo sapiens GN=COL24A1 PE=2 SV=2
m.3037	O42350	1	1	1	3	2	3	1.305	1.8027	0	0	0.650217		Collagen alpha-2(I) chain OS=Lithobates catesbeiana GN=COL1A2 PE=2 SV=1
m.5163	O42350	0	7	8	0	0	0	-1.591	-2.2747	0	0.576644	0	Y (N->O)	Collagen alpha-2(I) chain OS=Lithobates catesbeiana GN=COL1A2 PE=2 SV=1
m.10726	P02466	10	4	5	6	6	7	0.236	0.7263	0.372655	0.017939	0.739965		Collagen alpha-2(I) chain OS=Rattus norvegicus GN=Col1a2 PE=1 SV=3
m.12334	P02466	13	11	10	4	6	3	-0.749	-2.2375	0	0.577164	0	Y (N->O)	Collagen alpha-2(I) chain OS=Rattus norvegicus GN=Col1a2 PE=1 SV=3
m.159	P27393	0	0	0	0	0	0	0.148	0.159	1	0.552788	0.562427		Collagen alpha-2(IV) chain OS=Ascaris suum PE=2 SV=1
m.17582	A2AX52	9	6	4	6	4	4	-0.084	-0.2306	0.579581	0.660867	0.060742		Collagen alpha-4(VI) chain OS=Mus musculus GN=Col6a4 PE=1 SV=2
m.18376	A2AX52	0	0	0	2	0	1	0.438	0.5585	0.834251	0.101105	0.744708		Collagen alpha-4(VI) chain OS=Mus musculus GN=Col6a4 PE=1 SV=2
m.24493	A2AX52	11	1	6	6	6	6	0.223	0.6992	0.455401	0.024749	0.741909		Collagen alpha-4(VI) chain OS=Mus musculus GN=Col6a4 PE=1 SV=2
m.33619	A2AX52	4	1	0	2	3	1	0.213	0.3397	0.985666	0.364079	0.697931		Collagen alpha-4(VI) chain OS=Mus musculus GN=Col6a4 PE=1 SV=2
m.17619	A8TX70	10	8	2	5	3	3	-0.393	-1.034	1e-06	0.609175	0		Collagen alpha-5(VI) chain OS=Homo sapiens GN=COL6A5 PE=1 SV=1
m.17812	A8TX70	3	0	2	3	3	2	0.531	0.9262	0.036449	0.001035	0.721445		Collagen alpha-5(VI) chain OS=Homo sapiens GN=COL6A5 PE=1 SV=1
m.25703	A8TX70	4	3	1	0	1	0	-0.946	-1.293	0	0.598536	0		Collagen alpha-5(VI) chain OS=Homo sapiens GN=COL6A5 PE=1 SV=1
m.4371	A8TX70	2	1	0	2	0	0	0.216	0.3022	0.989721	0.411317	0.67938		Collagen alpha-5(VI) chain OS=Homo sapiens GN=COL6A5 PE=1 SV=1
m.7005	A8TX70	94	80	45	40	37	33	-0.438	-3.8088	0	0.564936	0		Collagen alpha-5(VI) chain OS=Homo sapiens GN=COL6A5 PE=1 SV=1
m.1576	A6H584	65	55	68	31	35	36	-0.381	-2.8908	0	0.570739	0		Collagen alpha-5(VI) chain OS=Mus musculus GN=Col6a5 PE=1 SV=3
m.27998	A6H584	20	17	4	6	4	3	-0.962	-2.8337	0	0.571219	0	Y (N->O)	Collagen alpha-5(VI) chain OS=Mus musculus GN=Col6a5 PE=1 SV=3
m.28082	A6H584	1	2	0	0	0	0	-0.139	-0.171	0.756665	0.660612	0.107143		Collagen alpha-5(VI) chain OS=Mus musculus GN=Col6a5 PE=1 SV=3
m.16910	A6NMZ7	34	16	12	12	7	6	-0.68	-2.8626	0	0.570975	0	Y (N->O)	Collagen alpha-6(VI) chain OS=Homo sapiens GN=COL6A6 PE=1 SV=2
m.28546	A6NMZ7	62	59	75	48	49	46	-0.089	-0.7971	0.00017	0.621608	6e-06		Collagen alpha-6(VI) chain OS=Homo sapiens GN=COL6A6 PE=1 SV=2
m.7375	A6NMZ7	5	8	3	4	5	7	0.239	0.6722	0.54025	0.033565	0.743523		Collagen alpha-6(VI) chain OS=Homo sapiens GN=COL6A6 PE=1 SV=2
m.13863	Q8C6K9	37	19	17	16	14	17	-0.202	-1.0523	0	0.608333	0		Collagen alpha-6(VI) chain OS=Mus musculus GN=Col6a6 PE=1 SV=2
m.5921	Q8C6K9	0	1	1	0	0	0	0.144	0.1756	1	0.539958	0.580289		Collagen alpha-6(VI) chain OS=Mus musculus GN=Col6a6 PE=1 SV=2
m.12924	Q96CG8	1	1	0	0	0	0	0.221	0.2602	0.994073	0.459815	0.653304		Collagen triple helix repeat-containing protein 1 OS=Homo sapiens GN=CTHRC1 PE=1 SV=1
m.13047	Q96CG8	0	0	1	0	0	0	0.242	0.289	0.991214	0.42712	0.671829		Collagen triple helix repeat-containing protein 1 OS=Homo sapiens GN=CTHRC1 PE=1 SV=1
m.1375	Q96CG8	0	0	0	0	0	0	0.107	0.124	1	0.576839	0.520872		Collagen triple helix repeat-containing protein 1 OS=Homo sapiens GN=CTHRC1 PE=1 SV=1
m.12347	Q96CG8	0	0	0	7	4	5	2.063	2.6797	0	0	0.606549	Y (O->O)	Collagen triple helix repeat-containing protein 1 OS=Homo sapiens GN=CTHRC1 PE=1 SV=1
m.26081	Q96CG8	7	10	1	7	10	10	0.653	2.1463	0	0	0.629838	Y (O->O)	Collagen triple helix repeat-containing protein 1 OS=Homo sapiens GN=CTHRC1 PE=1 SV=1
m.32785	Q96CG8	0	0	0	5	3	3	1.606	2.3104	0	0	0.621622	Y (O->O)	Collagen triple helix repeat-containing protein 1 OS=Homo sapiens GN=CTHRC1 PE=1 SV=1
m.16304	Q96CG8	1	0	1	1	3	2	1	1.3239	1.5e-05	0	0.685505		Collagen triple helix repeat-containing protein 1 OS=Homo sapiens GN=CTHRC1 PE=1 SV=1
m.17386	Q96CG8	3	1	1	0	0	0	-0.301	-0.3873	0.151107	0.651939	0.00933		Collagen triple helix repeat-containing protein 1 OS=Homo sapiens GN=CTHRC1 PE=1 SV=1
m.1838	Q96CG8	0	3	0	0	0	0	-0.356	-0.4543	0.065285	0.646535	0.003572		Collagen triple helix repeat-containing protein 1 OS=Homo sapiens GN=CTHRC1 PE=1 SV=1
m.19810	Q96CG8	0	2	0	0	1	2	0.254	0.3363	0.985958	0.368483	0.696415		Collagen triple helix repeat-containing protein 1 OS=Homo sapiens GN=CTHRC1 PE=1 SV=1
m.20986	Q96CG8	0	1	1	0	0	0	0.151	0.1667	1	0.546952	0.570861		Collagen triple helix repeat-containing protein 1 OS=Homo sapiens GN=CTHRC1 PE=1 SV=1
m.24204	Q96CG8	3	0	0	0	0	0	-0.393	-0.5199	0.025502	0.641181	0.001275		Collagen triple helix repeat-containing protein 1 OS=Homo sapiens GN=CTHRC1 PE=1 SV=1
m.6240	Q96CG8	0	0	0	0	0	0	0.209	0.243	0.99587	0.478079	0.640805		Collagen triple helix repeat-containing protein 1 OS=Homo sapiens GN=CTHRC1 PE=1 SV=1
m.16282	Q9D1D6	0	1	0	2	3	3	1.225	1.7643	0	0	0.652772		Collagen triple helix repeat-containing protein 1 OS=Mus musculus GN=Cthrc1 PE=2 SV=2
m.36120	Q9D1D6	3	1	4	2	3	3	0.249	0.4851	0.929391	0.175367	0.738164		Collagen triple helix repeat-containing protein 1 OS=Mus musculus GN=Cthrc1 PE=2 SV=2
m.1391	Q8CG08	0	0	0	0	0	0	0.122	0.1309	1	0.572411	0.529481		Collagen triple helix repeat-containing protein 1 OS=Rattus norvegicus GN=Cthrc1 PE=1 SV=1
m.22958	Q8CG08	3	0	1	8	7	7	1.798	3.4186	0	0	0.586749	Y (O->O)	Collagen triple helix repeat-containing protein 1 OS=Rattus norvegicus GN=Cthrc1 PE=1 SV=1
m.17577	Q8CG08	3	1	4	2	3	3	0.2	0.392	0.976069	0.29458	0.71753		Collagen triple helix repeat-containing protein 1 OS=Rattus norvegicus GN=Cthrc1 PE=1 SV=1
m.31460	Q8CG08	0	0	0	0	0	0	0.271	0.2994	0.990216	0.41471	0.677827		Collagen triple helix repeat-containing protein 1 OS=Rattus norvegicus GN=Cthrc1 PE=1 SV=1
m.34176	Q8CG08	2	2	2	3	3	5	0.871	1.6609	0	0	0.659919		Collagen triple helix repeat-containing protein 1 OS=Rattus norvegicus GN=Cthrc1 PE=1 SV=1
m.5075	Q8K4M5	2	2	0	0	0	1	-0.413	-0.5718	0.011296	0.63707	0.00053		COMM domain-containing protein 1 OS=Mus musculus GN=Commd1 PE=2 SV=2
m.338	Q9Y6G5	0	0	0	0	0	0	0.162	0.1773	1	0.53859	0.582051		COMM domain-containing protein 10 OS=Homo sapiens GN=COMMD10 PE=1 SV=1
m.26941	Q54QK4	0	1	0	0	0	0	0.187	0.2143	0.998758	0.50634	0.617355		COMM domain-containing protein 3 OS=Dictyostelium discoideum GN=commd3 PE=4 SV=1
m.15401	Q9CQ02	0	0	0	0	0	0	0.183	0.2101	0.999364	0.510239	0.613641		COMM domain-containing protein 4 OS=Mus musculus GN=Commd4 PE=2 SV=1
m.2066	Q9GZQ3	0	0	0	1	0	0	0.336	0.3809	0.978636	0.309486	0.713919		COMM domain-containing protein 5 OS=Homo sapiens GN=COMMD5 PE=1 SV=1
m.11881	Q3MHX1	1	0	0	0	0	1	0.212	0.2393	0.996266	0.48188	0.637967		COMM domain-containing protein 7 OS=Bos taurus GN=COMMD7 PE=2 SV=1
m.24108	Q9NX08	0	0	0	0	0	0	0.218	0.2597	0.994088	0.460359	0.652956		COMM domain-containing protein 8 OS=Homo sapiens GN=COMMD8 PE=1 SV=1
m.20828	Q9P000	4	2	4	5	5	5	0.628	1.5947	0	0	0.664674		COMM domain-containing protein 9 OS=Homo sapiens GN=COMMD9 PE=1 SV=2
m.12693	P01027	16	9	5	8	5	8	-0.124	-0.4324	0.087159	0.648326	0.004939		Complement C3 OS=Mus musculus GN=C3 PE=1 SV=3
m.11035	Q3T0B6	0	7	3	20	22	21	2.039	6.4244	0	0	0.560318	Y (O->O)	Complement component 1 Q subcomponent-binding protein, mitochondrial OS=Bos taurus GN=C1QBP PE=2 SV=1
m.4932	Q2TBH9	0	0	0	0	0	0	0.226	0.2465	0.995225	0.47444	0.643438		Conserved oligomeric Golgi complex subunit 8 OS=Bos taurus GN=COG8 PE=2 SV=1
m.3241	P28685	0	0	0	2	2	2	0.937	1.2661	5.6e-05	1e-06	0.690339		Contactin-2 OS=Gallus gallus GN=CNTN2 PE=1 SV=1
m.37001	Q7ZW34	0	1	0	0	0	0	0.222	0.2411	0.99611	0.480037	0.639355		Contactin-5 OS=Danio rerio GN=cntn5 PE=2 SV=1
m.5106	P78357	0	0	0	0	0	1	0.196	0.2178	0.998579	0.503045	0.620397		Contactin-associated protein 1 OS=Homo sapiens GN=CNTNAP1 PE=1 SV=1
m.1611	P97846	0	0	1	0	0	1	0.148	0.1728	1	0.542188	0.577359		Contactin-associated protein 1 OS=Rattus norvegicus GN=Cntnap1 PE=1 SV=1
m.20762	P97846	0	0	0	1	0	0	0.161	0.177	1	0.538832	0.581741		Contactin-associated protein 1 OS=Rattus norvegicus GN=Cntnap1 PE=1 SV=1
m.28493	P97846	4	0	1	2	0	1	-0.315	-0.4669	0.05496	0.645501	0.002951		Contactin-associated protein 1 OS=Rattus norvegicus GN=Cntnap1 PE=1 SV=1
m.35940	P97846	0	0	0	0	0	0	0.154	0.1846	1	0.532606	0.589476		Contactin-associated protein 1 OS=Rattus norvegicus GN=Cntnap1 PE=1 SV=1
m.11754	Q0V8T8	21	16	16	22	21	25	0.49	2.4715	0	0	0.614522		Contactin-associated protein like 5-2 OS=Mus musculus GN=Cntnap5b PE=2 SV=1
m.9022	Q9CPW0	91	95	82	89	93	97	0.282	3.2671	0	0	0.589816		Contactin-associated protein-like 2 OS=Mus musculus GN=Cntnap2 PE=1 SV=2
m.3122	Q5RD64	0	0	0	0	0	0	0.268	0.2958	0.990639	0.41904	0.67579		Contactin-associated protein-like 2 OS=Pongo abelii GN=CNTNAP2 PE=2 SV=1
m.5045	Q8WYK1	0	5	0	3	4	4	0.65	1.3258	1.4e-05	0	0.685349		Contactin-associated protein-like 5 OS=Homo sapiens GN=CNTNAP5 PE=2 SV=1
m.2269	Q6NRT5	4	2	1	1	1	2	-0.376	-0.5837	0.009297	0.636151	0.00043		COP9 signalosome complex subunit 1 OS=Xenopus laevis GN=csn1 PE=2 SV=1
m.19079	Q6P2U9	0	1	1	1	0	1	0.218	0.2362	0.99637	0.485027	0.635547		COP9 signalosome complex subunit 3 OS=Danio rerio GN=cops3 PE=2 SV=1
m.2558	Q6P0H6	1	2	0	2	2	0	0.466	0.6538	0.596957	0.040932	0.744393		COP9 signalosome complex subunit 4 OS=Danio rerio GN=cops4 PE=2 SV=1
m.5777	A6QQ21	0	0	0	0	0	0	0.181	0.2071	0.999766	0.512989	0.610941		COP9 signalosome complex subunit 6 OS=Bos taurus GN=COPS6 PE=2 SV=1
m.24706	Q9H9Q2	0	0	0	0	0	0	0.148	0.1629	1	0.549858	0.566732		COP9 signalosome complex subunit 7b OS=Homo sapiens GN=COPS7B PE=1 SV=1
m.22526	Q6P4Z9	0	2	0	0	0	0	-0.09	-0.1062	0.896112	0.65597	0.180196		COP9 signalosome complex subunit 8 OS=Rattus norvegicus GN=Cops8 PE=2 SV=1
m.32846	O75131	6	2	2	5	3	5	0.484	1.1612	0.000544	1.3e-05	0.699501		Copine-3 OS=Homo sapiens GN=CPNE3 PE=1 SV=1
m.8622	O75131	3	4	0	0	0	0	-0.822	-1.1858	0	0.602618	0		Copine-3 OS=Homo sapiens GN=CPNE3 PE=1 SV=1
m.3733	Q8BLR2	5	2	0	4	1	4	0.352	0.6686	0.551575	0.034915	0.743709		Copine-4 OS=Mus musculus GN=Cpne4 PE=1 SV=1
m.15098	Q9UBL6	7	4	3	8	6	6	0.595	1.6461	0	0	0.660971		Copine-7 OS=Homo sapiens GN=CPNE7 PE=2 SV=1
m.4026	M1SN56	8	8	8	3	3	2	-0.921	-2.1428	0	0.578566	0	Y (N->O)	Coral acid rich protein 4 OS=Stylophora pistillata PE=4 SV=1
m.4199	M1SN56	0	0	1	0	0	0	0.146	0.1731	1	0.541951	0.577675		Coral acid rich protein 4 OS=Stylophora pistillata PE=4 SV=1
m.12824	Q02874	72	77	98	56	51	58	-0.172	-1.6458	0	0.587941	0		Core histone macro-H2A.1 OS=Rattus norvegicus GN=H2afy PE=1 SV=4
m.6192	Q9ULV4	20	24	31	37	37	40	0.661	4.5357	0	0	0.569295	Y (O->O)	Coronin-1C OS=Homo sapiens GN=CORO1C PE=1 SV=1
m.8735	Q92828	1	1	4	0	1	1	-0.639	-0.8642	3.9e-05	0.617759	1e-06		Coronin-2A OS=Homo sapiens GN=CORO2A PE=2 SV=2
m.22850	P57737	2	3	2	7	6	6	1.258	2.8865	0	0	0.599799	Y (O->O)	Coronin-7 OS=Homo sapiens GN=CORO7 PE=1 SV=2
m.21911	P57737	0	0	0	1	1	0	0.229	0.2658	0.99355	0.453659	0.657137		Coronin-7 OS=Homo sapiens GN=CORO7 PE=1 SV=2
m.27647	Q54PR9	1	1	0	1	0	0	0.167	0.1898	1	0.528229	0.594625		Counting factor 60 OS=Dictyostelium discoideum GN=cf60 PE=1 SV=1
m.23661	Q54TR1	4	2	2	7	6	9	1.251	3.001	0	0	0.596465	Y (O->O)	Counting factor associated protein D OS=Dictyostelium discoideum GN=cfaD PE=1 SV=1
m.18336	P38487	1	2	10	3	2	5	-0.034	-0.0826	0.930793	0.652815	0.212242		Creatinase OS=Bacillus sp. (strain B-0618) PE=1 SV=3
m.25297	P19213	0	0	1	0	0	0	0.221	0.2484	0.995211	0.47245	0.644849		Creatinase OS=Flavobacterium sp. (strain U-188) PE=1 SV=2
m.10621	Q5EA61	1	10	15	1	0	1	-2.089	-3.1586	0	0.568688	0	Y (N->O)	Creatine kinase B-type OS=Bos taurus GN=CKB PE=2 SV=1
m.15121	Q157S1	1	1	0	0	0	0	0.184	0.2179	0.99857	0.50295	0.620483		CREB-regulated transcription coactivator 1 OS=Rattus norvegicus GN=Crtc1 PE=1 SV=1
m.6161	P47941	7	12	6	8	5	4	-0.171	-0.5442	0.017546	0.639236	0.000852		Crk-like protein OS=Mus musculus GN=Crkl PE=1 SV=2
m.18001	Q96PZ7	2	0	2	0	0	0	-0.407	-0.5296	0.022	0.640401	0.001087		CUB and sushi domain-containing protein 1 OS=Homo sapiens GN=CSMD1 PE=1 SV=2
m.38187	Q96PZ7	0	0	0	0	0	0	0.241	0.2867	0.991543	0.429824	0.670455		CUB and sushi domain-containing protein 1 OS=Homo sapiens GN=CSMD1 PE=1 SV=2
m.2715	Q923L3	30	39	41	51	51	57	0.603	5.0467	0	0	0.564906	Y (O->O)	CUB and sushi domain-containing protein 1 OS=Mus musculus GN=Csmd1 PE=2 SV=2
m.23534	Q7Z408	4	5	4	6	7	7	0.679	2.0161	0	0	0.637057	Y (O->O)	CUB and sushi domain-containing protein 2 OS=Homo sapiens GN=CSMD2 PE=1 SV=2
m.3808	Q7Z408	29	45	27	56	64	63	0.832	6.6963	0	0	0.559747	Y (O->O)	CUB and sushi domain-containing protein 2 OS=Homo sapiens GN=CSMD2 PE=1 SV=2
m.20253	Q7Z407	0	0	0	0	0	0	0.129	0.1434	1	0.564	0.544557		CUB and sushi domain-containing protein 3 OS=Homo sapiens GN=CSMD3 PE=2 SV=3
m.16001	Q80T79	1	0	2	3	3	0	0.832	1.2649	5.8e-05	1e-06	0.690441		CUB and sushi domain-containing protein 3 OS=Mus musculus GN=Csmd3 PE=2 SV=3
m.2758	Q80T79	0	2	3	3	1	4	0.503	0.8879	0.063071	0.001906	0.725166		CUB and sushi domain-containing protein 3 OS=Mus musculus GN=Csmd3 PE=2 SV=3
m.426	Q80T79	6	0	1	0	0	0	-0.836	-1.1532	0	0.603946	0		CUB and sushi domain-containing protein 3 OS=Mus musculus GN=Csmd3 PE=2 SV=3
m.35562	Q86UP6	0	0	0	0	0	1	0.154	0.1741	1	0.541156	0.578724		CUB and zona pellucida-like domain-containing protein 1 OS=Homo sapiens GN=CUZD1 PE=2 SV=1
m.5182	Q86UP6	80	60	66	40	42	38	-0.313	-2.8035	0	0.571472	0		CUB and zona pellucida-like domain-containing protein 1 OS=Homo sapiens GN=CUZD1 PE=2 SV=1
m.8594	P70412	40	36	40	8	10	10	-1.212	-5.7144	0	0.559667	0	Y (N->O)	CUB and zona pellucida-like domain-containing protein 1 OS=Mus musculus GN=Cuzd1 PE=2 SV=2
m.8900	P70412	137	107	159	74	79	76	-0.331	-4.0724	0	0.563935	0		CUB and zona pellucida-like domain-containing protein 1 OS=Mus musculus GN=Cuzd1 PE=2 SV=2
m.12647	Q9QZT0	1	2	0	0	0	0	-0.155	-0.178	0.738076	0.660814	0.100674		CUB and zona pellucida-like domain-containing protein 1 OS=Rattus norvegicus GN=Cuzd1 PE=2 SV=2
m.8231	Q9NWM3	2	0	0	0	0	0	-0.088	-0.1063	0.895951	0.655981	0.180066		CUE domain-containing protein 1 OS=Homo sapiens GN=CUEDC1 PE=1 SV=1
m.6088	Q13620	0	0	0	0	0	1	0.305	0.3692	0.980934	0.325154	0.709805		Cullin-4B OS=Homo sapiens GN=CUL4B PE=1 SV=4
m.23999	Q9JJ31	2	4	1	0	0	0	-0.738	-0.968	3e-06	0.612338	0		Cullin-5 OS=Rattus norvegicus GN=Cul5 PE=1 SV=3
m.6363	Q86VP6	1	7	1	3	5	6	0.659	1.5039	0	0	0.671389		Cullin-associated NEDD8-dissociated protein 1 OS=Homo sapiens GN=CAND1 PE=1 SV=2
m.3976	P97874	0	0	0	0	0	0	0.218	0.2441	0.995696	0.47694	0.641638		Cyclin-G-associated kinase OS=Rattus norvegicus GN=Gak PE=2 SV=1
m.5522	Q8VCN5	5	4	1	8	6	5	0.843	2.098	0	0	0.632446	Y (O->O)	Cystathionine gamma-lyase OS=Mus musculus GN=Cth PE=1 SV=1
m.14543	P56069	37	21	34	6	0	3	-2.004	-5.8423	0	0.559407	0	Y (N->O)	Cystathionine gamma-synthase OS=Helicobacter pylori (strain ATCC 700392 / 26695) GN=metB PE=1 SV=1
m.3736	Q8I030	0	0	0	2	0	1	0.481	0.6174	0.701474	0.059265	0.745441		Cystatin-B OS=Pan troglodytes GN=CSTB PE=3 SV=1
m.12069	Q16527	0	1	0	0	1	0	0.276	0.3156	0.988479	0.394805	0.686486		Cysteine and glycine-rich protein 2 OS=Homo sapiens GN=CSRP2 PE=1 SV=3
m.17609	Q16527	1	0	1	2	0	1	0.504	0.6053	0.732868	0.066576	0.745559		Cysteine and glycine-rich protein 2 OS=Homo sapiens GN=CSRP2 PE=1 SV=3
m.19592	Q5RDE7	2	0	1	6	2	3	1.258	1.9338	0	0	0.641929		Cysteine desulfurase, mitochondrial OS=Pongo abelii GN=NFS1 PE=2 SV=1
m.3586	P50867	1	1	0	0	0	0	0.311	0.3483	0.984388	0.352851	0.701624		Cysteine synthase OS=Emericella nidulans (strain FGSC A4 / ATCC 38163 / CBS 112.46 / NRRL 194 / M139) GN=cysB PE=3 SV=2
m.21267	Q5F408	6	5	6	17	16	14	1.265	4.3122	0	0	0.571839	Y (O->O)	Cysteine--tRNA ligase, cytoplasmic OS=Gallus gallus GN=CARS PE=2 SV=1
m.25115	Q7SXF6	0	2	0	4	2	2	1.006	1.6149	0	0	0.66321		Cysteine-rich with EGF-like domain protein 2 OS=Danio rerio GN=creld2 PE=2 SV=2
m.6248	K1R6P5	0	0	0	0	0	0	0.094	0.1107	1	0.584962	0.503725		Cytadherence high molecular weight protein 2 OS=Crassostrea gigas GN=CGI_10027082 PE=4 SV=1
m.860	P23004	29	23	26	19	21	23	0.029	0.1875	1	0.530177	0.592363		Cytochrome b-c1 complex subunit 2, mitochondrial OS=Bos taurus GN=UQCRC2 PE=1 SV=2
m.17555	P07919	0	1	0	0	0	0	0.201	0.2385	0.996313	0.482695	0.637346		Cytochrome b-c1 complex subunit 6, mitochondrial OS=Homo sapiens GN=UQCRH PE=1 SV=2
m.23716	P19536	8	7	7	12	11	12	0.704	2.7427	0	0	0.604379	Y (O->O)	Cytochrome c oxidase subunit 5B, mitochondrial OS=Mus musculus GN=Cox5b PE=1 SV=1
m.11993	Q5E980	0	0	0	0	0	0	0.185	0.2154	0.998731	0.505309	0.618317		Cytochrome P450 20A1 OS=Bos taurus GN=CYP20A1 PE=2 SV=1
m.19148	Q6UW02	0	0	0	1	0	0	0.146	0.1706	1	0.543921	0.575033		Cytochrome P450 20A1 OS=Homo sapiens GN=CYP20A1 PE=2 SV=1
m.10061	Q64459	0	0	0	0	0	0	0.216	0.2487	0.995204	0.472135	0.645071		Cytochrome P450 3A11 OS=Mus musculus GN=Cyp3a11 PE=1 SV=1
m.9853	Q15438	1	1	1	0	1	0	0.125	0.141	1	0.565654	0.541714		Cytohesin-1 OS=Homo sapiens GN=CYTH1 PE=1 SV=1
m.25195	P21399	10	2	3	15	11	9	1.084	3.4874	0	0	0.585447	Y (O->O)	Cytoplasmic aconitate hydratase OS=Homo sapiens GN=ACO1 PE=1 SV=3
m.1761	Q9JHU4	13	17	6	14	12	6	0.113	0.4584	0.949062	0.2076	0.733842		Cytoplasmic dynein 1 heavy chain 1 OS=Mus musculus GN=Dync1h1 PE=1 SV=2
m.7663	Q6PDL0	13	10	10	17	16	18	0.669	2.8177	0	0	0.60193	Y (O->O)	Cytoplasmic dynein 1 light intermediate chain 2 OS=Mus musculus GN=Dync1li2 PE=1 SV=2
m.7138	Q90YM8	1	0	0	2	0	1	0.552	0.6674	0.555221	0.035375	0.743769		Cytoplasmic FMR1-interacting protein 1 homolog OS=Danio rerio GN=cyfip1 PE=2 SV=1
m.13742	Q5SQX6	0	0	0	0	1	0	0.176	0.2027	1	0.516963	0.606909		Cytoplasmic FMR1-interacting protein 2 OS=Mus musculus GN=Cyfip2 PE=1 SV=2
m.10146	O43639	0	0	0	0	0	0	0.261	0.2903	0.990982	0.425585	0.672597		Cytoplasmic protein NCK2 OS=Homo sapiens GN=NCK2 PE=1 SV=2
m.16321	Q14008	1	0	1	0	0	1	0.224	0.2447	0.99559	0.476317	0.64209		Cytoskeleton-associated protein 5 OS=Homo sapiens GN=CKAP5 PE=1 SV=3
m.18090	Q5XGB9	3	4	2	2	0	0	-0.647	-1.0026	1e-06	0.610654	0		Cytosol aminopeptidase OS=Xenopus tropicalis GN=lap3 PE=2 SV=1
m.4212	Q6GNL7	32	16	16	32	31	32	0.63	4.1924	0	0	0.573358	Y (O->O)	Cytosolic 10-formyltetrahydrofolate dehydrogenase OS=Xenopus laevis GN=aldh1l1 PE=2 SV=1
m.19685	Q5ZID6	0	0	0	1	0	0	0.173	0.2126	0.998879	0.507924	0.61586		Cytosolic 5_-nucleotidase 3A OS=Gallus gallus GN=NT5C3A PE=1 SV=3
m.38466	Q5RF65	1	0	0	0	2	1	0.533	0.664	0.565672	0.036703	0.743936		Cytosolic beta-glucosidase OS=Pongo abelii GN=GBA3 PE=2 SV=1
m.6698	Q9D1A2	137	190	145	131	150	152	0.148	2.142	0	0	0.630066		Cytosolic non-specific dipeptidase OS=Mus musculus GN=Cndp2 PE=1 SV=1
m.31370	B1WAZ6	0	0	0	1	2	1	0.515	0.6795	0.517416	0.03096	0.743123		Cytosolic phospholipase A2 OS=Xenopus tropicalis GN=pla2g4a PE=2 SV=1
m.5752	Q3V1L4	0	0	1	0	0	0	0.214	0.2362	0.99637	0.485027	0.635547		Cytosolic purine 5_-nucleotidase OS=Mus musculus GN=Nt5c2 PE=1 SV=2
m.11725	Q5EBF1	2	2	1	5	2	2	0.836	1.4569	0	0	0.674958		Cytosolic purine 5_-nucleotidase OS=Xenopus tropicalis GN=nt5c2 PE=2 SV=1
m.1461	Q2KN93	4	2	0	8	8	5	1.384	3.1143	0	0	0.593425	Y (O->O)	Cytospin-A OS=Danio rerio GN=specc1la PE=2 SV=2
m.1100	Q61753	10	8	2	7	7	6	0.231	0.76	0.278567	0.011761	0.737208		D-3-phosphoglycerate dehydrogenase OS=Mus musculus GN=Phgdh PE=1 SV=3
m.1872	Q4R0J7	0	0	0	0	0	0	0.236	0.2716	0.992963	0.44718	0.660985		D-arabinitol dehydrogenase 1 OS=Uromyces fabae GN=ARD1 PE=1 SV=1
m.7691	Q4R0J7	0	1	0	0	0	0	0.271	0.3106	0.989052	0.401018	0.6839		D-arabinitol dehydrogenase 1 OS=Uromyces fabae GN=ARD1 PE=1 SV=1
m.5774	B1VEI4	2	0	0	0	0	0	-0.059	-0.0676	0.94883	0.650338	0.233846		D-inositol 3-phosphate glycosyltransferase OS=Corynebacterium urealyticum (strain ATCC 43042 / DSM 7109) GN=mshA PE=3 SV=1
m.17472	Q0SF06	0	0	0	0	2	1	0.512	0.6167	0.703386	0.059671	0.745451		D-inositol 3-phosphate glycosyltransferase OS=Rhodococcus sp. (strain RHA1) GN=mshA PE=3 SV=1
m.25678	Q98SJ2	39	20	56	36	45	44	0.307	2.4876	0	0	0.61386		DAZ-associated protein 1 OS=Xenopus laevis GN=dazap1 PE=1 SV=1
m.96	P60486	1	3	3	1	1	1	-0.695	-0.9295	9e-06	0.614281	0		DAZ-associated protein 2 OS=Rattus norvegicus GN=Dazap2 PE=3 SV=1
m.12644	Q5TZ24	0	1	1	0	0	0	0.209	0.2354	0.996365	0.485834	0.634917		DBH-like monooxygenase protein 1 homolog OS=Danio rerio GN=moxd1 PE=2 SV=2
m.13467	Q98ST7	1	0	0	0	0	0	0.204	0.2379	0.996339	0.483306	0.636879		DBH-like monooxygenase protein 1 OS=Gallus gallus GN=MOXD1 PE=2 SV=1
m.9992	Q96GG9	0	5	0	6	6	4	1.09	2.2621	0	0	0.623934	Y (O->O)	DCN1-like protein 1 OS=Homo sapiens GN=DCUN1D1 PE=1 SV=1
m.24029	Q7XMK8	8	9	7	10	11	12	0.535	1.9517	0	0	0.640848		DEAD-box ATP-dependent RNA helicase 6 OS=Oryza sativa subsp. japonica GN=Os04g0533000 PE=2 SV=1
m.1038	P51397	18	14	28	25	24	24	0.443	2.5342	0	0	0.611988		Death-associated protein 1 OS=Homo sapiens GN=DAP PE=1 SV=3
m.6131	Q5HZT0	0	0	0	0	0	1	0.278	0.3181	0.988291	0.391676	0.687751		Decapping and exoribonuclease protein OS=Xenopus laevis GN=dxo PE=2 SV=1
m.6219	Q14185	2	1	0	4	1	1	0.67	1.0613	0.003817	9.4e-05	0.708616		Dedicator of cytokinesis protein 1 OS=Homo sapiens GN=DOCK1 PE=1 SV=2
m.523	Q8BIK4	0	3	0	1	0	1	-0.305	-0.4019	0.127326	0.650787	0.007628		Dedicator of cytokinesis protein 9 OS=Mus musculus GN=Dock9 PE=2 SV=2
m.853	O88450	0	0	0	2	3	2	1.061	1.4194	1e-06	0	0.677858		Deformed epidermal autoregulatory factor 1 homolog OS=Rattus norvegicus GN=Deaf1 PE=1 SV=1
m.1793	Q99L04	2	0	2	0	1	0	-0.385	-0.4955	0.036622	0.64316	0.00189		Dehydrogenase/reductase SDR family member 1 OS=Mus musculus GN=Dhrs1 PE=2 SV=1
m.17776	A0PJE2	11	1	6	12	11	11	0.875	2.7915	0	0	0.60277	Y (O->O)	Dehydrogenase/reductase SDR family member 12 OS=Homo sapiens GN=DHRS12 PE=1 SV=2
m.9151	Q9GKX2	11	8	4	13	12	14	0.773	2.9316	0	0	0.598455	Y (O->O)	Dehydrogenase/reductase SDR family member 4 (Fragment) OS=Oryctolagus cuniculus GN=DHRS4 PE=1 SV=1
m.14282	Q9CXR1	0	0	0	2	5	1	1.369	1.8177	0	0	0.649234		Dehydrogenase/reductase SDR family member 7 OS=Mus musculus GN=Dhrs7 PE=2 SV=2
m.21294	Q9CXR1	0	0	0	0	0	1	0.211	0.2437	0.995762	0.477354	0.641336		Dehydrogenase/reductase SDR family member 7 OS=Mus musculus GN=Dhrs7 PE=2 SV=2
m.11298	Q9UGM3	0	0	0	0	0	0	0.104	0.1246	1	0.57646	0.521628		Deleted in malignant brain tumors 1 protein OS=Homo sapiens GN=DMBT1 PE=1 SV=2
m.17588	Q9UGM3	13	12	4	0	0	0	-2.187	-3.2156	0	0.568314	0	Y (N->O)	Deleted in malignant brain tumors 1 protein OS=Homo sapiens GN=DMBT1 PE=1 SV=2
m.2661	Q9UGM3	8	1	1	5	6	5	0.742	1.6878	0	0	0.658025		Deleted in malignant brain tumors 1 protein OS=Homo sapiens GN=DMBT1 PE=1 SV=2
m.461	Q60997	3	0	0	8	11	7	1.921	3.5331	0	0	0.584592	Y (O->O)	Deleted in malignant brain tumors 1 protein OS=Mus musculus GN=Dmbt1 PE=1 SV=2
m.13233	Q95218	12	24	10	0	0	0	-2.601	-4.3355	0	0.563174	0	Y (N->O)	Deleted in malignant brain tumors 1 protein OS=Oryctolagus cuniculus GN=Dmbt1 PE=1 SV=2
m.9865	Q95218	2	11	2	8	8	8	0.706	2.257	0	0	0.624183	Y (O->O)	Deleted in malignant brain tumors 1 protein OS=Oryctolagus cuniculus GN=Dmbt1 PE=1 SV=2
m.15240	Q4A3R3	0	3	0	1	2	0	-0.054	-0.0781	0.93664	0.652113	0.218631		Deleted in malignant brain tumors 1 protein OS=Sus scrofa GN=DMBT1 PE=2 SV=1
m.11826	Q8CHT0	4	7	1	2	2	2	-0.492	-0.9186	1.1e-05	0.614845	0		Delta-1-pyrroline-5-carboxylate dehydrogenase, mitochondrial OS=Mus musculus GN=Aldh4a1 PE=1 SV=3
m.5478	P54886	0	1	0	0	0	0	0.24	0.2668	0.993389	0.452549	0.657809		Delta-1-pyrroline-5-carboxylate synthase OS=Homo sapiens GN=ALDH18A1 PE=1 SV=2
m.9527	Q5R4M8	0	1	2	0	0	1	-0.062	-0.0766	0.93861	0.651871	0.22078		Delta-1-pyrroline-5-carboxylate synthase OS=Pongo abelii GN=ALDH18A1 PE=2 SV=1
m.2382	P10518	0	3	0	3	3	3	0.87	1.5079	0	0	0.671089		Delta-aminolevulinic acid dehydratase OS=Mus musculus GN=Alad PE=1 SV=1
m.15396	Q62651	1	8	1	0	0	0	-1.068	-1.5765	0	0.5897	0		Delta(3,5)-Delta(2,4)-dienoyl-CoA isomerase, mitochondrial OS=Rattus norvegicus GN=Ech1 PE=1 SV=2
m.298	O74212	1	0	0	0	0	0	0.14	0.1621	1	0.550463	0.565854		Delta(5) fatty acid desaturase OS=Mortierella alpina GN=DES1 PE=2 SV=1
m.13393	Q7ZUX6	0	0	0	0	0	0	0.101	0.119	1	0.579958	0.514513		Deoxyhypusine hydroxylase OS=Danio rerio GN=dohh PE=2 SV=1
m.10642	P43690	0	3	0	0	0	0	-0.35	-0.4615	0.059195	0.645944	0.003204		Developmentally-regulated GTP-binding protein 1 OS=Xenopus laevis GN=drg1 PE=2 SV=1
m.9122	Q01460	3	5	5	4	2	2	-0.312	-0.6855	0.001557	0.628748	6.4e-05		Di-N-acetylchitobiase OS=Rattus norvegicus GN=Ctbs PE=1 SV=1
m.5983	Q90839	1	0	0	0	0	0	0.187	0.2051	0.999926	0.514804	0.609119		Dickkopf-related protein 3 OS=Gallus gallus GN=DKK3 PE=2 SV=1
m.22573	Q9QUN9	1	0	3	1	1	0	-0.343	-0.4713	0.051699	0.64514	0.002758		Dickkopf-related protein 3 OS=Mus musculus GN=Dkk3 PE=2 SV=1
m.29299	Q9QUN9	20	4	18	10	12	12	0.028	0.1218	1	0.578221	0.518087		Dickkopf-related protein 3 OS=Mus musculus GN=Dkk3 PE=2 SV=1
m.15776	P51108	1	0	1	0	0	0	0.246	0.2859	0.991634	0.430761	0.669973		Dihydroflavonol-4-reductase OS=Zea mays GN=A1 PE=3 SV=1
m.29428	P17719	35	14	16	29	28	29	0.513	3.0798	0	0	0.594321	Y (O->O)	Dihydrofolate reductase OS=Drosophila melanogaster GN=Dhfr PE=1 SV=3
m.9073	P09622	24	31	26	30	30	29	0.342	2.304	0	0	0.621924		Dihydrolipoyl dehydrogenase, mitochondrial OS=Homo sapiens GN=DLD PE=1 SV=2
m.24347	Q19749	0	0	0	0	0	0	0.264	0.2972	0.990503	0.417361	0.676587		Dihydrolipoyllysine-residue acetyltransferase component of pyruvate dehydrogenase complex, mitochondrial OS=Caenorhabditis elegans GN=F23B12.5 PE=1 SV=1
m.15323	Q8BMF4	32	31	28	29	31	30	0.221	1.4209	1e-06	0	0.677741		Dihydrolipoyllysine-residue acetyltransferase component of pyruvate dehydrogenase complex, mitochondrial OS=Mus musculus GN=Dlat PE=1 SV=2
m.20898	P11179	11	2	11	10	9	11	0.464	1.6234	0	0	0.662597		Dihydrolipoyllysine-residue succinyltransferase component of 2-oxoglutarate dehydrogenase complex, mitochondrial OS=Bos taurus GN=DLST PE=1 SV=2
m.3936	Q3T0Z7	37	55	39	44	48	46	0.287	2.2865	0	0	0.622755		Dihydropteridine reductase OS=Bos taurus GN=QDPR PE=2 SV=1
m.6883	Q63150	52	52	58	49	50	54	0.184	1.734	0	0	0.654827		Dihydropyrimidinase OS=Rattus norvegicus GN=Dpys PE=1 SV=2
m.9628	Q12882	11	5	12	39	38	36	1.635	7.4341	0	0	0.558456	Y (O->O)	Dihydropyrimidine dehydrogenase [NADP(+)] OS=Homo sapiens GN=DPYD PE=1 SV=2
m.2841	B9LM83	8	4	0	7	7	7	0.729	1.9723	0	0	0.639619		Dihydroxy-acid dehydratase OS=Chloroflexus aurantiacus (strain ATCC 29364 / DSM 637 / Y-400-fl) GN=ilvD PE=3 SV=1
m.4025	Q9DBT9	0	0	0	1	0	1	0.141	0.1717	1	0.543057	0.576199		Dimethylglycine dehydrogenase, mitochondrial OS=Mus musculus GN=Dmgdh PE=1 SV=1
m.21736	P16444	3	2	1	2	0	0	-0.278	-0.4204	0.101515	0.649301	0.005874		Dipeptidase 1 OS=Homo sapiens GN=DPEP1 PE=1 SV=3
m.2229	P16444	2	2	0	2	2	0	0.209	0.3214	0.987882	0.387522	0.689394		Dipeptidase 1 OS=Homo sapiens GN=DPEP1 PE=1 SV=3
m.12311	P42659	0	0	0	1	2	1	0.466	0.5883	0.773324	0.077949	0.745502		Dipeptidyl aminopeptidase-like protein 6 OS=Bos taurus GN=DPP6 PE=1 SV=1
m.7592	O97578	59	29	35	50	50	44	0.391	3.2229	0	0	0.590799		Dipeptidyl peptidase 1 (Fragment) OS=Canis familiaris GN=CTSC PE=1 SV=1
m.13475	Q9EPB1	6	7	20	11	10	9	0.137	0.5516	0.84601	0.107059	0.744386		Dipeptidyl peptidase 2 OS=Rattus norvegicus GN=Dpp7 PE=1 SV=1
m.23233	A7RZW4	18	6	8	14	11	9	0.284	1.1405	0.000829	1.9e-05	0.701362		Dipeptidyl peptidase 3 OS=Nematostella vectensis GN=dpp3 PE=3 SV=1
m.2794	P34422	114	114	71	94	93	96	0.184	2.4042	0	0	0.617379		Dipeptidyl peptidase family member 6 OS=Caenorhabditis elegans GN=dpf-6 PE=3 SV=2
m.11401	B2RIT0	0	2	0	0	0	0	-0.171	-0.2043	0.661809	0.661139	0.078837		Dipeptidyl-peptidase 5 OS=Pseudozyma hubeiensis (strain SY62) GN=PHSY_001159 PE=4 SV=1
m.26906	B2RIT0	6	4	1	9	9	7	1.106	2.9453	0	0	0.598055	Y (O->O)	Dipeptidyl-peptidase 5 OS=Pseudozyma hubeiensis (strain SY62) GN=PHSY_001159 PE=4 SV=1
m.22426	Q566C7	0	0	1	1	1	1	0.214	0.2349	0.996476	0.486337	0.634522		Diphosphoinositol polyphosphate phosphohydrolase 1 OS=Rattus norvegicus GN=Nudt3 PE=1 SV=1
m.721	Q9Y2E4	1	2	0	1	2	0	0.256	0.3495	0.984264	0.351275	0.702124		Disco-interacting protein 2 homolog C OS=Homo sapiens GN=DIP2C PE=2 SV=2
m.11219	Q16832	1	0	0	0	0	0	0.206	0.2279	0.997456	0.493298	0.628884		Discoidin domain-containing receptor 2 OS=Homo sapiens GN=DDR2 PE=1 SV=2
m.12589	Q10743	4	2	2	1	0	0	-0.838	-1.1936	0	0.602306	0		Disintegrin and metalloproteinase domain-containing protein 10 (Fragment) OS=Rattus norvegicus GN=Adam10 PE=2 SV=1
m.26501	Q10741	0	0	0	1	0	0	0.23	0.2752	0.992683	0.443105	0.663315		Disintegrin and metalloproteinase domain-containing protein 10 OS=Bos taurus GN=ADAM10 PE=1 SV=1
m.11832	Q28C55	22	21	18	18	16	17	0.058	0.315	0.988509	0.395553	0.686179		Disks large homolog 1 OS=Xenopus tropicalis GN=dlg1 PE=2 SV=1
m.900	P42656	151	121	139	113	123	124	0.102	1.3388	1e-05	0	0.684285		DNA damage checkpoint protein rad24 OS=Schizosaccharomyces pombe (strain 972 / ATCC 24843) GN=rad24 PE=1 SV=2
m.34980	Q5R4W3	0	0	1	0	0	0	0.107	0.1242	1	0.576713	0.521124		DNA polymerase epsilon subunit 3 OS=Pongo abelii GN=POLE3 PE=2 SV=1
m.3480	Q7YR26	0	0	1	0	0	0	0.26	0.3136	0.988554	0.397296	0.68546		DNA topoisomerase 1 OS=Chlorocebus aethiops GN=TOP1 PE=2 SV=1
m.1751	A0MTA1	0	0	0	1	0	1	0.137	0.1529	1	0.557268	0.555566		DNA-(apurinic or apyrimidinic site) lyase OS=Danio rerio GN=apex1 PE=1 SV=1
m.17491	Q04832	0	0	0	0	0	0	0.251	0.2822	0.991889	0.435068	0.667714		DNA-binding protein HEXBP OS=Leishmania major GN=HEXBP PE=4 SV=1
m.1380	P04052	0	0	1	0	0	0	0.137	0.1564	1	0.554712	0.559522		DNA-directed RNA polymerase II subunit RPB1 OS=Drosophila melanogaster GN=RpII215 PE=3 SV=4
m.22413	Q3T0Q3	0	0	0	1	1	1	0.088	0.1051	1	0.588223	0.496288		DNA-directed RNA polymerase II subunit RPB3 OS=Bos taurus GN=POLR2C PE=2 SV=1
m.6697	Q9D7M8	0	0	0	0	0	0	0.139	0.1592	1	0.552639	0.562649		DNA-directed RNA polymerase II subunit RPB4 OS=Mus musculus GN=Polr2d PE=2 SV=2
m.26984	P60899	0	0	0	0	0	0	0.227	0.2506	0.995112	0.47013	0.646466		DNA-directed RNA polymerase II subunit RPB9 OS=Sus scrofa GN=POLR2I PE=3 SV=1
m.10303	Q8BKF1	1	0	0	0	0	0	0.261	0.2882	0.99134	0.428062	0.671353		DNA-directed RNA polymerase, mitochondrial OS=Mus musculus GN=Polrmt PE=2 SV=1
m.16258	Q923G2	3	0	2	2	2	2	0.215	0.3576	0.982924	0.340587	0.7054		DNA-directed RNA polymerases I, II, and III subunit RPABC3 OS=Mus musculus GN=Polr2h PE=2 SV=3
m.21583	Q5NVI9	1	1	0	2	4	3	1.467	1.8961	0	0	0.644244		DnaJ homolog subfamily A member 1 OS=Pongo abelii GN=DNAJA1 PE=2 SV=1
m.9508	Q2HJ94	0	0	0	0	0	1	0.291	0.335	0.986125	0.370161	0.695827		DnaJ homolog subfamily A member 2 OS=Bos taurus GN=DNAJA2 PE=2 SV=1
m.405	Q6TUG0	2	2	1	0	1	0	-0.375	-0.48	0.04575	0.644427	0.002411		DnaJ homolog subfamily B member 11 OS=Rattus norvegicus GN=Dnajb11 PE=2 SV=1
m.9808	Q9QYI5	0	0	1	0	0	0	0.306	0.3293	0.986994	0.377484	0.693195		DnaJ homolog subfamily B member 2 OS=Mus musculus GN=Dnajb2 PE=1 SV=2
m.3106	O89114	0	0	0	0	0	0	0.138	0.1611	1	0.551217	0.564753		DnaJ homolog subfamily B member 5 OS=Mus musculus GN=Dnajb5 PE=2 SV=1
m.11872	Q7TQ20	0	0	0	0	0	1	0.19	0.2244	0.997547	0.496713	0.625989		DnaJ homolog subfamily C member 2 OS=Rattus norvegicus GN=Dnajc2 PE=2 SV=1
[truncated: 2,807 more rows]
