# Supplementary material for: Physiological and molecular responses of lobe coral indicate nearshore adaptations to anthropogenic stressors
Source: Sci Rep. 2021 Feb 9;11:3423. doi: 10.1038/s41598-021-82569-7 (PMC7873073; doi:10.1038/s41598-021-82569-7)
Supplement: Supplementary file 2 — Supplementary Information 2. [file 41598_2021_82569_MOESM2_ESM.zip › Tisthammer_SI.1.xlsx]

## Sheet: A.Tissue-Layer&Lipids
A. ANOVA results of tissue layer thickness and total lipid content of P. lobata, comparing between the nearshore and offshore populations, and between the nearshore and offshore transplant sites in Maunalua Bay. A1) Results of the tissue layer thickness comparison, nested 2-way ANOVA, followed by Tukey HSD. A2) Results of the total lipid content comparison, 2-way ANOVA , followed by Tukey HSD).
A1. Tissue Layer Thickness
ANOVA	Df	Mean Sq	F value	Pr(>F)
Population	1	0.3063	33.27	3.44e-08***
Transplant Site	1	0.5031	54.64	2.25e-12***
Interaction (Population:Site)	1	0.2686	29.17	2.08e-07***
Interaction (Population:Site:Indiv)	16	0.5214	56.63	< 2e-16***
Residuals	180	0.0092
Turkey HSD Comparison	Diff.	P adj
NN - NO	0.005	0.99
NN - ON	-0.174	0
NN - OO	-0.022	0.6599
NO - OO	-0.3738	0.495
ON - OO	0.091	0
NO - ON	0.4648	0
A2. Lipid content
ANOVA	Df	Mean Sq	F value	Pr(>F)
Population	1	0.003911	1.478	0.2418
Transplant-site	1	0.006792	2.566	0.1287
Interaction	1	0.014316	5.41	0.0335*
Residuals	16	0.002646
Turkey HSD Comparison	Diff.	P adj
NN - NO	0.13685	0.955073
NN - ON	0.02289	0.0973067
NN - OO	-0.00286	0.992586
NO - OO	-0.13972	0.860142
ON - OO	-0.02576	0.0586391
NO - ON	-0.11396	0.231587
A3. Lipid content before vs. after comparison (ANOVA)
	P -value
N➝N	0.473
N➝O	0.348
O➝N	0.000404
O➝O	4.19e-05

## Sheet: B. Detox Proteins
B. Statistical test results comparing protien abandance (NSAF values) between N-corals and _corals
Prx protein	Ave NSAF (N-corals)	Ave NSAF (O-corals)	P-value by Kruskal-Wallis Rank Sum Test	Difference in abundance between N- vs. O-scorals
Prx-1 (m.6174)	560.982	368.723	0.0104056	0.521418
Prx-4 (m.17739)	11.9629	35.1864	0.00648531	-0.660014
Prx-6 (m.9595)	439.354	322.877	0.00394775	0.360748

## Sheet: C. Overlapping Peptide
C. The number of overlapping pepetides identified in our study between a pair of proteins: 1) Peroxiredoxins and 2) Peroxidasin homologs.
The numbers below the diagnal are the numbe of overlapping peptides, The numbers above the diagnoal are proportions (%) of overlappint peptides out of the total peptides belonging to to the two proteins. peptides.
1. Peroxiredoxins (Prxs)
	m.17739	m.9595	m.6174
m.17739 (Prx-4) [20]	-	0	0.108
m.9595 (Prx-6) [36]	0	-	0
m.6174 (Prx-1) [52]	7	0	-
2. Peroxidasin homologs
	m.17686	m.15200	m.12572	m.10928	m.9657	m.9432	m.1440
m.17686 [18]	-	0.0277778	0	0.0285714	0	0	0
m.15200 [19]	1	-	0	0.193548	0	0.0697674	0
m.12572 [3]	0	0	-	0	0	0	0
m.10928 [18]	1	6	0	-	0	0.0714286	0.0487805
m.9657 [8]	0	0	0	0	-	0	0
m.9432 [27]	0	3	0	3	0	-	0.04
m.1440 [25]	0	0	0	3	0	2	-
